# Supplementary material for: Complete genome sequences of Rhizobium sp. strain SL42 and Hydrogenophaga sp. strain SL48, microsymbionts of Amphicarpaea bracteata
Source: Front Microbiomes. 2024 Feb 13;3:1309947. doi: 10.3389/frmbi.2024.1309947 (PMC12993520; doi:10.3389/frmbi.2024.1309947)
Supplement: Supplementary file 1 [file DataSheet_1.xlsx]

## Sheet: final_orthologs_table
OG_name	R_SL_42_study	R_etli_NXC12	R_ipomoeae_shin9-1_1	R_leguminosarum_GLR17	R_phaseoli_R650	R_tropici_CIAT_899
og_0	R_SL_42_study_contig_1_865	R_etli_NXC12_NZ_CP020906.1_298		R_leguminosarum_GLR17_NZ_CP071626.1_466	R_phaseoli_R650_NZ_CP013532.1_339	R_tropici_CIAT_899_NC_020059.1_376
og_1	R_SL_42_study_contig_1_1921					R_tropici_CIAT_899_NC_020059.1_1237
og_2	R_SL_42_study_contig_1_2179		R_ipomoeae_shin9-1_1_NZ_STGV01000001.1_868	R_leguminosarum_GLR17_NZ_CP071626.1_2112		R_tropici_CIAT_899_NC_020059.1_1509
og_3	R_SL_42_study_contig_2_441					R_tropici_CIAT_899_NC_020059.1_2845
og_4	R_SL_42_study_contig_1_2501		R_ipomoeae_shin9-1_1_NZ_STGV01000001.1_559			R_tropici_CIAT_899_NC_020059.1_2078
og_5	R_SL_42_study_contig_1_3142					R_tropici_CIAT_899_NC_020059.1_3146
og_6	R_SL_42_study_contig_1_456					R_tropici_CIAT_899_NC_020059.1_3496
og_7	R_SL_42_study_contig_1_2472		R_ipomoeae_shin9-1_1_NZ_STGV01000001.1_600			R_tropici_CIAT_899_NC_020059.1_1740
og_8	R_SL_42_study_contig_1_2504		R_ipomoeae_shin9-1_1_NZ_STGV01000001.1_556			R_tropici_CIAT_899_NC_020059.1_2081
og_9	R_SL_42_study_contig_3_243					R_tropici_CIAT_899_NC_020059.1_879
og_10	R_SL_42_study_contig_1_2698	R_etli_NXC12_NZ_CP020906.1_2204	R_ipomoeae_shin9-1_1_NZ_STGV01000001.1_801	R_leguminosarum_GLR17_NZ_CP071626.1_2662	R_phaseoli_R650_NZ_CP013532.1_2299	R_tropici_CIAT_899_NC_020059.1_1882
og_11	R_SL_42_study_contig_1_2890		R_ipomoeae_shin9-1_1_NZ_STGV01000001.1_249			R_tropici_CIAT_899_NC_020059.1_2189
og_12	R_SL_42_study_contig_1_3339	R_etli_NXC12_NZ_CP020906.1_3228		R_leguminosarum_GLR17_NZ_CP071626.1_3888	R_phaseoli_R650_NZ_CP013532.1_3334	R_tropici_CIAT_899_NC_020059.1_2752
og_13	R_SL_42_study_contig_1_1260			R_leguminosarum_GLR17_NZ_CP071626.1_1350		R_tropici_CIAT_899_NC_020059.1_2187
og_14	R_SL_42_study_contig_1_3308					R_tropici_CIAT_899_NC_020059.1_2717
og_15	R_SL_42_study_contig_2_545					R_tropici_CIAT_899_NC_020059.1_2839
og_16	R_SL_42_study_contig_1_45	R_etli_NXC12_NZ_CP020906.1_3563		R_leguminosarum_GLR17_NZ_CP071626.1_4579	R_phaseoli_R650_NZ_CP013532.1_3670	R_tropici_CIAT_899_NC_020059.1_2984
og_17	R_SL_42_study_contig_1_1901		R_ipomoeae_shin9-1_1_NZ_STGV01000001.1_1136			R_tropici_CIAT_899_NC_020059.1_401
og_18	R_SL_42_study_contig_1_2509		R_ipomoeae_shin9-1_1_NZ_STGV01000001.1_551			R_tropici_CIAT_899_NC_020059.1_2087
og_19	R_SL_42_study_contig_1_2605		R_ipomoeae_shin9-1_1_NZ_STGV01000001.1_472			R_tropici_CIAT_899_NC_020059.1_1856
og_20	R_SL_42_study_contig_1_462	R_etli_NXC12_NZ_CP020906.1_3968		R_leguminosarum_GLR17_NZ_CP071626.1_5025	R_phaseoli_R650_NZ_CP013532.1_4150	R_tropici_CIAT_899_NC_020059.1_3390
og_21	R_SL_42_study_contig_1_878					R_tropici_CIAT_899_NC_020059.1_3448
og_22	R_SL_42_study_contig_1_2510		R_ipomoeae_shin9-1_1_NZ_STGV01000001.1_550			R_tropici_CIAT_899_NC_020059.1_2088
og_23	R_SL_42_study_contig_1_2064	R_etli_NXC12_NZ_CP020906.1_1849	R_ipomoeae_shin9-1_1_NZ_STGV01000001.1_979	R_leguminosarum_GLR17_NZ_CP071626.1_2229	R_phaseoli_R650_NZ_CP013532.1_1889	R_tropici_CIAT_899_NC_020059.1_1406
og_24	R_SL_42_study_contig_1_3248					R_tropici_CIAT_899_NC_020059.1_1501
og_25	R_SL_42_study_contig_1_3312					R_tropici_CIAT_899_NC_020059.1_2721
og_26	R_SL_42_study_contig_1_881					R_tropici_CIAT_899_NC_020059.1_3447
og_27	R_SL_42_study_contig_1_3249					R_tropici_CIAT_899_NC_020059.1_2669
og_28	R_SL_42_study_contig_1_50					R_tropici_CIAT_899_NC_020059.1_3124
og_29	R_SL_42_study_contig_1_626					R_tropici_CIAT_899_NC_020059.1_3468
og_30	R_SL_42_study_contig_1_627					R_tropici_CIAT_899_NC_020059.1_3469
og_31	R_SL_42_study_contig_1_628					R_tropici_CIAT_899_NC_020059.1_3470
og_32	R_SL_42_study_contig_1_629					R_tropici_CIAT_899_NC_020059.1_3471
og_33	R_SL_42_study_contig_1_917					R_tropici_CIAT_899_NC_020059.1_391
og_34	R_SL_42_study_contig_1_2517		R_ipomoeae_shin9-1_1_NZ_STGV01000001.1_543			R_tropici_CIAT_899_NC_020059.1_2090
og_35	R_SL_42_study_contig_1_2709		R_ipomoeae_shin9-1_1_NZ_STGV01000001.1_424			R_tropici_CIAT_899_NC_020059.1_1894
og_36	R_SL_42_study_contig_1_2518		R_ipomoeae_shin9-1_1_NZ_STGV01000001.1_542			R_tropici_CIAT_899_NC_020059.1_2091
og_37	R_SL_42_study_contig_2_75					R_tropici_CIAT_899_NC_020059.1_2745
og_38	R_SL_42_study_contig_3_65					R_tropici_CIAT_899_NC_020059.1_355
og_39	R_SL_42_study_contig_1_2519		R_ipomoeae_shin9-1_1_NZ_STGV01000001.1_541			R_tropici_CIAT_899_NC_020059.1_2092
og_40	R_SL_42_study_contig_1_2711		R_ipomoeae_shin9-1_1_NZ_STGV01000001.1_422			R_tropici_CIAT_899_NC_020059.1_1896
og_41	R_SL_42_study_contig_1_2903					R_tropici_CIAT_899_NC_020059.1_2199
og_42	R_SL_42_study_contig_1_3703					R_tropici_CIAT_899_NC_020059.1_294
og_43	R_SL_42_study_contig_3_66					R_tropici_CIAT_899_NC_020059.1_357
og_44	R_SL_42_study_contig_1_2168		R_ipomoeae_shin9-1_1_NZ_STGV01000001.1_882	R_leguminosarum_GLR17_NZ_CP071626.1_692		R_tropici_CIAT_899_NC_020059.1_2177
og_45	R_SL_42_study_contig_1_2520		R_ipomoeae_shin9-1_1_NZ_STGV01000001.1_540			R_tropici_CIAT_899_NC_020059.1_2093
og_46	R_SL_42_study_contig_1_3704					R_tropici_CIAT_899_NC_020059.1_293
og_47	R_SL_42_study_contig_2_590					R_tropici_CIAT_899_NC_020059.1_178
og_48	R_SL_42_study_contig_1_250					R_tropici_CIAT_899_NC_020059.1_3241
og_49	R_SL_42_study_contig_1_3226		R_ipomoeae_shin9-1_1_NZ_STGV01000001.1_92			R_tropici_CIAT_899_NC_020059.1_2601
og_50	R_SL_42_study_contig_1_251					R_tropici_CIAT_899_NC_020059.1_3242
og_51	R_SL_42_study_contig_1_1371	R_etli_NXC12_NZ_CP020906.1_827		R_leguminosarum_GLR17_NZ_CP071626.1_1052	R_phaseoli_R650_NZ_CP013532.1_886	R_tropici_CIAT_899_NC_020059.1_793
og_52	R_SL_42_study_contig_1_3708					R_tropici_CIAT_899_NC_020059.1_290
og_53	R_SL_42_study_contig_1_3709					R_tropici_CIAT_899_NC_020059.1_289
og_54	R_SL_42_study_contig_1_1150					R_tropici_CIAT_899_NC_020059.1_3100
og_55	R_SL_42_study_contig_1_3710					R_tropici_CIAT_899_NC_020059.1_288
og_56	R_SL_42_study_contig_1_3265	R_etli_NXC12_NZ_CP020906.1_3278		R_leguminosarum_GLR17_NZ_CP071626.1_3932	R_phaseoli_R650_NZ_CP013532.1_3382
og_57	R_SL_42_study_contig_1_66	R_etli_NXC12_NZ_CP020906.1_1780		R_leguminosarum_GLR17_NZ_CP071626.1_2146	R_phaseoli_R650_NZ_CP013532.1_1827
og_58	R_SL_42_study_contig_1_1282	R_etli_NXC12_NZ_CP020906.1_721		R_leguminosarum_GLR17_NZ_CP071626.1_933	R_phaseoli_R650_NZ_CP013532.1_741
og_59	R_SL_42_study_contig_1_67	R_etli_NXC12_NZ_CP020906.1_1779		R_leguminosarum_GLR17_NZ_CP071626.1_2145	R_phaseoli_R650_NZ_CP013532.1_1826
og_60	R_SL_42_study_contig_1_1283	R_etli_NXC12_NZ_CP020906.1_722		R_leguminosarum_GLR17_NZ_CP071626.1_934	R_phaseoli_R650_NZ_CP013532.1_742
og_61	R_SL_42_study_contig_1_1539	R_etli_NXC12_NZ_CP020906.1_982		R_leguminosarum_GLR17_NZ_CP071626.1_1236	R_phaseoli_R650_NZ_CP013532.1_1032
og_62	R_SL_42_study_contig_1_516	R_etli_NXC12_NZ_CP020906.1_3150		R_leguminosarum_GLR17_NZ_CP071626.1_3807	R_phaseoli_R650_NZ_CP013532.1_3240
og_63	R_SL_42_study_contig_1_3172	R_etli_NXC12_NZ_CP020906.1_929			R_phaseoli_R650_NZ_CP013532.1_992
og_64	R_SL_42_study_contig_1_837	R_etli_NXC12_NZ_CP020906.1_418			R_phaseoli_R650_NZ_CP013532.1_462
og_65	R_SL_42_study_contig_1_1637	R_etli_NXC12_NZ_CP020906.1_1178		R_leguminosarum_GLR17_NZ_CP071626.1_1516	R_phaseoli_R650_NZ_CP013532.1_1223
og_66	R_SL_42_study_contig_1_3302	R_etli_NXC12_NZ_CP020906.1_3307		R_leguminosarum_GLR17_NZ_CP071626.1_3961	R_phaseoli_R650_NZ_CP013532.1_3410
og_67	R_SL_42_study_contig_1_3432	R_etli_NXC12_NZ_CP020906.1_3528		R_leguminosarum_GLR17_NZ_CP071626.1_4446	R_phaseoli_R650_NZ_CP013532.1_3633
og_68	R_SL_42_study_contig_1_3720	R_etli_NXC12_NZ_CP020906.1_2874	R_ipomoeae_shin9-1_1_NZ_STGV01000001.1_1243	R_leguminosarum_GLR17_NZ_CP071626.1_3493	R_phaseoli_R650_NZ_CP013532.1_2972
og_69	R_SL_42_study_contig_1_3306	R_etli_NXC12_NZ_CP020906.1_3311		R_leguminosarum_GLR17_NZ_CP071626.1_3965	R_phaseoli_R650_NZ_CP013532.1_3414
og_70	R_SL_42_study_contig_1_3147	R_etli_NXC12_NZ_CP020906.1_2579		R_leguminosarum_GLR17_NZ_CP071626.1_3172	R_phaseoli_R650_NZ_CP013532.1_2664
og_71	R_SL_42_study_contig_2_416	R_etli_NXC12_NZ_CP020906.1_3701		R_leguminosarum_GLR17_NZ_CP071626.1_4738	R_phaseoli_R650_NZ_CP013532.1_3811
og_72	R_SL_42_study_contig_1_716	R_etli_NXC12_NZ_CP020906.1_169		R_leguminosarum_GLR17_NZ_CP071626.1_210	R_phaseoli_R650_NZ_CP013532.1_211
og_73	R_SL_42_study_contig_1_3756	R_etli_NXC12_NZ_CP020906.1_3497		R_leguminosarum_GLR17_NZ_CP071626.1_4412	R_phaseoli_R650_NZ_CP013532.1_3602
og_74	R_SL_42_study_contig_2_417	R_etli_NXC12_NZ_CP020906.1_3702		R_leguminosarum_GLR17_NZ_CP071626.1_4739	R_phaseoli_R650_NZ_CP013532.1_3812
og_75	R_SL_42_study_contig_1_1645	R_etli_NXC12_NZ_CP020906.1_1190		R_leguminosarum_GLR17_NZ_CP071626.1_1530	R_phaseoli_R650_NZ_CP013532.1_1236
og_76	R_SL_42_study_contig_1_1070	R_etli_NXC12_NZ_CP020906.1_545		R_leguminosarum_GLR17_NZ_CP071626.1_714	R_phaseoli_R650_NZ_CP013532.1_559
og_77	R_SL_42_study_contig_1_2990	R_etli_NXC12_NZ_CP020906.1_2973
og_78	R_SL_42_study_contig_1_2991	R_etli_NXC12_NZ_CP020906.1_2972
og_79	R_SL_42_study_contig_1_3087	R_etli_NXC12_NZ_CP020906.1_3710		R_leguminosarum_GLR17_NZ_CP071626.1_4749	R_phaseoli_R650_NZ_CP013532.1_3821
og_80	R_SL_42_study_contig_2_68	R_etli_NXC12_NZ_CP020906.1_1987
og_81	R_SL_42_study_contig_2_612	R_etli_NXC12_NZ_CP020906.1_2067			R_phaseoli_R650_NZ_CP013532.1_2134
og_82	R_SL_42_study_contig_1_80	R_etli_NXC12_NZ_CP020906.1_1789		R_leguminosarum_GLR17_NZ_CP071626.1_2157	R_phaseoli_R650_NZ_CP013532.1_1831
og_83	R_SL_42_study_contig_1_2096	R_etli_NXC12_NZ_CP020906.1_1647	R_ipomoeae_shin9-1_1_NZ_STGV01000001.1_951	R_leguminosarum_GLR17_NZ_CP071626.1_1994	R_phaseoli_R650_NZ_CP013532.1_1679
og_84	R_SL_42_study_contig_1_2992	R_etli_NXC12_NZ_CP020906.1_2971
og_85	R_SL_42_study_contig_1_3088	R_etli_NXC12_NZ_CP020906.1_3709		R_leguminosarum_GLR17_NZ_CP071626.1_4747	R_phaseoli_R650_NZ_CP013532.1_3820
og_86	R_SL_42_study_contig_1_3344	R_etli_NXC12_NZ_CP020906.1_2960		R_leguminosarum_GLR17_NZ_CP071626.1_3570	R_phaseoli_R650_NZ_CP013532.1_3058
og_87	R_SL_42_study_contig_2_69	R_etli_NXC12_NZ_CP020906.1_1986
og_88	R_SL_42_study_contig_2_613	R_etli_NXC12_NZ_CP020906.1_2068			R_phaseoli_R650_NZ_CP013532.1_2135
og_89	R_SL_42_study_contig_2_70	R_etli_NXC12_NZ_CP020906.1_1985
og_90	R_SL_42_study_contig_2_614	R_etli_NXC12_NZ_CP020906.1_2069			R_phaseoli_R650_NZ_CP013532.1_2136
og_91	R_SL_42_study_contig_1_2386	R_etli_NXC12_NZ_CP020906.1_2133	R_ipomoeae_shin9-1_1_NZ_STGV01000001.1_674	R_leguminosarum_GLR17_NZ_CP071626.1_2585	R_phaseoli_R650_NZ_CP013532.1_2206
og_92	R_SL_42_study_contig_2_71	R_etli_NXC12_NZ_CP020906.1_1984
og_93	R_SL_42_study_contig_2_295	R_etli_NXC12_NZ_CP020906.1_1720		R_leguminosarum_GLR17_NZ_CP071626.1_2071	R_phaseoli_R650_NZ_CP013532.1_1757
og_94	R_SL_42_study_contig_1_3412	R_etli_NXC12_NZ_CP020906.1_3490		R_leguminosarum_GLR17_NZ_CP071626.1_4403	R_phaseoli_R650_NZ_CP013532.1_3590
og_95	R_SL_42_study_contig_2_73	R_etli_NXC12_NZ_CP020906.1_1982
og_96	R_SL_42_study_contig_1_21	R_etli_NXC12_NZ_CP020906.1_4042		R_leguminosarum_GLR17_NZ_CP071626.1_5049	R_phaseoli_R650_NZ_CP013532.1_4232
og_97	R_SL_42_study_contig_1_373	R_etli_NXC12_NZ_CP020906.1_475		R_leguminosarum_GLR17_NZ_CP071626.1_671	R_phaseoli_R650_NZ_CP013532.1_522
og_98	R_SL_42_study_contig_1_885	R_etli_NXC12_NZ_CP020906.1_3565		R_leguminosarum_GLR17_NZ_CP071626.1_4581	R_phaseoli_R650_NZ_CP013532.1_3672
og_99	R_SL_42_study_contig_1_3381	R_etli_NXC12_NZ_CP020906.1_3441		R_leguminosarum_GLR17_NZ_CP071626.1_4349	R_phaseoli_R650_NZ_CP013532.1_3540
og_100	R_SL_42_study_contig_1_3669	R_etli_NXC12_NZ_CP020906.1_3408		R_leguminosarum_GLR17_NZ_CP071626.1_4310	R_phaseoli_R650_NZ_CP013532.1_3506
og_101	R_SL_42_study_contig_1_2966	R_etli_NXC12_NZ_CP020906.1_2853		R_leguminosarum_GLR17_NZ_CP071626.1_3469
og_102	R_SL_42_study_contig_1_2487	R_etli_NXC12_NZ_CP020906.1_2095
og_103	R_SL_42_study_contig_1_823	R_etli_NXC12_NZ_CP020906.1_2871			R_phaseoli_R650_NZ_CP013532.1_2969
og_104	R_SL_42_study_contig_1_887	R_etli_NXC12_NZ_CP020906.1_3567		R_leguminosarum_GLR17_NZ_CP071626.1_4583	R_phaseoli_R650_NZ_CP013532.1_3674
og_105	R_SL_42_study_contig_1_3671	R_etli_NXC12_NZ_CP020906.1_3410		R_leguminosarum_GLR17_NZ_CP071626.1_4312	R_phaseoli_R650_NZ_CP013532.1_3508
og_106	R_SL_42_study_contig_1_376	R_etli_NXC12_NZ_CP020906.1_472		R_leguminosarum_GLR17_NZ_CP071626.1_668	R_phaseoli_R650_NZ_CP013532.1_519
og_107	R_SL_42_study_contig_1_377	R_etli_NXC12_NZ_CP020906.1_471		R_leguminosarum_GLR17_NZ_CP071626.1_667	R_phaseoli_R650_NZ_CP013532.1_518
og_108	R_SL_42_study_contig_1_378	R_etli_NXC12_NZ_CP020906.1_470		R_leguminosarum_GLR17_NZ_CP071626.1_666	R_phaseoli_R650_NZ_CP013532.1_517
og_109	R_SL_42_study_contig_1_3290	R_etli_NXC12_NZ_CP020906.1_3297		R_leguminosarum_GLR17_NZ_CP071626.1_3953	R_phaseoli_R650_NZ_CP013532.1_3401
og_110	R_SL_42_study_contig_2_303	R_etli_NXC12_NZ_CP020906.1_1714		R_leguminosarum_GLR17_NZ_CP071626.1_2065	R_phaseoli_R650_NZ_CP013532.1_1751
og_111	R_SL_42_study_contig_1_443	R_etli_NXC12_NZ_CP020906.1_4081		R_leguminosarum_GLR17_NZ_CP071626.1_5161	R_phaseoli_R650_NZ_CP013532.1_4271
og_112	R_SL_42_study_contig_1_3291	R_etli_NXC12_NZ_CP020906.1_3299		R_leguminosarum_GLR17_NZ_CP071626.1_3954	R_phaseoli_R650_NZ_CP013532.1_3403
og_113	R_SL_42_study_contig_2_80	R_etli_NXC12_NZ_CP020906.1_2113		R_leguminosarum_GLR17_NZ_CP071626.1_2564	R_phaseoli_R650_NZ_CP013532.1_2186
og_114	R_SL_42_study_contig_2_305	R_etli_NXC12_NZ_CP020906.1_1712		R_leguminosarum_GLR17_NZ_CP071626.1_2063	R_phaseoli_R650_NZ_CP013532.1_1749
og_115	R_SL_42_study_contig_3_231	R_etli_NXC12_NZ_CP020906.1_2911
og_116	R_SL_42_study_contig_1_61	R_etli_NXC12_NZ_CP020906.1_1783		R_leguminosarum_GLR17_NZ_CP071626.1_2149	R_phaseoli_R650_NZ_CP013532.1_1830
og_117	R_SL_42_study_contig_3_232	R_etli_NXC12_NZ_CP020906.1_2908			R_phaseoli_R650_NZ_CP013532.1_2987
og_118	R_SL_42_study_contig_1_446	R_etli_NXC12_NZ_CP020906.1_1963			R_phaseoli_R650_NZ_CP013532.1_2044
og_119	R_SL_42_study_contig_1_1022	R_etli_NXC12_NZ_CP020906.1_455		R_leguminosarum_GLR17_NZ_CP071626.1_651	R_phaseoli_R650_NZ_CP013532.1_502	R_tropici_CIAT_899_NC_020059.1_532
og_120	R_SL_42_study_contig_1_3294	R_etli_NXC12_NZ_CP020906.1_3302		R_leguminosarum_GLR17_NZ_CP071626.1_3957	R_phaseoli_R650_NZ_CP013532.1_3406
og_121	R_SL_42_study_contig_1_3743	R_etli_NXC12_NZ_CP020906.1_3395			R_phaseoli_R650_NZ_CP013532.1_3501
og_122	R_SL_42_study_contig_1_1408	R_etli_NXC12_NZ_CP020906.1_866		R_leguminosarum_GLR17_NZ_CP071626.1_1100	R_phaseoli_R650_NZ_CP013532.1_928
og_123	R_SL_42_study_contig_1_3744	R_etli_NXC12_NZ_CP020906.1_3394			R_phaseoli_R650_NZ_CP013532.1_3500
og_124	R_SL_42_study_contig_1_1761		R_ipomoeae_shin9-1_1_NZ_STGV01000001.1_1265
og_125	R_SL_42_study_contig_1_1985		R_ipomoeae_shin9-1_1_NZ_STGV01000001.1_1056
og_126	R_SL_42_study_contig_1_2049		R_ipomoeae_shin9-1_1_NZ_STGV01000001.1_993
og_127	R_SL_42_study_contig_1_2433		R_ipomoeae_shin9-1_1_NZ_STGV01000001.1_629
og_128	R_SL_42_study_contig_1_2689		R_ipomoeae_shin9-1_1_NZ_STGV01000001.1_793
og_129	R_SL_42_study_contig_1_2721		R_ipomoeae_shin9-1_1_NZ_STGV01000001.1_410
og_130	R_SL_42_study_contig_1_2977		R_ipomoeae_shin9-1_1_NZ_STGV01000001.1_168
og_131	R_SL_42_study_contig_1_3073		R_ipomoeae_shin9-1_1_NZ_STGV01000001.1_79
og_132	R_SL_42_study_contig_1_3137		R_ipomoeae_shin9-1_1_NZ_STGV01000001.1_6
og_133	R_SL_42_study_contig_1_1858		R_ipomoeae_shin9-1_1_NZ_STGV01000001.1_1173
og_134	R_SL_42_study_contig_1_2082		R_ipomoeae_shin9-1_1_NZ_STGV01000001.1_963
og_135	R_SL_42_study_contig_1_2178		R_ipomoeae_shin9-1_1_NZ_STGV01000001.1_869
og_136	R_SL_42_study_contig_1_2338		R_ipomoeae_shin9-1_1_NZ_STGV01000001.1_717
og_137	R_SL_42_study_contig_1_2370		R_ipomoeae_shin9-1_1_NZ_STGV01000001.1_686
og_138	R_SL_42_study_contig_1_2434		R_ipomoeae_shin9-1_1_NZ_STGV01000001.1_628
og_139	R_SL_42_study_contig_1_2498		R_ipomoeae_shin9-1_1_NZ_STGV01000001.1_562
og_140	R_SL_42_study_contig_1_2882		R_ipomoeae_shin9-1_1_NZ_STGV01000001.1_258
og_141	R_SL_42_study_contig_1_3106		R_ipomoeae_shin9-1_1_NZ_STGV01000001.1_47
og_142	R_SL_42_study_contig_1_3234		R_ipomoeae_shin9-1_1_NZ_STGV01000001.1_84
og_143	R_SL_42_study_contig_1_2051		R_ipomoeae_shin9-1_1_NZ_STGV01000001.1_991
og_144	R_SL_42_study_contig_1_2147		R_ipomoeae_shin9-1_1_NZ_STGV01000001.1_896
og_145	R_SL_42_study_contig_1_2211		R_ipomoeae_shin9-1_1_NZ_STGV01000001.1_828
og_146	R_SL_42_study_contig_1_2307		R_ipomoeae_shin9-1_1_NZ_STGV01000001.1_747
og_147	R_SL_42_study_contig_1_2499		R_ipomoeae_shin9-1_1_NZ_STGV01000001.1_561
og_148	R_SL_42_study_contig_1_2851		R_ipomoeae_shin9-1_1_NZ_STGV01000001.1_287
og_149	R_SL_42_study_contig_1_2915		R_ipomoeae_shin9-1_1_NZ_STGV01000001.1_226
og_150	R_SL_42_study_contig_1_3139		R_ipomoeae_shin9-1_1_NZ_STGV01000001.1_3
og_151	R_SL_42_study_contig_1_1764		R_ipomoeae_shin9-1_1_NZ_STGV01000001.1_1260
og_152	R_SL_42_study_contig_1_2756		R_ipomoeae_shin9-1_1_NZ_STGV01000001.1_373
og_153	R_SL_42_study_contig_1_2916		R_ipomoeae_shin9-1_1_NZ_STGV01000001.1_225
og_154	R_SL_42_study_contig_1_3140		R_ipomoeae_shin9-1_1_NZ_STGV01000001.1_2
og_155	R_SL_42_study_contig_1_1893		R_ipomoeae_shin9-1_1_NZ_STGV01000001.1_1146
og_156	R_SL_42_study_contig_1_1957		R_ipomoeae_shin9-1_1_NZ_STGV01000001.1_1085
og_157	R_SL_42_study_contig_1_2053		R_ipomoeae_shin9-1_1_NZ_STGV01000001.1_989
og_158	R_SL_42_study_contig_1_2149		R_ipomoeae_shin9-1_1_NZ_STGV01000001.1_894
og_159	R_SL_42_study_contig_1_2597		R_ipomoeae_shin9-1_1_NZ_STGV01000001.1_480
og_160	R_SL_42_study_contig_1_2629		R_ipomoeae_shin9-1_1_NZ_STGV01000001.1_447
og_161	R_SL_42_study_contig_1_2661		R_ipomoeae_shin9-1_1_NZ_STGV01000001.1_770
og_162	R_SL_42_study_contig_1_2853		R_ipomoeae_shin9-1_1_NZ_STGV01000001.1_285
og_163	R_SL_42_study_contig_1_3205		R_ipomoeae_shin9-1_1_NZ_STGV01000001.1_110
og_164	R_SL_42_study_contig_1_1958		R_ipomoeae_shin9-1_1_NZ_STGV01000001.1_1084
og_165	R_SL_42_study_contig_1_2150		R_ipomoeae_shin9-1_1_NZ_STGV01000001.1_893
og_166	R_SL_42_study_contig_1_2374		R_ipomoeae_shin9-1_1_NZ_STGV01000001.1_683
og_167	R_SL_42_study_contig_1_2502		R_ipomoeae_shin9-1_1_NZ_STGV01000001.1_558
og_168	R_SL_42_study_contig_1_3110		R_ipomoeae_shin9-1_1_NZ_STGV01000001.1_44
og_169	R_SL_42_study_contig_1_1767		R_ipomoeae_shin9-1_1_NZ_STGV01000001.1_1258
og_170	R_SL_42_study_contig_1_2183		R_ipomoeae_shin9-1_1_NZ_STGV01000001.1_860
og_171	R_SL_42_study_contig_1_2439		R_ipomoeae_shin9-1_1_NZ_STGV01000001.1_624
og_172	R_SL_42_study_contig_1_2503		R_ipomoeae_shin9-1_1_NZ_STGV01000001.1_557
og_173	R_SL_42_study_contig_1_3047		R_ipomoeae_shin9-1_1_NZ_STGV01000001.1_147
og_174	R_SL_42_study_contig_1_1832		R_ipomoeae_shin9-1_1_NZ_STGV01000001.1_1197
og_175	R_SL_42_study_contig_1_1928		R_ipomoeae_shin9-1_1_NZ_STGV01000001.1_1109
og_176	R_SL_42_study_contig_1_1992		R_ipomoeae_shin9-1_1_NZ_STGV01000001.1_1050
og_177	R_SL_42_study_contig_1_2024		R_ipomoeae_shin9-1_1_NZ_STGV01000001.1_1016
og_178	R_SL_42_study_contig_1_2216		R_ipomoeae_shin9-1_1_NZ_STGV01000001.1_824
og_179	R_SL_42_study_contig_1_2312		R_ipomoeae_shin9-1_1_NZ_STGV01000001.1_742
og_180	R_SL_42_study_contig_1_2376		R_ipomoeae_shin9-1_1_NZ_STGV01000001.1_681
og_181	R_SL_42_study_contig_1_2440		R_ipomoeae_shin9-1_1_NZ_STGV01000001.1_623
og_182	R_SL_42_study_contig_1_2632		R_ipomoeae_shin9-1_1_NZ_STGV01000001.1_444
og_183	R_SL_42_study_contig_1_2728		R_ipomoeae_shin9-1_1_NZ_STGV01000001.1_403
og_184	R_SL_42_study_contig_1_2920		R_ipomoeae_shin9-1_1_NZ_STGV01000001.1_221
og_185	R_SL_42_study_contig_1_1929		R_ipomoeae_shin9-1_1_NZ_STGV01000001.1_1108
og_186	R_SL_42_study_contig_1_2057		R_ipomoeae_shin9-1_1_NZ_STGV01000001.1_985
og_187	R_SL_42_study_contig_1_2153		R_ipomoeae_shin9-1_1_NZ_STGV01000001.1_890
og_188	R_SL_42_study_contig_1_2537		R_ipomoeae_shin9-1_1_NZ_STGV01000001.1_519
og_189	R_SL_42_study_contig_1_2889		R_ipomoeae_shin9-1_1_NZ_STGV01000001.1_250
og_190	R_SL_42_study_contig_1_1834		R_ipomoeae_shin9-1_1_NZ_STGV01000001.1_1195
og_191	R_SL_42_study_contig_1_1898		R_ipomoeae_shin9-1_1_NZ_STGV01000001.1_1140
og_192	R_SL_42_study_contig_1_3114		R_ipomoeae_shin9-1_1_NZ_STGV01000001.1_40
og_193	R_SL_42_study_contig_1_1867		R_ipomoeae_shin9-1_1_NZ_STGV01000001.1_1167
og_194	R_SL_42_study_contig_1_2091		R_ipomoeae_shin9-1_1_NZ_STGV01000001.1_954
og_195	R_SL_42_study_contig_1_2347		R_ipomoeae_shin9-1_1_NZ_STGV01000001.1_708
og_196	R_SL_42_study_contig_1_3115		R_ipomoeae_shin9-1_1_NZ_STGV01000001.1_39
og_197	R_SL_42_study_contig_1_3211		R_ipomoeae_shin9-1_1_NZ_STGV01000001.1_107
og_198	R_SL_42_study_contig_1_3723		R_ipomoeae_shin9-1_1_NZ_STGV01000001.1_1240
og_199	R_SL_42_study_contig_1_1772		R_ipomoeae_shin9-1_1_NZ_STGV01000001.1_1253
og_200	R_SL_42_study_contig_1_1804		R_ipomoeae_shin9-1_1_NZ_STGV01000001.1_1225
og_201	R_SL_42_study_contig_1_2220		R_ipomoeae_shin9-1_1_NZ_STGV01000001.1_820
og_202	R_SL_42_study_contig_1_2348		R_ipomoeae_shin9-1_1_NZ_STGV01000001.1_707
og_203	R_SL_42_study_contig_1_2540		R_ipomoeae_shin9-1_1_NZ_STGV01000001.1_514
og_204	R_SL_42_study_contig_1_2764		R_ipomoeae_shin9-1_1_NZ_STGV01000001.1_365
og_205	R_SL_42_study_contig_1_1805		R_ipomoeae_shin9-1_1_NZ_STGV01000001.1_1224
og_206	R_SL_42_study_contig_1_2189		R_ipomoeae_shin9-1_1_NZ_STGV01000001.1_857
og_207	R_SL_42_study_contig_1_2861		R_ipomoeae_shin9-1_1_NZ_STGV01000001.1_280
og_208	R_SL_42_study_contig_1_2957		R_ipomoeae_shin9-1_1_NZ_STGV01000001.1_188
og_209	R_SL_42_study_contig_1_1774		R_ipomoeae_shin9-1_1_NZ_STGV01000001.1_1252
og_210	R_SL_42_study_contig_1_1806		R_ipomoeae_shin9-1_1_NZ_STGV01000001.1_1223
og_211	R_SL_42_study_contig_1_1838		R_ipomoeae_shin9-1_1_NZ_STGV01000001.1_1191
og_212	R_SL_42_study_contig_1_2478		R_ipomoeae_shin9-1_1_NZ_STGV01000001.1_605
og_213	R_SL_42_study_contig_1_2734		R_ipomoeae_shin9-1_1_NZ_STGV01000001.1_398
og_214	R_SL_42_study_contig_1_1839		R_ipomoeae_shin9-1_1_NZ_STGV01000001.1_1190
og_215	R_SL_42_study_contig_1_2191		R_ipomoeae_shin9-1_1_NZ_STGV01000001.1_855
og_216	R_SL_42_study_contig_1_2351		R_ipomoeae_shin9-1_1_NZ_STGV01000001.1_704
og_217	R_SL_42_study_contig_1_2415		R_ipomoeae_shin9-1_1_NZ_STGV01000001.1_653
og_218	R_SL_42_study_contig_1_2735		R_ipomoeae_shin9-1_1_NZ_STGV01000001.1_397
og_219	R_SL_42_study_contig_1_2927		R_ipomoeae_shin9-1_1_NZ_STGV01000001.1_216
og_220	R_SL_42_study_contig_1_1872		R_ipomoeae_shin9-1_1_NZ_STGV01000001.1_1163
og_221	R_SL_42_study_contig_1_2544		R_ipomoeae_shin9-1_1_NZ_STGV01000001.1_510
og_222	R_SL_42_study_contig_1_2896		R_ipomoeae_shin9-1_1_NZ_STGV01000001.1_243
og_223	R_SL_42_study_contig_1_3216		R_ipomoeae_shin9-1_1_NZ_STGV01000001.1_101
og_224	R_SL_42_study_contig_1_1937		R_ipomoeae_shin9-1_1_NZ_STGV01000001.1_1102
og_225	R_SL_42_study_contig_1_1969		R_ipomoeae_shin9-1_1_NZ_STGV01000001.1_1072
og_226	R_SL_42_study_contig_1_2001		R_ipomoeae_shin9-1_1_NZ_STGV01000001.1_1041
og_227	R_SL_42_study_contig_1_2065		R_ipomoeae_shin9-1_1_NZ_STGV01000001.1_977
og_228	R_SL_42_study_contig_1_2161		R_ipomoeae_shin9-1_1_NZ_STGV01000001.1_885
og_229	R_SL_42_study_contig_1_2481		R_ipomoeae_shin9-1_1_NZ_STGV01000001.1_608
og_230	R_SL_42_study_contig_1_2513		R_ipomoeae_shin9-1_1_NZ_STGV01000001.1_547
og_231	R_SL_42_study_contig_1_2897		R_ipomoeae_shin9-1_1_NZ_STGV01000001.1_242
og_232	R_SL_42_study_contig_1_2961		R_ipomoeae_shin9-1_1_NZ_STGV01000001.1_184
og_233	R_SL_42_study_contig_1_3217		R_ipomoeae_shin9-1_1_NZ_STGV01000001.1_100
og_234	R_SL_42_study_contig_1_1810		R_ipomoeae_shin9-1_1_NZ_STGV01000001.1_1219
og_235	R_SL_42_study_contig_1_2034		R_ipomoeae_shin9-1_1_NZ_STGV01000001.1_1006
og_236	R_SL_42_study_contig_1_2450		R_ipomoeae_shin9-1_1_NZ_STGV01000001.1_576
og_237	R_SL_42_study_contig_1_2610		R_ipomoeae_shin9-1_1_NZ_STGV01000001.1_467
og_238	R_SL_42_study_contig_1_2802		R_ipomoeae_shin9-1_1_NZ_STGV01000001.1_329
og_239	R_SL_42_study_contig_1_1971		R_ipomoeae_shin9-1_1_NZ_STGV01000001.1_1070
og_240	R_SL_42_study_contig_1_2163		R_ipomoeae_shin9-1_1_NZ_STGV01000001.1_883
og_241	R_SL_42_study_contig_1_2387		R_ipomoeae_shin9-1_1_NZ_STGV01000001.1_673
og_242	R_SL_42_study_contig_1_2611		R_ipomoeae_shin9-1_1_NZ_STGV01000001.1_466
og_243	R_SL_42_study_contig_1_2739		R_ipomoeae_shin9-1_1_NZ_STGV01000001.1_390
og_244	R_SL_42_study_contig_1_2771		R_ipomoeae_shin9-1_1_NZ_STGV01000001.1_358
og_245	R_SL_42_study_contig_1_2931		R_ipomoeae_shin9-1_1_NZ_STGV01000001.1_212
og_246	R_SL_42_study_contig_1_3091		R_ipomoeae_shin9-1_1_NZ_STGV01000001.1_63
og_247	R_SL_42_study_contig_1_3219		R_ipomoeae_shin9-1_1_NZ_STGV01000001.1_99
og_248	R_SL_42_study_contig_1_1780		R_ipomoeae_shin9-1_1_NZ_STGV01000001.1_1249
og_249	R_SL_42_study_contig_1_1908		R_ipomoeae_shin9-1_1_NZ_STGV01000001.1_1127
og_250	R_SL_42_study_contig_1_1940		R_ipomoeae_shin9-1_1_NZ_STGV01000001.1_1099
og_251	R_SL_42_study_contig_1_2004		R_ipomoeae_shin9-1_1_NZ_STGV01000001.1_1038
og_252	R_SL_42_study_contig_1_2228		R_ipomoeae_shin9-1_1_NZ_STGV01000001.1_812
og_253	R_SL_42_study_contig_1_2324		R_ipomoeae_shin9-1_1_NZ_STGV01000001.1_731
og_254	R_SL_42_study_contig_1_1845		R_ipomoeae_shin9-1_1_NZ_STGV01000001.1_1185
og_255	R_SL_42_study_contig_1_1877		R_ipomoeae_shin9-1_1_NZ_STGV01000001.1_1159
og_256	R_SL_42_study_contig_1_1941		R_ipomoeae_shin9-1_1_NZ_STGV01000001.1_1098
og_257	R_SL_42_study_contig_1_1973		R_ipomoeae_shin9-1_1_NZ_STGV01000001.1_1068
og_258	R_SL_42_study_contig_1_2645		R_ipomoeae_shin9-1_1_NZ_STGV01000001.1_759
og_259	R_SL_42_study_contig_1_2741		R_ipomoeae_shin9-1_1_NZ_STGV01000001.1_388
og_260	R_SL_42_study_contig_1_3029		R_ipomoeae_shin9-1_1_NZ_STGV01000001.1_157
og_261	R_SL_42_study_contig_1_3061		R_ipomoeae_shin9-1_1_NZ_STGV01000001.1_131
og_262	R_SL_42_study_contig_1_2198		R_ipomoeae_shin9-1_1_NZ_STGV01000001.1_844
og_263	R_SL_42_study_contig_1_2422		R_ipomoeae_shin9-1_1_NZ_STGV01000001.1_644
og_264	R_SL_42_study_contig_1_2934		R_ipomoeae_shin9-1_1_NZ_STGV01000001.1_209
og_265	R_SL_42_study_contig_1_3094		R_ipomoeae_shin9-1_1_NZ_STGV01000001.1_60
og_266	R_SL_42_study_contig_1_3126		R_ipomoeae_shin9-1_1_NZ_STGV01000001.1_28
og_267	R_SL_42_study_contig_1_1751		R_ipomoeae_shin9-1_1_NZ_STGV01000001.1_1276
og_268	R_SL_42_study_contig_1_2455		R_ipomoeae_shin9-1_1_NZ_STGV01000001.1_580
og_269	R_SL_42_study_contig_1_3127		R_ipomoeae_shin9-1_1_NZ_STGV01000001.1_27
og_270	R_SL_42_study_contig_1_3191		R_ipomoeae_shin9-1_1_NZ_STGV01000001.1_121
og_271	R_SL_42_study_contig_1_1784		R_ipomoeae_shin9-1_1_NZ_STGV01000001.1_1247
og_272	R_SL_42_study_contig_1_2040		R_ipomoeae_shin9-1_1_NZ_STGV01000001.1_1000
og_273	R_SL_42_study_contig_1_2232		R_ipomoeae_shin9-1_1_NZ_STGV01000001.1_808
og_274	R_SL_42_study_contig_1_2456		R_ipomoeae_shin9-1_1_NZ_STGV01000001.1_581
og_275	R_SL_42_study_contig_1_2648		R_ipomoeae_shin9-1_1_NZ_STGV01000001.1_761
og_276	R_SL_42_study_contig_1_2904		R_ipomoeae_shin9-1_1_NZ_STGV01000001.1_236
og_277	R_SL_42_study_contig_1_2968		R_ipomoeae_shin9-1_1_NZ_STGV01000001.1_176
og_278	R_SL_42_study_contig_1_3032		R_ipomoeae_shin9-1_1_NZ_STGV01000001.1_156
og_279	R_SL_42_study_contig_1_3128		R_ipomoeae_shin9-1_1_NZ_STGV01000001.1_26
og_280	R_SL_42_study_contig_1_3192		R_ipomoeae_shin9-1_1_NZ_STGV01000001.1_120
og_281	R_SL_42_study_contig_1_1785		R_ipomoeae_shin9-1_1_NZ_STGV01000001.1_1239
og_282	R_SL_42_study_contig_1_1977		R_ipomoeae_shin9-1_1_NZ_STGV01000001.1_1064
og_283	R_SL_42_study_contig_1_2233		R_ipomoeae_shin9-1_1_NZ_STGV01000001.1_807
og_284	R_SL_42_study_contig_1_2425		R_ipomoeae_shin9-1_1_NZ_STGV01000001.1_641
og_285	R_SL_42_study_contig_1_2521		R_ipomoeae_shin9-1_1_NZ_STGV01000001.1_537
og_286	R_SL_42_study_contig_1_2649		R_ipomoeae_shin9-1_1_NZ_STGV01000001.1_762
og_287	R_SL_42_study_contig_1_2809		R_ipomoeae_shin9-1_1_NZ_STGV01000001.1_323
og_288	R_SL_42_study_contig_1_2969		R_ipomoeae_shin9-1_1_NZ_STGV01000001.1_175
og_289	R_SL_42_study_contig_1_1786		R_ipomoeae_shin9-1_1_NZ_STGV01000001.1_1238
og_290	R_SL_42_study_contig_1_2010		R_ipomoeae_shin9-1_1_NZ_STGV01000001.1_1031
og_291	R_SL_42_study_contig_1_2394		R_ipomoeae_shin9-1_1_NZ_STGV01000001.1_667
og_292	R_SL_42_study_contig_1_2586		R_ipomoeae_shin9-1_1_NZ_STGV01000001.1_506
og_293	R_SL_42_study_contig_1_2650		R_ipomoeae_shin9-1_1_NZ_STGV01000001.1_763
og_294	R_SL_42_study_contig_1_2874		R_ipomoeae_shin9-1_1_NZ_STGV01000001.1_266
og_295	R_SL_42_study_contig_1_3194		R_ipomoeae_shin9-1_1_NZ_STGV01000001.1_118
og_296	R_SL_42_study_contig_1_1755		R_ipomoeae_shin9-1_1_NZ_STGV01000001.1_1270
og_297	R_SL_42_study_contig_1_1787		R_ipomoeae_shin9-1_1_NZ_STGV01000001.1_1237
og_298	R_SL_42_study_contig_1_1819		R_ipomoeae_shin9-1_1_NZ_STGV01000001.1_1210
og_299	R_SL_42_study_contig_1_2011		R_ipomoeae_shin9-1_1_NZ_STGV01000001.1_1030
og_300	R_SL_42_study_contig_1_2171		R_ipomoeae_shin9-1_1_NZ_STGV01000001.1_878
og_301	R_SL_42_study_contig_1_2427		R_ipomoeae_shin9-1_1_NZ_STGV01000001.1_639
og_302	R_SL_42_study_contig_1_2651		R_ipomoeae_shin9-1_1_NZ_STGV01000001.1_764
og_303	R_SL_42_study_contig_1_2715		R_ipomoeae_shin9-1_1_NZ_STGV01000001.1_418
og_304	R_SL_42_study_contig_1_2939		R_ipomoeae_shin9-1_1_NZ_STGV01000001.1_204
og_305	R_SL_42_study_contig_1_3227		R_ipomoeae_shin9-1_1_NZ_STGV01000001.1_91
og_306	R_SL_42_study_contig_1_1980		R_ipomoeae_shin9-1_1_NZ_STGV01000001.1_1061
og_307	R_SL_42_study_contig_1_2364		R_ipomoeae_shin9-1_1_NZ_STGV01000001.1_692
og_308	R_SL_42_study_contig_1_2428		R_ipomoeae_shin9-1_1_NZ_STGV01000001.1_638
og_309	R_SL_42_study_contig_1_2460		R_ipomoeae_shin9-1_1_NZ_STGV01000001.1_586
og_310	R_SL_42_study_contig_1_2492		R_ipomoeae_shin9-1_1_NZ_STGV01000001.1_617
og_311	R_SL_42_study_contig_1_2588		R_ipomoeae_shin9-1_1_NZ_STGV01000001.1_503
og_312	R_SL_42_study_contig_1_2620		R_ipomoeae_shin9-1_1_NZ_STGV01000001.1_457
og_313	R_SL_42_study_contig_1_2812		R_ipomoeae_shin9-1_1_NZ_STGV01000001.1_320
og_314	R_SL_42_study_contig_1_2972		R_ipomoeae_shin9-1_1_NZ_STGV01000001.1_172
og_315	R_SL_42_study_contig_1_1789		R_ipomoeae_shin9-1_1_NZ_STGV01000001.1_1235
og_316	R_SL_42_study_contig_1_1853		R_ipomoeae_shin9-1_1_NZ_STGV01000001.1_1177
og_317	R_SL_42_study_contig_1_2045		R_ipomoeae_shin9-1_1_NZ_STGV01000001.1_996
og_318	R_SL_42_study_contig_1_2493		R_ipomoeae_shin9-1_1_NZ_STGV01000001.1_618
og_319	R_SL_42_study_contig_1_2973		R_ipomoeae_shin9-1_1_NZ_STGV01000001.1_171
og_320	R_SL_42_study_contig_1_1790		R_ipomoeae_shin9-1_1_NZ_STGV01000001.1_1234
og_321	R_SL_42_study_contig_1_2078		R_ipomoeae_shin9-1_1_NZ_STGV01000001.1_967
og_322	R_SL_42_study_contig_1_2366		R_ipomoeae_shin9-1_1_NZ_STGV01000001.1_690
og_323	R_SL_42_study_contig_1_2430		R_ipomoeae_shin9-1_1_NZ_STGV01000001.1_636
og_324	R_SL_42_study_contig_1_2462		R_ipomoeae_shin9-1_1_NZ_STGV01000001.1_588
og_325	R_SL_42_study_contig_1_2622		R_ipomoeae_shin9-1_1_NZ_STGV01000001.1_455
og_326	R_SL_42_study_contig_1_2654		R_ipomoeae_shin9-1_1_NZ_STGV01000001.1_766
og_327	R_SL_42_study_contig_1_3134		R_ipomoeae_shin9-1_1_NZ_STGV01000001.1_21
og_328	R_SL_42_study_contig_1_1951		R_ipomoeae_shin9-1_1_NZ_STGV01000001.1_1092
og_329	R_SL_42_study_contig_1_2367		R_ipomoeae_shin9-1_1_NZ_STGV01000001.1_689
og_330	R_SL_42_study_contig_1_2527		R_ipomoeae_shin9-1_1_NZ_STGV01000001.1_529
og_331	R_SL_42_study_contig_1_2623		R_ipomoeae_shin9-1_1_NZ_STGV01000001.1_454
og_332	R_SL_42_study_contig_1_2655		R_ipomoeae_shin9-1_1_NZ_STGV01000001.1_767
og_333	R_SL_42_study_contig_1_2911		R_ipomoeae_shin9-1_1_NZ_STGV01000001.1_230
og_334	R_SL_42_study_contig_1_1824		R_ipomoeae_shin9-1_1_NZ_STGV01000001.1_1205
og_335	R_SL_42_study_contig_1_1920		R_ipomoeae_shin9-1_1_NZ_STGV01000001.1_1117
og_336	R_SL_42_study_contig_1_2336		R_ipomoeae_shin9-1_1_NZ_STGV01000001.1_719
og_337	R_SL_42_study_contig_1_2432		R_ipomoeae_shin9-1_1_NZ_STGV01000001.1_630
og_338	R_SL_42_study_contig_1_2592		R_ipomoeae_shin9-1_1_NZ_STGV01000001.1_499
og_339	R_SL_42_study_contig_1_2848		R_ipomoeae_shin9-1_1_NZ_STGV01000001.1_293
og_340	R_SL_42_study_contig_1_3040		R_ipomoeae_shin9-1_1_NZ_STGV01000001.1_153
og_341	R_SL_42_study_contig_1_3136		R_ipomoeae_shin9-1_1_NZ_STGV01000001.1_15
og_342	R_SL_42_study_contig_1_2277			R_leguminosarum_GLR17_NZ_CP071626.1_4291
og_343	R_SL_42_study_contig_1_2278			R_leguminosarum_GLR17_NZ_CP071626.1_4290
og_344	R_SL_42_study_contig_1_3782			R_leguminosarum_GLR17_NZ_CP071626.1_4280
og_345	R_SL_42_study_contig_2_572			R_leguminosarum_GLR17_NZ_CP071626.1_1385
og_346	R_SL_42_study_contig_2_413			R_leguminosarum_GLR17_NZ_CP071626.1_3159
og_347	R_SL_42_study_contig_2_415			R_leguminosarum_GLR17_NZ_CP071626.1_3157
og_348	R_SL_42_study_contig_3_120			R_leguminosarum_GLR17_NZ_CP071626.1_4169
og_349	R_SL_42_study_contig_1_2541			R_leguminosarum_GLR17_NZ_CP071626.1_3083
og_350	R_SL_42_study_contig_2_2			R_leguminosarum_GLR17_NZ_CP071626.1_2955
og_351	R_SL_42_study_contig_1_1047			R_leguminosarum_GLR17_NZ_CP071626.1_3066
og_352	R_SL_42_study_contig_2_13			R_leguminosarum_GLR17_NZ_CP071626.1_5036
og_353	R_SL_42_study_contig_2_14			R_leguminosarum_GLR17_NZ_CP071626.1_5037
og_354	R_SL_42_study_contig_2_15			R_leguminosarum_GLR17_NZ_CP071626.1_5038
og_355	R_SL_42_study_contig_2_16			R_leguminosarum_GLR17_NZ_CP071626.1_5039
og_356	R_SL_42_study_contig_2_532			R_leguminosarum_GLR17_NZ_CP071626.1_3030
og_357	R_SL_42_study_contig_1_1664			R_leguminosarum_GLR17_NZ_CP071626.1_676
og_358	R_SL_42_study_contig_1_2624			R_leguminosarum_GLR17_NZ_CP071626.1_4222
og_359	R_SL_42_study_contig_2_533			R_leguminosarum_GLR17_NZ_CP071626.1_3031
og_360	R_SL_42_study_contig_2_215				R_phaseoli_R650_NZ_CP013532.1_3597
og_361	R_SL_42_study_contig_2_217				R_phaseoli_R650_NZ_CP013532.1_3599
og_362	R_SL_42_study_contig_1_38				R_phaseoli_R650_NZ_CP013532.1_2239
og_363	R_SL_42_study_contig_2_219				R_phaseoli_R650_NZ_CP013532.1_3600
og_364	R_SL_42_study_contig_2_220				R_phaseoli_R650_NZ_CP013532.1_3601
og_365		R_etli_NXC12_NZ_CP020906.1_1		R_leguminosarum_GLR17_NZ_CP071626.1_1	R_phaseoli_R650_NZ_CP013532.1_1	R_tropici_CIAT_899_NC_020059.1_1
og_366	R_SL_42_study_contig_1_583	R_etli_NXC12_NZ_CP020906.1_33		R_leguminosarum_GLR17_NZ_CP071626.1_33	R_phaseoli_R650_NZ_CP013532.1_35	R_tropici_CIAT_899_NC_020059.1_37
og_367	R_SL_42_study_contig_1_677	R_etli_NXC12_NZ_CP020906.1_129		R_leguminosarum_GLR17_NZ_CP071626.1_168	R_phaseoli_R650_NZ_CP013532.1_164	R_tropici_CIAT_899_NC_020059.1_131
og_368	R_SL_42_study_contig_1_708	R_etli_NXC12_NZ_CP020906.1_161		R_leguminosarum_GLR17_NZ_CP071626.1_202	R_phaseoli_R650_NZ_CP013532.1_203	R_tropici_CIAT_899_NC_020059.1_203
og_369	R_SL_42_study_contig_1_740	R_etli_NXC12_NZ_CP020906.1_193		R_leguminosarum_GLR17_NZ_CP071626.1_235	R_phaseoli_R650_NZ_CP013532.1_234	R_tropici_CIAT_899_NC_020059.1_251
og_370		R_etli_NXC12_NZ_CP020906.1_257		R_leguminosarum_GLR17_NZ_CP071626.1_313	R_phaseoli_R650_NZ_CP013532.1_299	R_tropici_CIAT_899_NC_020059.1_334
og_371		R_etli_NXC12_NZ_CP020906.1_289		R_leguminosarum_GLR17_NZ_CP071626.1_457	R_phaseoli_R650_NZ_CP013532.1_330	R_tropici_CIAT_899_NC_020059.1_367
og_372	R_SL_42_study_contig_1_977	R_etli_NXC12_NZ_CP020906.1_353		R_leguminosarum_GLR17_NZ_CP071626.1_529	R_phaseoli_R650_NZ_CP013532.1_397	R_tropici_CIAT_899_NC_020059.1_475
og_373		R_etli_NXC12_NZ_CP020906.1_577		R_leguminosarum_GLR17_NZ_CP071626.1_750	R_phaseoli_R650_NZ_CP013532.1_593	R_tropici_CIAT_899_NC_020059.1_600
og_374		R_etli_NXC12_NZ_CP020906.1_705		R_leguminosarum_GLR17_NZ_CP071626.1_917	R_phaseoli_R650_NZ_CP013532.1_725	R_tropici_CIAT_899_NC_020059.1_679
og_375	R_SL_42_study_contig_1_1308	R_etli_NXC12_NZ_CP020906.1_737		R_leguminosarum_GLR17_NZ_CP071626.1_949	R_phaseoli_R650_NZ_CP013532.1_757	R_tropici_CIAT_899_NC_020059.1_714
og_376	R_SL_42_study_contig_1_1479	R_etli_NXC12_NZ_CP020906.1_897		R_leguminosarum_GLR17_NZ_CP071626.1_1128	R_phaseoli_R650_NZ_CP013532.1_957	R_tropici_CIAT_899_NC_020059.1_865
og_377		R_etli_NXC12_NZ_CP020906.1_961		R_leguminosarum_GLR17_NZ_CP071626.1_1213	R_phaseoli_R650_NZ_CP013532.1_1020	R_tropici_CIAT_899_NC_020059.1_909
og_378	R_SL_42_study_contig_1_1557	R_etli_NXC12_NZ_CP020906.1_993		R_leguminosarum_GLR17_NZ_CP071626.1_1249	R_phaseoli_R650_NZ_CP013532.1_1049	R_tropici_CIAT_899_NC_020059.1_942
og_379		R_etli_NXC12_NZ_CP020906.1_1345		R_leguminosarum_GLR17_NZ_CP071626.1_1733	R_phaseoli_R650_NZ_CP013532.1_1404	R_tropici_CIAT_899_NC_020059.1_1126
og_380	R_SL_42_study_contig_1_1816	R_etli_NXC12_NZ_CP020906.1_1377	R_ipomoeae_shin9-1_1_NZ_STGV01000001.1_1213	R_leguminosarum_GLR17_NZ_CP071626.1_1738	R_phaseoli_R650_NZ_CP013532.1_1409	R_tropici_CIAT_899_NC_020059.1_1135
og_381	R_SL_42_study_contig_1_1854	R_etli_NXC12_NZ_CP020906.1_1409	R_ipomoeae_shin9-1_1_NZ_STGV01000001.1_1176	R_leguminosarum_GLR17_NZ_CP071626.1_1769	R_phaseoli_R650_NZ_CP013532.1_1441	R_tropici_CIAT_899_NC_020059.1_1168
og_382	R_SL_42_study_contig_1_1895	R_etli_NXC12_NZ_CP020906.1_1441	R_ipomoeae_shin9-1_1_NZ_STGV01000001.1_1143	R_leguminosarum_GLR17_NZ_CP071626.1_1795	R_phaseoli_R650_NZ_CP013532.1_1470	R_tropici_CIAT_899_NC_020059.1_1206
og_383	R_SL_42_study_contig_1_2054	R_etli_NXC12_NZ_CP020906.1_1633	R_ipomoeae_shin9-1_1_NZ_STGV01000001.1_988	R_leguminosarum_GLR17_NZ_CP071626.1_1982	R_phaseoli_R650_NZ_CP013532.1_1667	R_tropici_CIAT_899_NC_020059.1_1395
og_384	R_SL_42_study_contig_1_2117	R_etli_NXC12_NZ_CP020906.1_1665	R_ipomoeae_shin9-1_1_NZ_STGV01000001.1_929	R_leguminosarum_GLR17_NZ_CP071626.1_2011	R_phaseoli_R650_NZ_CP013532.1_1699	R_tropici_CIAT_899_NC_020059.1_1451
og_385	R_SL_42_study_contig_1_2152	R_etli_NXC12_NZ_CP020906.1_1697	R_ipomoeae_shin9-1_1_NZ_STGV01000001.1_891	R_leguminosarum_GLR17_NZ_CP071626.1_2043	R_phaseoli_R650_NZ_CP013532.1_1732	R_tropici_CIAT_899_NC_020059.1_1487
og_386	R_SL_42_study_contig_1_2319	R_etli_NXC12_NZ_CP020906.1_1889	R_ipomoeae_shin9-1_1_NZ_STGV01000001.1_735	R_leguminosarum_GLR17_NZ_CP071626.1_2268	R_phaseoli_R650_NZ_CP013532.1_1930	R_tropici_CIAT_899_NC_020059.1_1633
og_387		R_etli_NXC12_NZ_CP020906.1_1953		R_leguminosarum_GLR17_NZ_CP071626.1_2341	R_phaseoli_R650_NZ_CP013532.1_2033	R_tropici_CIAT_899_NC_020059.1_1697
og_388	R_SL_42_study_contig_1_2471	R_etli_NXC12_NZ_CP020906.1_2049	R_ipomoeae_shin9-1_1_NZ_STGV01000001.1_599	R_leguminosarum_GLR17_NZ_CP071626.1_2453	R_phaseoli_R650_NZ_CP013532.1_2116	R_tropici_CIAT_899_NC_020059.1_1739
og_389		R_etli_NXC12_NZ_CP020906.1_2081		R_leguminosarum_GLR17_NZ_CP071626.1_2501	R_phaseoli_R650_NZ_CP013532.1_2152	R_tropici_CIAT_899_NC_020059.1_1150
og_390	R_SL_42_study_contig_1_2701	R_etli_NXC12_NZ_CP020906.1_2209	R_ipomoeae_shin9-1_1_NZ_STGV01000001.1_431	R_leguminosarum_GLR17_NZ_CP071626.1_2666	R_phaseoli_R650_NZ_CP013532.1_2304	R_tropici_CIAT_899_NC_020059.1_1886
og_391	R_SL_42_study_contig_1_2755	R_etli_NXC12_NZ_CP020906.1_2273	R_ipomoeae_shin9-1_1_NZ_STGV01000001.1_374	R_leguminosarum_GLR17_NZ_CP071626.1_2718	R_phaseoli_R650_NZ_CP013532.1_2355	R_tropici_CIAT_899_NC_020059.1_1940
og_392	R_SL_42_study_contig_1_2865	R_etli_NXC12_NZ_CP020906.1_2753	R_ipomoeae_shin9-1_1_NZ_STGV01000001.1_274	R_leguminosarum_GLR17_NZ_CP071626.1_3362	R_phaseoli_R650_NZ_CP013532.1_2842	R_tropici_CIAT_899_NC_020059.1_2148
og_393	R_SL_42_study_contig_1_3033	R_etli_NXC12_NZ_CP020906.1_2945	R_ipomoeae_shin9-1_1_NZ_STGV01000001.1_155	R_leguminosarum_GLR17_NZ_CP071626.1_3558	R_phaseoli_R650_NZ_CP013532.1_3044	R_tropici_CIAT_899_NC_020059.1_2431
og_394	R_SL_42_study_contig_1_3255	R_etli_NXC12_NZ_CP020906.1_3265		R_leguminosarum_GLR17_NZ_CP071626.1_3924	R_phaseoli_R650_NZ_CP013532.1_3371	R_tropici_CIAT_899_NC_020059.1_2687
og_395	R_SL_42_study_contig_1_3332	R_etli_NXC12_NZ_CP020906.1_3329		R_leguminosarum_GLR17_NZ_CP071626.1_3984	R_phaseoli_R650_NZ_CP013532.1_3432	R_tropici_CIAT_899_NC_020059.1_2737
og_396		R_etli_NXC12_NZ_CP020906.1_3361		R_leguminosarum_GLR17_NZ_CP071626.1_4028	R_phaseoli_R650_NZ_CP013532.1_3465	R_tropici_CIAT_899_NC_020059.1_70
og_397		R_etli_NXC12_NZ_CP020906.1_3489		R_leguminosarum_GLR17_NZ_CP071626.1_4402	R_phaseoli_R650_NZ_CP013532.1_3589	R_tropici_CIAT_899_NC_020059.1_2909
og_398		R_etli_NXC12_NZ_CP020906.1_3585		R_leguminosarum_GLR17_NZ_CP071626.1_4604	R_phaseoli_R650_NZ_CP013532.1_3696	R_tropici_CIAT_899_NC_020059.1_3001
og_399	R_SL_42_study_contig_1_3560	R_etli_NXC12_NZ_CP020906.1_3649		R_leguminosarum_GLR17_NZ_CP071626.1_4673	R_phaseoli_R650_NZ_CP013532.1_3762	R_tropici_CIAT_899_NC_020059.1_3067
og_400	R_SL_42_study_contig_1_200	R_etli_NXC12_NZ_CP020906.1_3777		R_leguminosarum_GLR17_NZ_CP071626.1_4812	R_phaseoli_R650_NZ_CP013532.1_3886	R_tropici_CIAT_899_NC_020059.1_3195
og_401		R_etli_NXC12_NZ_CP020906.1_3905		R_leguminosarum_GLR17_NZ_CP071626.1_4963	R_phaseoli_R650_NZ_CP013532.1_4087	R_tropici_CIAT_899_NC_020059.1_3322
og_402		R_etli_NXC12_NZ_CP020906.1_4033		R_leguminosarum_GLR17_NZ_CP071626.1_5058	R_phaseoli_R650_NZ_CP013532.1_4223	R_tropici_CIAT_899_NC_020059.1_3491
og_403		R_etli_NXC12_NZ_CP020906.1_4065		R_leguminosarum_GLR17_NZ_CP071626.1_5146	R_phaseoli_R650_NZ_CP013532.1_4255	R_tropici_CIAT_899_NC_020059.1_3619
og_404	R_SL_42_study_contig_1_533	R_etli_NXC12_NZ_CP020906.1_4097		R_leguminosarum_GLR17_NZ_CP071626.1_5171	R_phaseoli_R650_NZ_CP013532.1_4288	R_tropici_CIAT_899_NC_020059.1_3651
og_405		R_etli_NXC12_NZ_CP020906.1_290		R_leguminosarum_GLR17_NZ_CP071626.1_458	R_phaseoli_R650_NZ_CP013532.1_331	R_tropici_CIAT_899_NC_020059.1_368
og_406	R_SL_42_study_contig_1_948	R_etli_NXC12_NZ_CP020906.1_386		R_leguminosarum_GLR17_NZ_CP071626.1_567	R_phaseoli_R650_NZ_CP013532.1_431	R_tropici_CIAT_899_NC_020059.1_443
og_407	R_SL_42_study_contig_1_1019	R_etli_NXC12_NZ_CP020906.1_450		R_leguminosarum_GLR17_NZ_CP071626.1_644	R_phaseoli_R650_NZ_CP013532.1_497	R_tropici_CIAT_899_NC_020059.1_528
og_408	R_SL_42_study_contig_1_1227	R_etli_NXC12_NZ_CP020906.1_674		R_leguminosarum_GLR17_NZ_CP071626.1_887	R_phaseoli_R650_NZ_CP013532.1_695	R_tropici_CIAT_899_NC_020059.1_648
og_409	R_SL_42_study_contig_1_1312	R_etli_NXC12_NZ_CP020906.1_738		R_leguminosarum_GLR17_NZ_CP071626.1_952	R_phaseoli_R650_NZ_CP013532.1_758	R_tropici_CIAT_899_NC_020059.1_716
og_410		R_etli_NXC12_NZ_CP020906.1_802		R_leguminosarum_GLR17_NZ_CP071626.1_1023	R_phaseoli_R650_NZ_CP013532.1_858	R_tropici_CIAT_899_NC_020059.1_763
og_411	R_SL_42_study_contig_1_1378	R_etli_NXC12_NZ_CP020906.1_834		R_leguminosarum_GLR17_NZ_CP071626.1_1063	R_phaseoli_R650_NZ_CP013532.1_894	R_tropici_CIAT_899_NC_020059.1_800
og_412	R_SL_42_study_contig_1_1480	R_etli_NXC12_NZ_CP020906.1_898		R_leguminosarum_GLR17_NZ_CP071626.1_1129	R_phaseoli_R650_NZ_CP013532.1_959	R_tropici_CIAT_899_NC_020059.1_866
og_413		R_etli_NXC12_NZ_CP020906.1_1314		R_leguminosarum_GLR17_NZ_CP071626.1_1697	R_phaseoli_R650_NZ_CP013532.1_1373	R_tropici_CIAT_899_NC_020059.1_1100
og_414		R_etli_NXC12_NZ_CP020906.1_1346		R_leguminosarum_GLR17_NZ_CP071626.1_1734	R_phaseoli_R650_NZ_CP013532.1_1405	R_tropici_CIAT_899_NC_020059.1_1127
og_415	R_SL_42_study_contig_1_1818	R_etli_NXC12_NZ_CP020906.1_1378	R_ipomoeae_shin9-1_1_NZ_STGV01000001.1_1211	R_leguminosarum_GLR17_NZ_CP071626.1_1739	R_phaseoli_R650_NZ_CP013532.1_1410	R_tropici_CIAT_899_NC_020059.1_1136
og_416		R_etli_NXC12_NZ_CP020906.1_1410		R_leguminosarum_GLR17_NZ_CP071626.1_1320	R_phaseoli_R650_NZ_CP013532.1_2863	R_tropici_CIAT_899_NC_020059.1_2621
og_417	R_SL_42_study_contig_1_1896	R_etli_NXC12_NZ_CP020906.1_1442	R_ipomoeae_shin9-1_1_NZ_STGV01000001.1_1142	R_leguminosarum_GLR17_NZ_CP071626.1_1796	R_phaseoli_R650_NZ_CP013532.1_1471	R_tropici_CIAT_899_NC_020059.1_1207
og_418	R_SL_42_study_contig_1_1963	R_etli_NXC12_NZ_CP020906.1_1506	R_ipomoeae_shin9-1_1_NZ_STGV01000001.1_1078	R_leguminosarum_GLR17_NZ_CP071626.1_1867	R_phaseoli_R650_NZ_CP013532.1_1539	R_tropici_CIAT_899_NC_020059.1_1273
og_419	R_SL_42_study_contig_1_2103	R_etli_NXC12_NZ_CP020906.1_1651	R_ipomoeae_shin9-1_1_NZ_STGV01000001.1_928	R_leguminosarum_GLR17_NZ_CP071626.1_2012	R_phaseoli_R650_NZ_CP013532.1_1685	R_tropici_CIAT_899_NC_020059.1_1434
og_420	R_SL_42_study_contig_1_2231	R_etli_NXC12_NZ_CP020906.1_1826	R_ipomoeae_shin9-1_1_NZ_STGV01000001.1_809	R_leguminosarum_GLR17_NZ_CP071626.1_2205	R_phaseoli_R650_NZ_CP013532.1_1866	R_tropici_CIAT_899_NC_020059.1_1560
og_421	R_SL_42_study_contig_1_2399	R_etli_NXC12_NZ_CP020906.1_1922	R_ipomoeae_shin9-1_1_NZ_STGV01000001.1_663	R_leguminosarum_GLR17_NZ_CP071626.1_2306	R_phaseoli_R650_NZ_CP013532.1_1988	R_tropici_CIAT_899_NC_020059.1_1668
og_422	R_SL_42_study_contig_1_2435	R_etli_NXC12_NZ_CP020906.1_1954	R_ipomoeae_shin9-1_1_NZ_STGV01000001.1_627	R_leguminosarum_GLR17_NZ_CP071626.1_2342	R_phaseoli_R650_NZ_CP013532.1_2034	R_tropici_CIAT_899_NC_020059.1_1698
og_423		R_etli_NXC12_NZ_CP020906.1_2082		R_leguminosarum_GLR17_NZ_CP071626.1_2502	R_phaseoli_R650_NZ_CP013532.1_2153	R_tropici_CIAT_899_NC_020059.1_1151
og_424		R_etli_NXC12_NZ_CP020906.1_2178		R_leguminosarum_GLR17_NZ_CP071626.1_2633	R_phaseoli_R650_NZ_CP013532.1_2273	R_tropici_CIAT_899_NC_020059.1_1860
og_425		R_etli_NXC12_NZ_CP020906.1_2274		R_leguminosarum_GLR17_NZ_CP071626.1_2719	R_phaseoli_R650_NZ_CP013532.1_2356	R_tropici_CIAT_899_NC_020059.1_1942
og_426		R_etli_NXC12_NZ_CP020906.1_2690		R_leguminosarum_GLR17_NZ_CP071626.1_3310	R_phaseoli_R650_NZ_CP013532.1_2784	R_tropici_CIAT_899_NC_020059.1_2116
og_427	R_SL_42_study_contig_1_3218	R_etli_NXC12_NZ_CP020906.1_2722		R_leguminosarum_GLR17_NZ_CP071626.1_3326	R_phaseoli_R650_NZ_CP013532.1_2810	R_tropici_CIAT_899_NC_020059.1_2125
og_428		R_etli_NXC12_NZ_CP020906.1_2818		R_leguminosarum_GLR17_NZ_CP071626.1_3434	R_phaseoli_R650_NZ_CP013532.1_2913	R_tropici_CIAT_899_NC_020059.1_2222
og_429	R_SL_42_study_contig_1_2963	R_etli_NXC12_NZ_CP020906.1_2850	R_ipomoeae_shin9-1_1_NZ_STGV01000001.1_183	R_leguminosarum_GLR17_NZ_CP071626.1_3466	R_phaseoli_R650_NZ_CP013532.1_2947	R_tropici_CIAT_899_NC_020059.1_2252
og_430	R_SL_42_study_contig_1_3125	R_etli_NXC12_NZ_CP020906.1_3042	R_ipomoeae_shin9-1_1_NZ_STGV01000001.1_29	R_leguminosarum_GLR17_NZ_CP071626.1_3649	R_phaseoli_R650_NZ_CP013532.1_3130	R_tropici_CIAT_899_NC_020059.1_2506
og_431		R_etli_NXC12_NZ_CP020906.1_3362		R_leguminosarum_GLR17_NZ_CP071626.1_4029	R_phaseoli_R650_NZ_CP013532.1_3466	R_tropici_CIAT_899_NC_020059.1_69
og_432	R_SL_42_study_contig_1_3363	R_etli_NXC12_NZ_CP020906.1_3458		R_leguminosarum_GLR17_NZ_CP071626.1_4367	R_phaseoli_R650_NZ_CP013532.1_3557	R_tropici_CIAT_899_NC_020059.1_2874
og_433		R_etli_NXC12_NZ_CP020906.1_3554		R_leguminosarum_GLR17_NZ_CP071626.1_4569	R_phaseoli_R650_NZ_CP013532.1_3661	R_tropici_CIAT_899_NC_020059.1_2977
og_434	R_SL_42_study_contig_1_3490	R_etli_NXC12_NZ_CP020906.1_3586		R_leguminosarum_GLR17_NZ_CP071626.1_4606	R_phaseoli_R650_NZ_CP013532.1_3697	R_tropici_CIAT_899_NC_020059.1_3003
og_435		R_etli_NXC12_NZ_CP020906.1_3650		R_leguminosarum_GLR17_NZ_CP071626.1_4675	R_phaseoli_R650_NZ_CP013532.1_3763	R_tropici_CIAT_899_NC_020059.1_3068
og_436		R_etli_NXC12_NZ_CP020906.1_3810		R_leguminosarum_GLR17_NZ_CP071626.1_4844	R_phaseoli_R650_NZ_CP013532.1_3919	R_tropici_CIAT_899_NC_020059.1_3229
og_437		R_etli_NXC12_NZ_CP020906.1_4034		R_leguminosarum_GLR17_NZ_CP071626.1_4175	R_phaseoli_R650_NZ_CP013532.1_4224	R_tropici_CIAT_899_NC_020059.1_3490
og_438	R_SL_42_study_contig_1_585	R_etli_NXC12_NZ_CP020906.1_35		R_leguminosarum_GLR17_NZ_CP071626.1_35	R_phaseoli_R650_NZ_CP013532.1_37	R_tropici_CIAT_899_NC_020059.1_39
og_439	R_SL_42_study_contig_1_774	R_etli_NXC12_NZ_CP020906.1_227		R_leguminosarum_GLR17_NZ_CP071626.1_281	R_phaseoli_R650_NZ_CP013532.1_267	R_tropici_CIAT_899_NC_020059.1_305
og_440		R_etli_NXC12_NZ_CP020906.1_355		R_leguminosarum_GLR17_NZ_CP071626.1_531	R_phaseoli_R650_NZ_CP013532.1_399	R_tropici_CIAT_899_NC_020059.1_473
og_441	R_SL_42_study_contig_1_1002	R_etli_NXC12_NZ_CP020906.1_419		R_leguminosarum_GLR17_NZ_CP071626.1_593	R_phaseoli_R650_NZ_CP013532.1_463	R_tropici_CIAT_899_NC_020059.1_500
og_442		R_etli_NXC12_NZ_CP020906.1_707		R_leguminosarum_GLR17_NZ_CP071626.1_919	R_phaseoli_R650_NZ_CP013532.1_727	R_tropici_CIAT_899_NC_020059.1_681
og_443		R_etli_NXC12_NZ_CP020906.1_739		R_leguminosarum_GLR17_NZ_CP071626.1_953	R_phaseoli_R650_NZ_CP013532.1_759	R_tropici_CIAT_899_NC_020059.1_717
og_444		R_etli_NXC12_NZ_CP020906.1_803		R_leguminosarum_GLR17_NZ_CP071626.1_1024	R_phaseoli_R650_NZ_CP013532.1_859	R_tropici_CIAT_899_NC_020059.1_764
og_445		R_etli_NXC12_NZ_CP020906.1_867		R_leguminosarum_GLR17_NZ_CP071626.1_1101	R_phaseoli_R650_NZ_CP013532.1_929	R_tropici_CIAT_899_NC_020059.1_834
og_446	R_SL_42_study_contig_1_1750	R_etli_NXC12_NZ_CP020906.1_1283	R_ipomoeae_shin9-1_1_NZ_STGV01000001.1_1277	R_leguminosarum_GLR17_NZ_CP071626.1_1662	R_phaseoli_R650_NZ_CP013532.1_1342	R_tropici_CIAT_899_NC_020059.1_1069
og_447	R_SL_42_study_contig_1_1821	R_etli_NXC12_NZ_CP020906.1_1379	R_ipomoeae_shin9-1_1_NZ_STGV01000001.1_1209	R_leguminosarum_GLR17_NZ_CP071626.1_1740	R_phaseoli_R650_NZ_CP013532.1_1411	R_tropici_CIAT_899_NC_020059.1_1137
og_448	R_SL_42_study_contig_1_1897	R_etli_NXC12_NZ_CP020906.1_1443	R_ipomoeae_shin9-1_1_NZ_STGV01000001.1_1141	R_leguminosarum_GLR17_NZ_CP071626.1_1797	R_phaseoli_R650_NZ_CP013532.1_1472	R_tropici_CIAT_899_NC_020059.1_1208
og_449	R_SL_42_study_contig_1_1964	R_etli_NXC12_NZ_CP020906.1_1507	R_ipomoeae_shin9-1_1_NZ_STGV01000001.1_1077	R_leguminosarum_GLR17_NZ_CP071626.1_1868	R_phaseoli_R650_NZ_CP013532.1_1540	R_tropici_CIAT_899_NC_020059.1_1274
og_450	R_SL_42_study_contig_1_2025	R_etli_NXC12_NZ_CP020906.1_1603	R_ipomoeae_shin9-1_1_NZ_STGV01000001.1_1015	R_leguminosarum_GLR17_NZ_CP071626.1_1951	R_phaseoli_R650_NZ_CP013532.1_1637	R_tropici_CIAT_899_NC_020059.1_1359
og_451	R_SL_42_study_contig_1_2119	R_etli_NXC12_NZ_CP020906.1_1667	R_ipomoeae_shin9-1_1_NZ_STGV01000001.1_927	R_leguminosarum_GLR17_NZ_CP071626.1_2013	R_phaseoli_R650_NZ_CP013532.1_1701	R_tropici_CIAT_899_NC_020059.1_1453
og_452		R_etli_NXC12_NZ_CP020906.1_1827		R_leguminosarum_GLR17_NZ_CP071626.1_2206	R_phaseoli_R650_NZ_CP013532.1_1867	R_tropici_CIAT_899_NC_020059.1_1561
og_453		R_etli_NXC12_NZ_CP020906.1_1955		R_leguminosarum_GLR17_NZ_CP071626.1_2343	R_phaseoli_R650_NZ_CP013532.1_2035	R_tropici_CIAT_899_NC_020059.1_1699
og_454	R_SL_42_study_contig_1_2437	R_etli_NXC12_NZ_CP020906.1_2019	R_ipomoeae_shin9-1_1_NZ_STGV01000001.1_625	R_leguminosarum_GLR17_NZ_CP071626.1_2420	R_phaseoli_R650_NZ_CP013532.1_2086	R_tropici_CIAT_899_NC_020059.1_1700
og_455		R_etli_NXC12_NZ_CP020906.1_2051		R_leguminosarum_GLR17_NZ_CP071626.1_2455	R_phaseoli_R650_NZ_CP013532.1_2118	R_tropici_CIAT_899_NC_020059.1_1744
og_456		R_etli_NXC12_NZ_CP020906.1_2147		R_leguminosarum_GLR17_NZ_CP071626.1_2600	R_phaseoli_R650_NZ_CP013532.1_2221	R_tropici_CIAT_899_NC_020059.1_1825
og_457		R_etli_NXC12_NZ_CP020906.1_2211		R_leguminosarum_GLR17_NZ_CP071626.1_2668	R_phaseoli_R650_NZ_CP013532.1_2306	R_tropici_CIAT_899_NC_020059.1_1889
og_458		R_etli_NXC12_NZ_CP020906.1_2403		R_leguminosarum_GLR17_NZ_CP071626.1_2876	R_phaseoli_R650_NZ_CP013532.1_2481	R_tropici_CIAT_899_NC_020059.1_2031
og_459		R_etli_NXC12_NZ_CP020906.1_2691		R_leguminosarum_GLR17_NZ_CP071626.1_3312	R_phaseoli_R650_NZ_CP013532.1_2785	R_tropici_CIAT_899_NC_020059.1_2117
og_460	R_SL_42_study_contig_1_2964	R_etli_NXC12_NZ_CP020906.1_2851	R_ipomoeae_shin9-1_1_NZ_STGV01000001.1_182	R_leguminosarum_GLR17_NZ_CP071626.1_3467	R_phaseoli_R650_NZ_CP013532.1_2948	R_tropici_CIAT_899_NC_020059.1_2253
og_461		R_etli_NXC12_NZ_CP020906.1_3043		R_leguminosarum_GLR17_NZ_CP071626.1_3650	R_phaseoli_R650_NZ_CP013532.1_3131	R_tropici_CIAT_899_NC_020059.1_2507
og_462	R_SL_42_study_contig_1_3166	R_etli_NXC12_NZ_CP020906.1_3075		R_leguminosarum_GLR17_NZ_CP071626.1_3685	R_phaseoli_R650_NZ_CP013532.1_3163	R_tropici_CIAT_899_NC_020059.1_2547
og_463		R_etli_NXC12_NZ_CP020906.1_3555		R_leguminosarum_GLR17_NZ_CP071626.1_4570	R_phaseoli_R650_NZ_CP013532.1_3662	R_tropici_CIAT_899_NC_020059.1_2978
og_464	R_SL_42_study_contig_1_3518	R_etli_NXC12_NZ_CP020906.1_3619		R_leguminosarum_GLR17_NZ_CP071626.1_4643	R_phaseoli_R650_NZ_CP013532.1_3733	R_tropici_CIAT_899_NC_020059.1_3032
og_465		R_etli_NXC12_NZ_CP020906.1_3683		R_leguminosarum_GLR17_NZ_CP071626.1_4714	R_phaseoli_R650_NZ_CP013532.1_3794	R_tropici_CIAT_899_NC_020059.1_3123
og_466	R_SL_42_study_contig_1_176	R_etli_NXC12_NZ_CP020906.1_3747		R_leguminosarum_GLR17_NZ_CP071626.1_4779	R_phaseoli_R650_NZ_CP013532.1_3856	R_tropici_CIAT_899_NC_020059.1_3168
og_467	R_SL_42_study_contig_1_202	R_etli_NXC12_NZ_CP020906.1_3779		R_leguminosarum_GLR17_NZ_CP071626.1_4814	R_phaseoli_R650_NZ_CP013532.1_3888	R_tropici_CIAT_899_NC_020059.1_3197
og_468	R_SL_42_study_contig_1_233	R_etli_NXC12_NZ_CP020906.1_3811		R_leguminosarum_GLR17_NZ_CP071626.1_4845	R_phaseoli_R650_NZ_CP013532.1_3920	R_tropici_CIAT_899_NC_020059.1_3230
og_469	R_SL_42_study_contig_1_261	R_etli_NXC12_NZ_CP020906.1_3843		R_leguminosarum_GLR17_NZ_CP071626.1_4881	R_phaseoli_R650_NZ_CP013532.1_4022	R_tropici_CIAT_899_NC_020059.1_3252
og_470	R_SL_42_study_contig_1_289	R_etli_NXC12_NZ_CP020906.1_3875		R_leguminosarum_GLR17_NZ_CP071626.1_4922	R_phaseoli_R650_NZ_CP013532.1_4053	R_tropici_CIAT_899_NC_020059.1_3288
og_471		R_etli_NXC12_NZ_CP020906.1_3907		R_leguminosarum_GLR17_NZ_CP071626.1_4965	R_phaseoli_R650_NZ_CP013532.1_4089	R_tropici_CIAT_899_NC_020059.1_3323
og_472	R_SL_42_study_contig_1_15	R_etli_NXC12_NZ_CP020906.1_4035		R_leguminosarum_GLR17_NZ_CP071626.1_5056	R_phaseoli_R650_NZ_CP013532.1_4225	R_tropici_CIAT_899_NC_020059.1_3489
og_473	R_SL_42_study_contig_1_418	R_etli_NXC12_NZ_CP020906.1_4067		R_leguminosarum_GLR17_NZ_CP071626.1_5148	R_phaseoli_R650_NZ_CP013532.1_4257	R_tropici_CIAT_899_NC_020059.1_3621
og_474	R_SL_42_study_contig_1_586	R_etli_NXC12_NZ_CP020906.1_36		R_leguminosarum_GLR17_NZ_CP071626.1_36	R_phaseoli_R650_NZ_CP013532.1_38	R_tropici_CIAT_899_NC_020059.1_40
og_475	R_SL_42_study_contig_1_680	R_etli_NXC12_NZ_CP020906.1_132		R_leguminosarum_GLR17_NZ_CP071626.1_172	R_phaseoli_R650_NZ_CP013532.1_167	R_tropici_CIAT_899_NC_020059.1_135
og_476		R_etli_NXC12_NZ_CP020906.1_260		R_leguminosarum_GLR17_NZ_CP071626.1_316	R_phaseoli_R650_NZ_CP013532.1_302	R_tropici_CIAT_899_NC_020059.1_337
og_477		R_etli_NXC12_NZ_CP020906.1_292		R_leguminosarum_GLR17_NZ_CP071626.1_460	R_phaseoli_R650_NZ_CP013532.1_333	R_tropici_CIAT_899_NC_020059.1_370
og_478		R_etli_NXC12_NZ_CP020906.1_324		R_leguminosarum_GLR17_NZ_CP071626.1_494	R_phaseoli_R650_NZ_CP013532.1_365	R_tropici_CIAT_899_NC_020059.1_406
og_479		R_etli_NXC12_NZ_CP020906.1_356		R_leguminosarum_GLR17_NZ_CP071626.1_532	R_phaseoli_R650_NZ_CP013532.1_400	R_tropici_CIAT_899_NC_020059.1_472
og_480		R_etli_NXC12_NZ_CP020906.1_420		R_leguminosarum_GLR17_NZ_CP071626.1_594	R_phaseoli_R650_NZ_CP013532.1_464	R_tropici_CIAT_899_NC_020059.1_506
og_481	R_SL_42_study_contig_1_1029	R_etli_NXC12_NZ_CP020906.1_516		R_leguminosarum_GLR17_NZ_CP071626.1_682	R_phaseoli_R650_NZ_CP013532.1_533	R_tropici_CIAT_899_NC_020059.1_549
og_482	R_SL_42_study_contig_1_1073	R_etli_NXC12_NZ_CP020906.1_548		R_leguminosarum_GLR17_NZ_CP071626.1_717	R_phaseoli_R650_NZ_CP013532.1_562	R_tropici_CIAT_899_NC_020059.1_576
og_483	R_SL_42_study_contig_1_1258	R_etli_NXC12_NZ_CP020906.1_708		R_leguminosarum_GLR17_NZ_CP071626.1_920	R_phaseoli_R650_NZ_CP013532.1_728	R_tropici_CIAT_899_NC_020059.1_682
og_484		R_etli_NXC12_NZ_CP020906.1_740		R_leguminosarum_GLR17_NZ_CP071626.1_954	R_phaseoli_R650_NZ_CP013532.1_760	R_tropici_CIAT_899_NC_020059.1_718
og_485	R_SL_42_study_contig_1_1482	R_etli_NXC12_NZ_CP020906.1_900		R_leguminosarum_GLR17_NZ_CP071626.1_1131	R_phaseoli_R650_NZ_CP013532.1_961	R_tropici_CIAT_899_NC_020059.1_867
og_486	R_SL_42_study_contig_1_1529	R_etli_NXC12_NZ_CP020906.1_964		R_leguminosarum_GLR17_NZ_CP071626.1_1223	R_phaseoli_R650_NZ_CP013532.1_1022	R_tropici_CIAT_899_NC_020059.1_921
og_487		R_etli_NXC12_NZ_CP020906.1_1284		R_leguminosarum_GLR17_NZ_CP071626.1_1663	R_phaseoli_R650_NZ_CP013532.1_1343	R_tropici_CIAT_899_NC_020059.1_1070
og_488	R_SL_42_study_contig_1_1822	R_etli_NXC12_NZ_CP020906.1_1380	R_ipomoeae_shin9-1_1_NZ_STGV01000001.1_1208	R_leguminosarum_GLR17_NZ_CP071626.1_1741	R_phaseoli_R650_NZ_CP013532.1_1412	R_tropici_CIAT_899_NC_020059.1_1138
og_489		R_etli_NXC12_NZ_CP020906.1_1412		R_leguminosarum_GLR17_NZ_CP071626.1_1322	R_phaseoli_R650_NZ_CP013532.1_2865	R_tropici_CIAT_899_NC_020059.1_2623
og_490	R_SL_42_study_contig_1_1922	R_etli_NXC12_NZ_CP020906.1_1476	R_ipomoeae_shin9-1_1_NZ_STGV01000001.1_1115	R_leguminosarum_GLR17_NZ_CP071626.1_1823	R_phaseoli_R650_NZ_CP013532.1_1505	R_tropici_CIAT_899_NC_020059.1_1238
og_491	R_SL_42_study_contig_1_2000	R_etli_NXC12_NZ_CP020906.1_1572	R_ipomoeae_shin9-1_1_NZ_STGV01000001.1_1042	R_leguminosarum_GLR17_NZ_CP071626.1_1927	R_phaseoli_R650_NZ_CP013532.1_1604	R_tropici_CIAT_899_NC_020059.1_1319
og_492	R_SL_42_study_contig_1_2120	R_etli_NXC12_NZ_CP020906.1_1668	R_ipomoeae_shin9-1_1_NZ_STGV01000001.1_926	R_leguminosarum_GLR17_NZ_CP071626.1_2014	R_phaseoli_R650_NZ_CP013532.1_1702	R_tropici_CIAT_899_NC_020059.1_1454
og_493		R_etli_NXC12_NZ_CP020906.1_1764		R_leguminosarum_GLR17_NZ_CP071626.1_2124	R_phaseoli_R650_NZ_CP013532.1_1807	R_tropici_CIAT_899_NC_020059.1_1517
og_494	R_SL_42_study_contig_1_2408	R_etli_NXC12_NZ_CP020906.1_1924	R_ipomoeae_shin9-1_1_NZ_STGV01000001.1_660	R_leguminosarum_GLR17_NZ_CP071626.1_2308	R_phaseoli_R650_NZ_CP013532.1_1990	R_tropici_CIAT_899_NC_020059.1_1670
og_495	R_SL_42_study_contig_1_2446	R_etli_NXC12_NZ_CP020906.1_2020	R_ipomoeae_shin9-1_1_NZ_STGV01000001.1_572	R_leguminosarum_GLR17_NZ_CP071626.1_2421	R_phaseoli_R650_NZ_CP013532.1_2087	R_tropici_CIAT_899_NC_020059.1_1710
og_496	R_SL_42_study_contig_1_2476	R_etli_NXC12_NZ_CP020906.1_2052	R_ipomoeae_shin9-1_1_NZ_STGV01000001.1_603	R_leguminosarum_GLR17_NZ_CP071626.1_2456	R_phaseoli_R650_NZ_CP013532.1_2119	R_tropici_CIAT_899_NC_020059.1_1745
og_497		R_etli_NXC12_NZ_CP020906.1_2148		R_leguminosarum_GLR17_NZ_CP071626.1_2601	R_phaseoli_R650_NZ_CP013532.1_2222	R_tropici_CIAT_899_NC_020059.1_1826
og_498		R_etli_NXC12_NZ_CP020906.1_2372		R_leguminosarum_GLR17_NZ_CP071626.1_2844	R_phaseoli_R650_NZ_CP013532.1_2452	R_tropici_CIAT_899_NC_020059.1_2009
og_499		R_etli_NXC12_NZ_CP020906.1_2404		R_leguminosarum_GLR17_NZ_CP071626.1_2877	R_phaseoli_R650_NZ_CP013532.1_2482	R_tropici_CIAT_899_NC_020059.1_2032
og_500	R_SL_42_study_contig_1_2641	R_etli_NXC12_NZ_CP020906.1_2436	R_ipomoeae_shin9-1_1_NZ_STGV01000001.1_436	R_leguminosarum_GLR17_NZ_CP071626.1_2921	R_phaseoli_R650_NZ_CP013532.1_2514	R_tropici_CIAT_899_NC_020059.1_2064
og_501		R_etli_NXC12_NZ_CP020906.1_2500		R_leguminosarum_GLR17_NZ_CP071626.1_3039	R_phaseoli_R650_NZ_CP013532.1_2568	R_tropici_CIAT_899_NC_020059.1_3112
og_502		R_etli_NXC12_NZ_CP020906.1_2596		R_leguminosarum_GLR17_NZ_CP071626.1_3206	R_phaseoli_R650_NZ_CP013532.1_2682	R_tropici_CIAT_899_NC_020059.1_3354
og_503	R_SL_42_study_contig_1_2965	R_etli_NXC12_NZ_CP020906.1_2852	R_ipomoeae_shin9-1_1_NZ_STGV01000001.1_181	R_leguminosarum_GLR17_NZ_CP071626.1_3468	R_phaseoli_R650_NZ_CP013532.1_2949	R_tropici_CIAT_899_NC_020059.1_2254
og_504		R_etli_NXC12_NZ_CP020906.1_3108		R_leguminosarum_GLR17_NZ_CP071626.1_3720	R_phaseoli_R650_NZ_CP013532.1_3197	R_tropici_CIAT_899_NC_020059.1_2578
og_505	R_SL_42_study_contig_2_99	R_etli_NXC12_NZ_CP020906.1_3332		R_leguminosarum_GLR17_NZ_CP071626.1_3989	R_phaseoli_R650_NZ_CP013532.1_3436	R_tropici_CIAT_899_NC_020059.1_2761
og_506	R_SL_42_study_contig_1_3428	R_etli_NXC12_NZ_CP020906.1_3524		R_leguminosarum_GLR17_NZ_CP071626.1_4442	R_phaseoli_R650_NZ_CP013532.1_3629	R_tropici_CIAT_899_NC_020059.1_2933
og_507	R_SL_42_study_contig_1_3468	R_etli_NXC12_NZ_CP020906.1_3556		R_leguminosarum_GLR17_NZ_CP071626.1_4571	R_phaseoli_R650_NZ_CP013532.1_3663	R_tropici_CIAT_899_NC_020059.1_2979
og_508		R_etli_NXC12_NZ_CP020906.1_3844		R_leguminosarum_GLR17_NZ_CP071626.1_4882	R_phaseoli_R650_NZ_CP013532.1_4023	R_tropici_CIAT_899_NC_020059.1_3253
og_509		R_etli_NXC12_NZ_CP020906.1_3972		R_leguminosarum_GLR17_NZ_CP071626.1_5123	R_phaseoli_R650_NZ_CP013532.1_4156	R_tropici_CIAT_899_NC_020059.1_3563
og_510		R_etli_NXC12_NZ_CP020906.1_4100		R_leguminosarum_GLR17_NZ_CP071626.1_5174	R_phaseoli_R650_NZ_CP013532.1_4291	R_tropici_CIAT_899_NC_020059.1_3648
og_511	R_SL_42_study_contig_1_587	R_etli_NXC12_NZ_CP020906.1_37		R_leguminosarum_GLR17_NZ_CP071626.1_37	R_phaseoli_R650_NZ_CP013532.1_39	R_tropici_CIAT_899_NC_020059.1_41
og_512	R_SL_42_study_contig_1_651	R_etli_NXC12_NZ_CP020906.1_101		R_leguminosarum_GLR17_NZ_CP071626.1_140	R_phaseoli_R650_NZ_CP013532.1_136	R_tropici_CIAT_899_NC_020059.1_98
og_513	R_SL_42_study_contig_1_712	R_etli_NXC12_NZ_CP020906.1_165		R_leguminosarum_GLR17_NZ_CP071626.1_206	R_phaseoli_R650_NZ_CP013532.1_207	R_tropici_CIAT_899_NC_020059.1_207
og_514	R_SL_42_study_contig_1_860	R_etli_NXC12_NZ_CP020906.1_293		R_leguminosarum_GLR17_NZ_CP071626.1_461	R_phaseoli_R650_NZ_CP013532.1_334	R_tropici_CIAT_899_NC_020059.1_371
og_515		R_etli_NXC12_NZ_CP020906.1_325		R_leguminosarum_GLR17_NZ_CP071626.1_495	R_phaseoli_R650_NZ_CP013532.1_366	R_tropici_CIAT_899_NC_020059.1_407
og_516	R_SL_42_study_contig_1_973	R_etli_NXC12_NZ_CP020906.1_357		R_leguminosarum_GLR17_NZ_CP071626.1_533	R_phaseoli_R650_NZ_CP013532.1_401	R_tropici_CIAT_899_NC_020059.1_471
og_517		R_etli_NXC12_NZ_CP020906.1_389		R_leguminosarum_GLR17_NZ_CP071626.1_570	R_phaseoli_R650_NZ_CP013532.1_434	R_tropici_CIAT_899_NC_020059.1_441
og_518	R_SL_42_study_contig_1_1198	R_etli_NXC12_NZ_CP020906.1_645		R_leguminosarum_GLR17_NZ_CP071626.1_858	R_phaseoli_R650_NZ_CP013532.1_666	R_tropici_CIAT_899_NC_020059.1_619
og_519		R_etli_NXC12_NZ_CP020906.1_709		R_leguminosarum_GLR17_NZ_CP071626.1_921	R_phaseoli_R650_NZ_CP013532.1_729	R_tropici_CIAT_899_NC_020059.1_683
og_520		R_etli_NXC12_NZ_CP020906.1_837		R_leguminosarum_GLR17_NZ_CP071626.1_1066	R_phaseoli_R650_NZ_CP013532.1_897	R_tropici_CIAT_899_NC_020059.1_803
og_521	R_SL_42_study_contig_1_1418	R_etli_NXC12_NZ_CP020906.1_869		R_leguminosarum_GLR17_NZ_CP071626.1_1103	R_phaseoli_R650_NZ_CP013532.1_931	R_tropici_CIAT_899_NC_020059.1_840
og_522	R_SL_42_study_contig_1_1483	R_etli_NXC12_NZ_CP020906.1_901		R_leguminosarum_GLR17_NZ_CP071626.1_1132	R_phaseoli_R650_NZ_CP013532.1_962	R_tropici_CIAT_899_NC_020059.1_868
og_523	R_SL_42_study_contig_1_1506	R_etli_NXC12_NZ_CP020906.1_933		R_leguminosarum_GLR17_NZ_CP071626.1_1182	R_phaseoli_R650_NZ_CP013532.1_995	R_tropici_CIAT_899_NC_020059.1_888
og_524		R_etli_NXC12_NZ_CP020906.1_965		R_leguminosarum_GLR17_NZ_CP071626.1_1224	R_phaseoli_R650_NZ_CP013532.1_1023	R_tropici_CIAT_899_NC_020059.1_922
og_525		R_etli_NXC12_NZ_CP020906.1_1125		R_leguminosarum_GLR17_NZ_CP071626.1_1463	R_phaseoli_R650_NZ_CP013532.1_1161	R_tropici_CIAT_899_NC_020059.1_1777
og_526	R_SL_42_study_contig_1_1644	R_etli_NXC12_NZ_CP020906.1_1189		R_leguminosarum_GLR17_NZ_CP071626.1_1529	R_phaseoli_R650_NZ_CP013532.1_1235	R_tropici_CIAT_899_NC_020059.1_1008
og_527	R_SL_42_study_contig_1_1683	R_etli_NXC12_NZ_CP020906.1_1253		R_leguminosarum_GLR17_NZ_CP071626.1_1605	R_phaseoli_R650_NZ_CP013532.1_1308	R_tropici_CIAT_899_NC_020059.1_1053
og_528		R_etli_NXC12_NZ_CP020906.1_1317		R_leguminosarum_GLR17_NZ_CP071626.1_1702	R_phaseoli_R650_NZ_CP013532.1_1378	R_tropici_CIAT_899_NC_020059.1_1102
og_529	R_SL_42_study_contig_1_1823	R_etli_NXC12_NZ_CP020906.1_1381	R_ipomoeae_shin9-1_1_NZ_STGV01000001.1_1207	R_leguminosarum_GLR17_NZ_CP071626.1_1742	R_phaseoli_R650_NZ_CP013532.1_1413	R_tropici_CIAT_899_NC_020059.1_1139
og_530	R_SL_42_study_contig_1_1856	R_etli_NXC12_NZ_CP020906.1_1413	R_ipomoeae_shin9-1_1_NZ_STGV01000001.1_1175	R_leguminosarum_GLR17_NZ_CP071626.1_1770	R_phaseoli_R650_NZ_CP013532.1_1442	R_tropici_CIAT_899_NC_020059.1_1170
og_531	R_SL_42_study_contig_1_1923	R_etli_NXC12_NZ_CP020906.1_1477	R_ipomoeae_shin9-1_1_NZ_STGV01000001.1_1114	R_leguminosarum_GLR17_NZ_CP071626.1_1824	R_phaseoli_R650_NZ_CP013532.1_1506	R_tropici_CIAT_899_NC_020059.1_1239
og_532		R_etli_NXC12_NZ_CP020906.1_1509		R_leguminosarum_GLR17_NZ_CP071626.1_1870	R_phaseoli_R650_NZ_CP013532.1_1542	R_tropici_CIAT_899_NC_020059.1_1276
og_533	R_SL_42_study_contig_1_2027	R_etli_NXC12_NZ_CP020906.1_1605	R_ipomoeae_shin9-1_1_NZ_STGV01000001.1_1013	R_leguminosarum_GLR17_NZ_CP071626.1_1953	R_phaseoli_R650_NZ_CP013532.1_1639	R_tropici_CIAT_899_NC_020059.1_1361
og_534	R_SL_42_study_contig_1_2059	R_etli_NXC12_NZ_CP020906.1_1637	R_ipomoeae_shin9-1_1_NZ_STGV01000001.1_983	R_leguminosarum_GLR17_NZ_CP071626.1_1986	R_phaseoli_R650_NZ_CP013532.1_1671	R_tropici_CIAT_899_NC_020059.1_1399
og_535	R_SL_42_study_contig_1_2121	R_etli_NXC12_NZ_CP020906.1_1669	R_ipomoeae_shin9-1_1_NZ_STGV01000001.1_925	R_leguminosarum_GLR17_NZ_CP071626.1_2015	R_phaseoli_R650_NZ_CP013532.1_1703	R_tropici_CIAT_899_NC_020059.1_1455
og_536	R_SL_42_study_contig_1_2162	R_etli_NXC12_NZ_CP020906.1_1701	R_ipomoeae_shin9-1_1_NZ_STGV01000001.1_884	R_leguminosarum_GLR17_NZ_CP071626.1_2047	R_phaseoli_R650_NZ_CP013532.1_1736	R_tropici_CIAT_899_NC_020059.1_1490
og_537		R_etli_NXC12_NZ_CP020906.1_1829		R_leguminosarum_GLR17_NZ_CP071626.1_2208	R_phaseoli_R650_NZ_CP013532.1_1869	R_tropici_CIAT_899_NC_020059.1_1563
og_538	R_SL_42_study_contig_1_2073	R_etli_NXC12_NZ_CP020906.1_1861	R_ipomoeae_shin9-1_1_NZ_STGV01000001.1_972	R_leguminosarum_GLR17_NZ_CP071626.1_2238	R_phaseoli_R650_NZ_CP013532.1_1897	R_tropici_CIAT_899_NC_020059.1_1413
og_539	R_SL_42_study_contig_1_2409	R_etli_NXC12_NZ_CP020906.1_1925	R_ipomoeae_shin9-1_1_NZ_STGV01000001.1_659	R_leguminosarum_GLR17_NZ_CP071626.1_2309	R_phaseoli_R650_NZ_CP013532.1_1991	R_tropici_CIAT_899_NC_020059.1_1671
og_540		R_etli_NXC12_NZ_CP020906.1_2149		R_leguminosarum_GLR17_NZ_CP071626.1_2602	R_phaseoli_R650_NZ_CP013532.1_2223	R_tropici_CIAT_899_NC_020059.1_1827
og_541	R_SL_42_study_contig_1_2758	R_etli_NXC12_NZ_CP020906.1_2277	R_ipomoeae_shin9-1_1_NZ_STGV01000001.1_371	R_leguminosarum_GLR17_NZ_CP071626.1_2722	R_phaseoli_R650_NZ_CP013532.1_2359	R_tropici_CIAT_899_NC_020059.1_1944
og_542		R_etli_NXC12_NZ_CP020906.1_2405		R_leguminosarum_GLR17_NZ_CP071626.1_2878	R_phaseoli_R650_NZ_CP013532.1_2484	R_tropici_CIAT_899_NC_020059.1_1958
og_543		R_etli_NXC12_NZ_CP020906.1_2437		R_leguminosarum_GLR17_NZ_CP071626.1_2922	R_phaseoli_R650_NZ_CP013532.1_2515	R_tropici_CIAT_899_NC_020059.1_2065
og_544		R_etli_NXC12_NZ_CP020906.1_2757		R_leguminosarum_GLR17_NZ_CP071626.1_3368	R_phaseoli_R650_NZ_CP013532.1_2848	R_tropici_CIAT_899_NC_020059.1_2151
og_545		R_etli_NXC12_NZ_CP020906.1_2981		R_leguminosarum_GLR17_NZ_CP071626.1_3583	R_phaseoli_R650_NZ_CP013532.1_3071	R_tropici_CIAT_899_NC_020059.1_2453
og_546	R_SL_42_study_contig_1_3085	R_etli_NXC12_NZ_CP020906.1_3013	R_ipomoeae_shin9-1_1_NZ_STGV01000001.1_69	R_leguminosarum_GLR17_NZ_CP071626.1_3617	R_phaseoli_R650_NZ_CP013532.1_3101	R_tropici_CIAT_899_NC_020059.1_2477
og_547	R_SL_42_study_contig_1_3168	R_etli_NXC12_NZ_CP020906.1_3077		R_leguminosarum_GLR17_NZ_CP071626.1_3687	R_phaseoli_R650_NZ_CP013532.1_3165	R_tropici_CIAT_899_NC_020059.1_2549
og_548		R_etli_NXC12_NZ_CP020906.1_3109		R_leguminosarum_GLR17_NZ_CP071626.1_3721	R_phaseoli_R650_NZ_CP013532.1_3198	R_tropici_CIAT_899_NC_020059.1_2579
og_549	R_SL_42_study_contig_1_867	R_etli_NXC12_NZ_CP020906.1_3333		R_leguminosarum_GLR17_NZ_CP071626.1_3991	R_phaseoli_R650_NZ_CP013532.1_3437	R_tropici_CIAT_899_NC_020059.1_2763
og_550	R_SL_42_study_contig_1_3366	R_etli_NXC12_NZ_CP020906.1_3461		R_leguminosarum_GLR17_NZ_CP071626.1_4370	R_phaseoli_R650_NZ_CP013532.1_3560	R_tropici_CIAT_899_NC_020059.1_2871
og_551	R_SL_42_study_contig_1_3429	R_etli_NXC12_NZ_CP020906.1_3525		R_leguminosarum_GLR17_NZ_CP071626.1_4443	R_phaseoli_R650_NZ_CP013532.1_3630	R_tropici_CIAT_899_NC_020059.1_2934
og_552	R_SL_42_study_contig_1_3564	R_etli_NXC12_NZ_CP020906.1_3653		R_leguminosarum_GLR17_NZ_CP071626.1_4681	R_phaseoli_R650_NZ_CP013532.1_3766	R_tropici_CIAT_899_NC_020059.1_3075
og_553	R_SL_42_study_contig_1_178	R_etli_NXC12_NZ_CP020906.1_3749		R_leguminosarum_GLR17_NZ_CP071626.1_4781	R_phaseoli_R650_NZ_CP013532.1_3858	R_tropici_CIAT_899_NC_020059.1_3170
og_554	R_SL_42_study_contig_1_204	R_etli_NXC12_NZ_CP020906.1_3781		R_leguminosarum_GLR17_NZ_CP071626.1_4816	R_phaseoli_R650_NZ_CP013532.1_3890	R_tropici_CIAT_899_NC_020059.1_3200
og_555	R_SL_42_study_contig_1_290	R_etli_NXC12_NZ_CP020906.1_3877		R_leguminosarum_GLR17_NZ_CP071626.1_4924	R_phaseoli_R650_NZ_CP013532.1_4055	R_tropici_CIAT_899_NC_020059.1_3289
og_556	R_SL_42_study_contig_1_344	R_etli_NXC12_NZ_CP020906.1_4005		R_leguminosarum_GLR17_NZ_CP071626.1_5088	R_phaseoli_R650_NZ_CP013532.1_4190	R_tropici_CIAT_899_NC_020059.1_3528
og_557	R_SL_42_study_contig_1_420	R_etli_NXC12_NZ_CP020906.1_4069		R_leguminosarum_GLR17_NZ_CP071626.1_5150	R_phaseoli_R650_NZ_CP013532.1_4259	R_tropici_CIAT_899_NC_020059.1_3623
og_558	R_SL_42_study_contig_1_559	R_etli_NXC12_NZ_CP020906.1_6		R_leguminosarum_GLR17_NZ_CP071626.1_6	R_phaseoli_R650_NZ_CP013532.1_6	R_tropici_CIAT_899_NC_020059.1_6
og_559	R_SL_42_study_contig_1_588	R_etli_NXC12_NZ_CP020906.1_38		R_leguminosarum_GLR17_NZ_CP071626.1_38	R_phaseoli_R650_NZ_CP013532.1_40	R_tropici_CIAT_899_NC_020059.1_42
og_560	R_SL_42_study_contig_1_652	R_etli_NXC12_NZ_CP020906.1_102		R_leguminosarum_GLR17_NZ_CP071626.1_141	R_phaseoli_R650_NZ_CP013532.1_137	R_tropici_CIAT_899_NC_020059.1_99
og_561	R_SL_42_study_contig_1_682	R_etli_NXC12_NZ_CP020906.1_134		R_leguminosarum_GLR17_NZ_CP071626.1_174	R_phaseoli_R650_NZ_CP013532.1_169	R_tropici_CIAT_899_NC_020059.1_138
og_562	R_SL_42_study_contig_1_1045	R_etli_NXC12_NZ_CP020906.1_326		R_leguminosarum_GLR17_NZ_CP071626.1_497	R_phaseoli_R650_NZ_CP013532.1_367	R_tropici_CIAT_899_NC_020059.1_409
og_563		R_etli_NXC12_NZ_CP020906.1_358		R_leguminosarum_GLR17_NZ_CP071626.1_534	R_phaseoli_R650_NZ_CP013532.1_402	R_tropici_CIAT_899_NC_020059.1_470
og_564	R_SL_42_study_contig_1_945	R_etli_NXC12_NZ_CP020906.1_390		R_leguminosarum_GLR17_NZ_CP071626.1_571	R_phaseoli_R650_NZ_CP013532.1_435	R_tropici_CIAT_899_NC_020059.1_440
og_565		R_etli_NXC12_NZ_CP020906.1_518		R_leguminosarum_GLR17_NZ_CP071626.1_684	R_phaseoli_R650_NZ_CP013532.1_535	R_tropici_CIAT_899_NC_020059.1_551
og_566		R_etli_NXC12_NZ_CP020906.1_582		R_leguminosarum_GLR17_NZ_CP071626.1_754	R_phaseoli_R650_NZ_CP013532.1_598	R_tropici_CIAT_899_NC_020059.1_611
og_567	R_SL_42_study_contig_1_1199	R_etli_NXC12_NZ_CP020906.1_646		R_leguminosarum_GLR17_NZ_CP071626.1_859	R_phaseoli_R650_NZ_CP013532.1_667	R_tropici_CIAT_899_NC_020059.1_620
og_568	R_SL_42_study_contig_1_1267	R_etli_NXC12_NZ_CP020906.1_710		R_leguminosarum_GLR17_NZ_CP071626.1_922	R_phaseoli_R650_NZ_CP013532.1_730	R_tropici_CIAT_899_NC_020059.1_686
og_569		R_etli_NXC12_NZ_CP020906.1_742		R_leguminosarum_GLR17_NZ_CP071626.1_956	R_phaseoli_R650_NZ_CP013532.1_762	R_tropici_CIAT_899_NC_020059.1_720
og_570	R_SL_42_study_contig_1_1347	R_etli_NXC12_NZ_CP020906.1_806		R_leguminosarum_GLR17_NZ_CP071626.1_1026	R_phaseoli_R650_NZ_CP013532.1_863	R_tropici_CIAT_899_NC_020059.1_770
og_571	R_SL_42_study_contig_1_1531	R_etli_NXC12_NZ_CP020906.1_966		R_leguminosarum_GLR17_NZ_CP071626.1_1225	R_phaseoli_R650_NZ_CP013532.1_1024	R_tropici_CIAT_899_NC_020059.1_923
og_572		R_etli_NXC12_NZ_CP020906.1_1254		R_leguminosarum_GLR17_NZ_CP071626.1_1606	R_phaseoli_R650_NZ_CP013532.1_1309	R_tropici_CIAT_899_NC_020059.1_1054
og_573	R_SL_42_study_contig_1_1900	R_etli_NXC12_NZ_CP020906.1_1446	R_ipomoeae_shin9-1_1_NZ_STGV01000001.1_1138	R_leguminosarum_GLR17_NZ_CP071626.1_1800	R_phaseoli_R650_NZ_CP013532.1_1475	R_tropici_CIAT_899_NC_020059.1_1211
og_574	R_SL_42_study_contig_1_2028	R_etli_NXC12_NZ_CP020906.1_1606	R_ipomoeae_shin9-1_1_NZ_STGV01000001.1_1012	R_leguminosarum_GLR17_NZ_CP071626.1_1954	R_phaseoli_R650_NZ_CP013532.1_1640	R_tropici_CIAT_899_NC_020059.1_1362
og_575	R_SL_42_study_contig_1_2060	R_etli_NXC12_NZ_CP020906.1_1638	R_ipomoeae_shin9-1_1_NZ_STGV01000001.1_982	R_leguminosarum_GLR17_NZ_CP071626.1_1987	R_phaseoli_R650_NZ_CP013532.1_1672	R_tropici_CIAT_899_NC_020059.1_1400
og_576	R_SL_42_study_contig_1_2122	R_etli_NXC12_NZ_CP020906.1_1670	R_ipomoeae_shin9-1_1_NZ_STGV01000001.1_924	R_leguminosarum_GLR17_NZ_CP071626.1_2016	R_phaseoli_R650_NZ_CP013532.1_1704	R_tropici_CIAT_899_NC_020059.1_1456
og_577	R_SL_42_study_contig_1_2443	R_etli_NXC12_NZ_CP020906.1_1958	R_ipomoeae_shin9-1_1_NZ_STGV01000001.1_569	R_leguminosarum_GLR17_NZ_CP071626.1_2350	R_phaseoli_R650_NZ_CP013532.1_2038	R_tropici_CIAT_899_NC_020059.1_1707
og_578	R_SL_42_study_contig_2_88	R_etli_NXC12_NZ_CP020906.1_1990		R_leguminosarum_GLR17_NZ_CP071626.1_2375	R_phaseoli_R650_NZ_CP013532.1_2056	R_tropici_CIAT_899_NC_020059.1_3464
og_579		R_etli_NXC12_NZ_CP020906.1_2150		R_leguminosarum_GLR17_NZ_CP071626.1_2603	R_phaseoli_R650_NZ_CP013532.1_2224	R_tropici_CIAT_899_NC_020059.1_1828
og_580	R_SL_42_study_contig_1_2666	R_etli_NXC12_NZ_CP020906.1_2182	R_ipomoeae_shin9-1_1_NZ_STGV01000001.1_775	R_leguminosarum_GLR17_NZ_CP071626.1_2637	R_phaseoli_R650_NZ_CP013532.1_2277	R_tropici_CIAT_899_NC_020059.1_1864
og_581	R_SL_42_study_contig_1_2814	R_etli_NXC12_NZ_CP020906.1_2374	R_ipomoeae_shin9-1_1_NZ_STGV01000001.1_318	R_leguminosarum_GLR17_NZ_CP071626.1_2846	R_phaseoli_R650_NZ_CP013532.1_2454	R_tropici_CIAT_899_NC_020059.1_2010
og_582		R_etli_NXC12_NZ_CP020906.1_2726		R_leguminosarum_GLR17_NZ_CP071626.1_3330	R_phaseoli_R650_NZ_CP013532.1_2815	R_tropici_CIAT_899_NC_020059.1_2127
og_583		R_etli_NXC12_NZ_CP020906.1_2822		R_leguminosarum_GLR17_NZ_CP071626.1_3438	R_phaseoli_R650_NZ_CP013532.1_2917	R_tropici_CIAT_899_NC_020059.1_2226
og_584	R_SL_42_study_contig_1_3169	R_etli_NXC12_NZ_CP020906.1_3078		R_leguminosarum_GLR17_NZ_CP071626.1_3689	R_phaseoli_R650_NZ_CP013532.1_3166	R_tropici_CIAT_899_NC_020059.1_2550
og_585	R_SL_42_study_contig_1_3369	R_etli_NXC12_NZ_CP020906.1_3462		R_leguminosarum_GLR17_NZ_CP071626.1_4373	R_phaseoli_R650_NZ_CP013532.1_3561	R_tropici_CIAT_899_NC_020059.1_2870
og_586	R_SL_42_study_contig_1_3414	R_etli_NXC12_NZ_CP020906.1_3494		R_leguminosarum_GLR17_NZ_CP071626.1_4407	R_phaseoli_R650_NZ_CP013532.1_3594	R_tropici_CIAT_899_NC_020059.1_2913
og_587	R_SL_42_study_contig_1_3491	R_etli_NXC12_NZ_CP020906.1_3590		R_leguminosarum_GLR17_NZ_CP071626.1_4610	R_phaseoli_R650_NZ_CP013532.1_3701	R_tropici_CIAT_899_NC_020059.1_3005
og_588		R_etli_NXC12_NZ_CP020906.1_3622		R_leguminosarum_GLR17_NZ_CP071626.1_4646	R_phaseoli_R650_NZ_CP013532.1_3736	R_tropici_CIAT_899_NC_020059.1_3037
og_589	R_SL_42_study_contig_1_3565	R_etli_NXC12_NZ_CP020906.1_3654		R_leguminosarum_GLR17_NZ_CP071626.1_4682	R_phaseoli_R650_NZ_CP013532.1_3767	R_tropici_CIAT_899_NC_020059.1_3076
og_590	R_SL_42_study_contig_1_205	R_etli_NXC12_NZ_CP020906.1_3782		R_leguminosarum_GLR17_NZ_CP071626.1_4817	R_phaseoli_R650_NZ_CP013532.1_3891	R_tropici_CIAT_899_NC_020059.1_3201
og_591	R_SL_42_study_contig_1_265	R_etli_NXC12_NZ_CP020906.1_3846		R_leguminosarum_GLR17_NZ_CP071626.1_4884	R_phaseoli_R650_NZ_CP013532.1_4025	R_tropici_CIAT_899_NC_020059.1_3255
og_592	R_SL_42_study_contig_1_291	R_etli_NXC12_NZ_CP020906.1_3878		R_leguminosarum_GLR17_NZ_CP071626.1_4925	R_phaseoli_R650_NZ_CP013532.1_4056	R_tropici_CIAT_899_NC_020059.1_3290
og_593		R_etli_NXC12_NZ_CP020906.1_3942		R_leguminosarum_GLR17_NZ_CP071626.1_4998	R_phaseoli_R650_NZ_CP013532.1_4123	R_tropici_CIAT_899_NC_020059.1_3351
og_594	R_SL_42_study_contig_1_430	R_etli_NXC12_NZ_CP020906.1_4070		R_leguminosarum_GLR17_NZ_CP071626.1_5151	R_phaseoli_R650_NZ_CP013532.1_4260	R_tropici_CIAT_899_NC_020059.1_3624
og_595	R_SL_42_study_contig_1_539	R_etli_NXC12_NZ_CP020906.1_4102		R_leguminosarum_GLR17_NZ_CP071626.1_5177	R_phaseoli_R650_NZ_CP013532.1_4293	R_tropici_CIAT_899_NC_020059.1_3646
og_596		R_etli_NXC12_NZ_CP020906.1_39		R_leguminosarum_GLR17_NZ_CP071626.1_39	R_phaseoli_R650_NZ_CP013532.1_41	R_tropici_CIAT_899_NC_020059.1_43
og_597	R_SL_42_study_contig_1_653	R_etli_NXC12_NZ_CP020906.1_103		R_leguminosarum_GLR17_NZ_CP071626.1_142	R_phaseoli_R650_NZ_CP013532.1_138	R_tropici_CIAT_899_NC_020059.1_100
og_598	R_SL_42_study_contig_1_797	R_etli_NXC12_NZ_CP020906.1_231		R_leguminosarum_GLR17_NZ_CP071626.1_287	R_phaseoli_R650_NZ_CP013532.1_273	R_tropici_CIAT_899_NC_020059.1_308
og_599		R_etli_NXC12_NZ_CP020906.1_327		R_leguminosarum_GLR17_NZ_CP071626.1_498	R_phaseoli_R650_NZ_CP013532.1_368	R_tropici_CIAT_899_NC_020059.1_410
og_600	R_SL_42_study_contig_1_1200	R_etli_NXC12_NZ_CP020906.1_647		R_leguminosarum_GLR17_NZ_CP071626.1_860	R_phaseoli_R650_NZ_CP013532.1_668	R_tropici_CIAT_899_NC_020059.1_621
og_601		R_etli_NXC12_NZ_CP020906.1_743		R_leguminosarum_GLR17_NZ_CP071626.1_957	R_phaseoli_R650_NZ_CP013532.1_763	R_tropici_CIAT_899_NC_020059.1_721
og_602	R_SL_42_study_contig_1_1108	R_etli_NXC12_NZ_CP020906.1_775		R_leguminosarum_GLR17_NZ_CP071626.1_993	R_phaseoli_R650_NZ_CP013532.1_831	R_tropici_CIAT_899_NC_020059.1_730
og_603		R_etli_NXC12_NZ_CP020906.1_807		R_leguminosarum_GLR17_NZ_CP071626.1_1027	R_phaseoli_R650_NZ_CP013532.1_864	R_tropici_CIAT_899_NC_020059.1_771
og_604	R_SL_42_study_contig_1_1532	R_etli_NXC12_NZ_CP020906.1_967		R_leguminosarum_GLR17_NZ_CP071626.1_1226	R_phaseoli_R650_NZ_CP013532.1_1025	R_tropici_CIAT_899_NC_020059.1_924
og_605		R_etli_NXC12_NZ_CP020906.1_1415		R_leguminosarum_GLR17_NZ_CP071626.1_1772	R_phaseoli_R650_NZ_CP013532.1_1444	R_tropici_CIAT_899_NC_020059.1_1172
og_606	R_SL_42_study_contig_1_1902	R_etli_NXC12_NZ_CP020906.1_1447	R_ipomoeae_shin9-1_1_NZ_STGV01000001.1_1133	R_leguminosarum_GLR17_NZ_CP071626.1_1801	R_phaseoli_R650_NZ_CP013532.1_1476	R_tropici_CIAT_899_NC_020059.1_1212
og_607	R_SL_42_study_contig_1_2029	R_etli_NXC12_NZ_CP020906.1_1607	R_ipomoeae_shin9-1_1_NZ_STGV01000001.1_1011	R_leguminosarum_GLR17_NZ_CP071626.1_1955	R_phaseoli_R650_NZ_CP013532.1_1641	R_tropici_CIAT_899_NC_020059.1_1363
og_608	R_SL_42_study_contig_1_2123	R_etli_NXC12_NZ_CP020906.1_1671	R_ipomoeae_shin9-1_1_NZ_STGV01000001.1_923	R_leguminosarum_GLR17_NZ_CP071626.1_2017	R_phaseoli_R650_NZ_CP013532.1_1705	R_tropici_CIAT_899_NC_020059.1_1457
og_609	R_SL_42_study_contig_1_2194	R_etli_NXC12_NZ_CP020906.1_1767	R_ipomoeae_shin9-1_1_NZ_STGV01000001.1_852	R_leguminosarum_GLR17_NZ_CP071626.1_2128	R_phaseoli_R650_NZ_CP013532.1_1810	R_tropici_CIAT_899_NC_020059.1_1520
og_610	R_SL_42_study_contig_1_2326	R_etli_NXC12_NZ_CP020906.1_1895	R_ipomoeae_shin9-1_1_NZ_STGV01000001.1_729	R_leguminosarum_GLR17_NZ_CP071626.1_2274	R_phaseoli_R650_NZ_CP013532.1_1936	R_tropici_CIAT_899_NC_020059.1_1639
og_611	R_SL_42_study_contig_1_2411	R_etli_NXC12_NZ_CP020906.1_1927	R_ipomoeae_shin9-1_1_NZ_STGV01000001.1_657	R_leguminosarum_GLR17_NZ_CP071626.1_2311	R_phaseoli_R650_NZ_CP013532.1_1993	R_tropici_CIAT_899_NC_020059.1_1673
og_612	R_SL_42_study_contig_2_87	R_etli_NXC12_NZ_CP020906.1_1991		R_leguminosarum_GLR17_NZ_CP071626.1_2376	R_phaseoli_R650_NZ_CP013532.1_2057	R_tropici_CIAT_899_NC_020059.1_3463
og_613	R_SL_42_study_contig_1_2448	R_etli_NXC12_NZ_CP020906.1_2023	R_ipomoeae_shin9-1_1_NZ_STGV01000001.1_574	R_leguminosarum_GLR17_NZ_CP071626.1_2424	R_phaseoli_R650_NZ_CP013532.1_2090	R_tropici_CIAT_899_NC_020059.1_1713
og_614		R_etli_NXC12_NZ_CP020906.1_2279		R_leguminosarum_GLR17_NZ_CP071626.1_2724	R_phaseoli_R650_NZ_CP013532.1_2361	R_tropici_CIAT_899_NC_020059.1_1947
og_615	R_SL_42_study_contig_1_2803	R_etli_NXC12_NZ_CP020906.1_2343	R_ipomoeae_shin9-1_1_NZ_STGV01000001.1_328	R_leguminosarum_GLR17_NZ_CP071626.1_2800	R_phaseoli_R650_NZ_CP013532.1_2416	R_tropici_CIAT_899_NC_020059.1_1999
og_616	R_SL_42_study_contig_1_2609	R_etli_NXC12_NZ_CP020906.1_2407	R_ipomoeae_shin9-1_1_NZ_STGV01000001.1_468	R_leguminosarum_GLR17_NZ_CP071626.1_2880	R_phaseoli_R650_NZ_CP013532.1_2486	R_tropici_CIAT_899_NC_020059.1_1960
og_617		R_etli_NXC12_NZ_CP020906.1_2855		R_leguminosarum_GLR17_NZ_CP071626.1_3471	R_phaseoli_R650_NZ_CP013532.1_2952	R_tropici_CIAT_899_NC_020059.1_2257
og_618		R_etli_NXC12_NZ_CP020906.1_2983		R_leguminosarum_GLR17_NZ_CP071626.1_3585		R_tropici_CIAT_899_NC_020059.1_1438
og_619		R_etli_NXC12_NZ_CP020906.1_3015		R_leguminosarum_GLR17_NZ_CP071626.1_3620	R_phaseoli_R650_NZ_CP013532.1_3103	R_tropici_CIAT_899_NC_020059.1_2481
og_620	R_SL_42_study_contig_1_3131	R_etli_NXC12_NZ_CP020906.1_3047	R_ipomoeae_shin9-1_1_NZ_STGV01000001.1_24	R_leguminosarum_GLR17_NZ_CP071626.1_3654	R_phaseoli_R650_NZ_CP013532.1_3135	R_tropici_CIAT_899_NC_020059.1_2511
og_621	R_SL_42_study_contig_1_3196	R_etli_NXC12_NZ_CP020906.1_3111	R_ipomoeae_shin9-1_1_NZ_STGV01000001.1_117	R_leguminosarum_GLR17_NZ_CP071626.1_3723	R_phaseoli_R650_NZ_CP013532.1_3200	R_tropici_CIAT_899_NC_020059.1_2581
og_622	R_SL_42_study_contig_1_3351	R_etli_NXC12_NZ_CP020906.1_3431		R_leguminosarum_GLR17_NZ_CP071626.1_4338	R_phaseoli_R650_NZ_CP013532.1_3530	R_tropici_CIAT_899_NC_020059.1_2842
og_623		R_etli_NXC12_NZ_CP020906.1_3527		R_leguminosarum_GLR17_NZ_CP071626.1_4445	R_phaseoli_R650_NZ_CP013532.1_3632	R_tropici_CIAT_899_NC_020059.1_2936
og_624		R_etli_NXC12_NZ_CP020906.1_3655		R_leguminosarum_GLR17_NZ_CP071626.1_4683	R_phaseoli_R650_NZ_CP013532.1_3768	R_tropici_CIAT_899_NC_020059.1_3077
og_625	R_SL_42_study_contig_1_180	R_etli_NXC12_NZ_CP020906.1_3751		R_leguminosarum_GLR17_NZ_CP071626.1_4783	R_phaseoli_R650_NZ_CP013532.1_3860	R_tropici_CIAT_899_NC_020059.1_3172
og_626	R_SL_42_study_contig_1_292	R_etli_NXC12_NZ_CP020906.1_3879		R_leguminosarum_GLR17_NZ_CP071626.1_4926	R_phaseoli_R650_NZ_CP013532.1_4058	R_tropici_CIAT_899_NC_020059.1_3292
og_627	R_SL_42_study_contig_1_494	R_etli_NXC12_NZ_CP020906.1_3943		R_leguminosarum_GLR17_NZ_CP071626.1_4999	R_phaseoli_R650_NZ_CP013532.1_4124	R_tropici_CIAT_899_NC_020059.1_3352
og_628		R_etli_NXC12_NZ_CP020906.1_3975		R_leguminosarum_GLR17_NZ_CP071626.1_5120	R_phaseoli_R650_NZ_CP013532.1_4159	R_tropici_CIAT_899_NC_020059.1_3560
og_629	R_SL_42_study_contig_1_342	R_etli_NXC12_NZ_CP020906.1_4007		R_leguminosarum_GLR17_NZ_CP071626.1_5086	R_phaseoli_R650_NZ_CP013532.1_4192	R_tropici_CIAT_899_NC_020059.1_3527
og_630		R_etli_NXC12_NZ_CP020906.1_4071			R_phaseoli_R650_NZ_CP013532.1_4261	R_tropici_CIAT_899_NC_020059.1_3625
og_631	R_SL_42_study_contig_1_540	R_etli_NXC12_NZ_CP020906.1_4103		R_leguminosarum_GLR17_NZ_CP071626.1_5178	R_phaseoli_R650_NZ_CP013532.1_4294	R_tropici_CIAT_899_NC_020059.1_3645
og_632	R_SL_42_study_contig_1_591	R_etli_NXC12_NZ_CP020906.1_40		R_leguminosarum_GLR17_NZ_CP071626.1_40	R_phaseoli_R650_NZ_CP013532.1_42	R_tropici_CIAT_899_NC_020059.1_44
og_633	R_SL_42_study_contig_1_654	R_etli_NXC12_NZ_CP020906.1_104		R_leguminosarum_GLR17_NZ_CP071626.1_143	R_phaseoli_R650_NZ_CP013532.1_139	R_tropici_CIAT_899_NC_020059.1_101
og_634		R_etli_NXC12_NZ_CP020906.1_136		R_leguminosarum_GLR17_NZ_CP071626.1_176	R_phaseoli_R650_NZ_CP013532.1_171	R_tropici_CIAT_899_NC_020059.1_141
og_635	R_SL_42_study_contig_1_841	R_etli_NXC12_NZ_CP020906.1_264		R_leguminosarum_GLR17_NZ_CP071626.1_318	R_phaseoli_R650_NZ_CP013532.1_306	R_tropici_CIAT_899_NC_020059.1_339
og_636	R_SL_42_study_contig_1_970	R_etli_NXC12_NZ_CP020906.1_360		R_leguminosarum_GLR17_NZ_CP071626.1_536	R_phaseoli_R650_NZ_CP013532.1_404	R_tropici_CIAT_899_NC_020059.1_468
og_637		R_etli_NXC12_NZ_CP020906.1_456		R_leguminosarum_GLR17_NZ_CP071626.1_652	R_phaseoli_R650_NZ_CP013532.1_503	R_tropici_CIAT_899_NC_020059.1_533
og_638	R_SL_42_study_contig_1_1201	R_etli_NXC12_NZ_CP020906.1_648		R_leguminosarum_GLR17_NZ_CP071626.1_861	R_phaseoli_R650_NZ_CP013532.1_669	R_tropici_CIAT_899_NC_020059.1_622
og_639	R_SL_42_study_contig_1_1269	R_etli_NXC12_NZ_CP020906.1_712		R_leguminosarum_GLR17_NZ_CP071626.1_924	R_phaseoli_R650_NZ_CP013532.1_732	R_tropici_CIAT_899_NC_020059.1_688
og_640	R_SL_42_study_contig_1_1349	R_etli_NXC12_NZ_CP020906.1_808		R_leguminosarum_GLR17_NZ_CP071626.1_1028	R_phaseoli_R650_NZ_CP013532.1_865	R_tropici_CIAT_899_NC_020059.1_772
og_641	R_SL_42_study_contig_1_1509	R_etli_NXC12_NZ_CP020906.1_936		R_leguminosarum_GLR17_NZ_CP071626.1_1185	R_phaseoli_R650_NZ_CP013532.1_998	R_tropici_CIAT_899_NC_020059.1_891
og_642		R_etli_NXC12_NZ_CP020906.1_1288		R_leguminosarum_GLR17_NZ_CP071626.1_4455	R_phaseoli_R650_NZ_CP013532.1_1347	R_tropici_CIAT_899_NC_020059.1_1074
og_643	R_SL_42_study_contig_1_1826	R_etli_NXC12_NZ_CP020906.1_1384		R_leguminosarum_GLR17_NZ_CP071626.1_1745	R_phaseoli_R650_NZ_CP013532.1_1416	R_tropici_CIAT_899_NC_020059.1_1143
og_644	R_SL_42_study_contig_1_2030	R_etli_NXC12_NZ_CP020906.1_1608	R_ipomoeae_shin9-1_1_NZ_STGV01000001.1_1010	R_leguminosarum_GLR17_NZ_CP071626.1_1956	R_phaseoli_R650_NZ_CP013532.1_1642	R_tropici_CIAT_899_NC_020059.1_1364
og_645	R_SL_42_study_contig_1_2124	R_etli_NXC12_NZ_CP020906.1_1672	R_ipomoeae_shin9-1_1_NZ_STGV01000001.1_922	R_leguminosarum_GLR17_NZ_CP071626.1_2018	R_phaseoli_R650_NZ_CP013532.1_1706	R_tropici_CIAT_899_NC_020059.1_1458
og_646	R_SL_42_study_contig_1_2195	R_etli_NXC12_NZ_CP020906.1_1768	R_ipomoeae_shin9-1_1_NZ_STGV01000001.1_851	R_leguminosarum_GLR17_NZ_CP071626.1_2129	R_phaseoli_R650_NZ_CP013532.1_1811	R_tropici_CIAT_899_NC_020059.1_1521
og_647	R_SL_42_study_contig_1_2237	R_etli_NXC12_NZ_CP020906.1_1832	R_ipomoeae_shin9-1_1_NZ_STGV01000001.1_803	R_leguminosarum_GLR17_NZ_CP071626.1_2211	R_phaseoli_R650_NZ_CP013532.1_1872	R_tropici_CIAT_899_NC_020059.1_1566
og_648		R_etli_NXC12_NZ_CP020906.1_1864		R_leguminosarum_GLR17_NZ_CP071626.1_2242	R_phaseoli_R650_NZ_CP013532.1_1900	R_tropici_CIAT_899_NC_020059.1_1416
og_649	R_SL_42_study_contig_1_2412	R_etli_NXC12_NZ_CP020906.1_1928	R_ipomoeae_shin9-1_1_NZ_STGV01000001.1_656	R_leguminosarum_GLR17_NZ_CP071626.1_2312	R_phaseoli_R650_NZ_CP013532.1_1994	R_tropici_CIAT_899_NC_020059.1_1674
og_650	R_SL_42_study_contig_1_2449	R_etli_NXC12_NZ_CP020906.1_2024	R_ipomoeae_shin9-1_1_NZ_STGV01000001.1_575	R_leguminosarum_GLR17_NZ_CP071626.1_2425	R_phaseoli_R650_NZ_CP013532.1_2091	R_tropici_CIAT_899_NC_020059.1_1714
og_651	R_SL_42_study_contig_1_2480	R_etli_NXC12_NZ_CP020906.1_2056		R_leguminosarum_GLR17_NZ_CP071626.1_2460	R_phaseoli_R650_NZ_CP013532.1_2123	R_tropici_CIAT_899_NC_020059.1_1750
og_652		R_etli_NXC12_NZ_CP020906.1_2216		R_leguminosarum_GLR17_NZ_CP071626.1_2673	R_phaseoli_R650_NZ_CP013532.1_2311	R_tropici_CIAT_899_NC_020059.1_1899
og_653		R_etli_NXC12_NZ_CP020906.1_2408		R_leguminosarum_GLR17_NZ_CP071626.1_2881	R_phaseoli_R650_NZ_CP013532.1_2487	R_tropici_CIAT_899_NC_020059.1_1961
og_654	R_SL_42_study_contig_1_2657	R_etli_NXC12_NZ_CP020906.1_2440	R_ipomoeae_shin9-1_1_NZ_STGV01000001.1_768	R_leguminosarum_GLR17_NZ_CP071626.1_2924	R_phaseoli_R650_NZ_CP013532.1_2518	R_tropici_CIAT_899_NC_020059.1_2070
og_655		R_etli_NXC12_NZ_CP020906.1_2792		R_leguminosarum_GLR17_NZ_CP071626.1_3406	R_phaseoli_R650_NZ_CP013532.1_2887	R_tropici_CIAT_899_NC_020059.1_2193
og_656	R_SL_42_study_contig_1_3416	R_etli_NXC12_NZ_CP020906.1_3496		R_leguminosarum_GLR17_NZ_CP071626.1_4409	R_phaseoli_R650_NZ_CP013532.1_3596	R_tropici_CIAT_899_NC_020059.1_2915
og_657		R_etli_NXC12_NZ_CP020906.1_3624		R_leguminosarum_GLR17_NZ_CP071626.1_4648	R_phaseoli_R650_NZ_CP013532.1_3738	R_tropici_CIAT_899_NC_020059.1_3040
og_658	R_SL_42_study_contig_1_207	R_etli_NXC12_NZ_CP020906.1_3784		R_leguminosarum_GLR17_NZ_CP071626.1_4819	R_phaseoli_R650_NZ_CP013532.1_3893	R_tropici_CIAT_899_NC_020059.1_3203
og_659		R_etli_NXC12_NZ_CP020906.1_3816		R_leguminosarum_GLR17_NZ_CP071626.1_4854	R_phaseoli_R650_NZ_CP013532.1_3925	R_tropici_CIAT_899_NC_020059.1_3235
og_660	R_SL_42_study_contig_1_293	R_etli_NXC12_NZ_CP020906.1_3880		R_leguminosarum_GLR17_NZ_CP071626.1_4927	R_phaseoli_R650_NZ_CP013532.1_4059	R_tropici_CIAT_899_NC_020059.1_3293
og_661		R_etli_NXC12_NZ_CP020906.1_3976		R_leguminosarum_GLR17_NZ_CP071626.1_5119	R_phaseoli_R650_NZ_CP013532.1_4160	R_tropici_CIAT_899_NC_020059.1_3559
og_662	R_SL_42_study_contig_1_341	R_etli_NXC12_NZ_CP020906.1_4008		R_leguminosarum_GLR17_NZ_CP071626.1_5085	R_phaseoli_R650_NZ_CP013532.1_4193	R_tropici_CIAT_899_NC_020059.1_3526
og_663		R_etli_NXC12_NZ_CP020906.1_41		R_leguminosarum_GLR17_NZ_CP071626.1_41	R_phaseoli_R650_NZ_CP013532.1_43	R_tropici_CIAT_899_NC_020059.1_45
og_664	R_SL_42_study_contig_1_655	R_etli_NXC12_NZ_CP020906.1_105		R_leguminosarum_GLR17_NZ_CP071626.1_144	R_phaseoli_R650_NZ_CP013532.1_140	R_tropici_CIAT_899_NC_020059.1_102
og_665		R_etli_NXC12_NZ_CP020906.1_137		R_leguminosarum_GLR17_NZ_CP071626.1_177	R_phaseoli_R650_NZ_CP013532.1_172	R_tropici_CIAT_899_NC_020059.1_142
og_666	R_SL_42_study_contig_1_864	R_etli_NXC12_NZ_CP020906.1_297		R_leguminosarum_GLR17_NZ_CP071626.1_465	R_phaseoli_R650_NZ_CP013532.1_338	R_tropici_CIAT_899_NC_020059.1_375
og_667	R_SL_42_study_contig_2_176	R_etli_NXC12_NZ_CP020906.1_329		R_leguminosarum_GLR17_NZ_CP071626.1_504	R_phaseoli_R650_NZ_CP013532.1_371	R_tropici_CIAT_899_NC_020059.1_420
og_668	R_SL_42_study_contig_1_1202	R_etli_NXC12_NZ_CP020906.1_649		R_leguminosarum_GLR17_NZ_CP071626.1_862	R_phaseoli_R650_NZ_CP013532.1_670	R_tropici_CIAT_899_NC_020059.1_623
og_669		R_etli_NXC12_NZ_CP020906.1_873		R_leguminosarum_GLR17_NZ_CP071626.1_1107	R_phaseoli_R650_NZ_CP013532.1_934	R_tropici_CIAT_899_NC_020059.1_836
og_670		R_etli_NXC12_NZ_CP020906.1_937		R_leguminosarum_GLR17_NZ_CP071626.1_1186	R_phaseoli_R650_NZ_CP013532.1_999	R_tropici_CIAT_899_NC_020059.1_892
og_671	R_SL_42_study_contig_1_1864	R_etli_NXC12_NZ_CP020906.1_1417	R_ipomoeae_shin9-1_1_NZ_STGV01000001.1_1170	R_leguminosarum_GLR17_NZ_CP071626.1_1774	R_phaseoli_R650_NZ_CP013532.1_1450	R_tropici_CIAT_899_NC_020059.1_1174
og_672		R_etli_NXC12_NZ_CP020906.1_1481		R_leguminosarum_GLR17_NZ_CP071626.1_1828	R_phaseoli_R650_NZ_CP013532.1_1510	R_tropici_CIAT_899_NC_020059.1_1243
og_673	R_SL_42_study_contig_1_2031	R_etli_NXC12_NZ_CP020906.1_1609	R_ipomoeae_shin9-1_1_NZ_STGV01000001.1_1009	R_leguminosarum_GLR17_NZ_CP071626.1_1957	R_phaseoli_R650_NZ_CP013532.1_1643	R_tropici_CIAT_899_NC_020059.1_1365
og_674	R_SL_42_study_contig_1_2125	R_etli_NXC12_NZ_CP020906.1_1673	R_ipomoeae_shin9-1_1_NZ_STGV01000001.1_921	R_leguminosarum_GLR17_NZ_CP071626.1_2019	R_phaseoli_R650_NZ_CP013532.1_1707	R_tropici_CIAT_899_NC_020059.1_1459
og_675	R_SL_42_study_contig_1_2238	R_etli_NXC12_NZ_CP020906.1_1833	R_ipomoeae_shin9-1_1_NZ_STGV01000001.1_802	R_leguminosarum_GLR17_NZ_CP071626.1_2212	R_phaseoli_R650_NZ_CP013532.1_1873	R_tropici_CIAT_899_NC_020059.1_1567
og_676	R_SL_42_study_contig_1_2413	R_etli_NXC12_NZ_CP020906.1_1929	R_ipomoeae_shin9-1_1_NZ_STGV01000001.1_655	R_leguminosarum_GLR17_NZ_CP071626.1_2313	R_phaseoli_R650_NZ_CP013532.1_1996	R_tropici_CIAT_899_NC_020059.1_1675
og_677		R_etli_NXC12_NZ_CP020906.1_2025		R_leguminosarum_GLR17_NZ_CP071626.1_2426	R_phaseoli_R650_NZ_CP013532.1_2092	R_tropici_CIAT_899_NC_020059.1_1715
og_678		R_etli_NXC12_NZ_CP020906.1_2121		R_leguminosarum_GLR17_NZ_CP071626.1_2572	R_phaseoli_R650_NZ_CP013532.1_2194	R_tropici_CIAT_899_NC_020059.1_1793
og_679		R_etli_NXC12_NZ_CP020906.1_2857		R_leguminosarum_GLR17_NZ_CP071626.1_3472	R_phaseoli_R650_NZ_CP013532.1_2953	R_tropici_CIAT_899_NC_020059.1_2258
og_680	R_SL_42_study_contig_1_3175	R_etli_NXC12_NZ_CP020906.1_3081		R_leguminosarum_GLR17_NZ_CP071626.1_3692	R_phaseoli_R650_NZ_CP013532.1_3169	R_tropici_CIAT_899_NC_020059.1_2552
og_681	R_SL_42_study_contig_1_3236	R_etli_NXC12_NZ_CP020906.1_3145		R_leguminosarum_GLR17_NZ_CP071626.1_3803	R_phaseoli_R650_NZ_CP013532.1_3235	R_tropici_CIAT_899_NC_020059.1_2606
og_682		R_etli_NXC12_NZ_CP020906.1_3241		R_leguminosarum_GLR17_NZ_CP071626.1_3901	R_phaseoli_R650_NZ_CP013532.1_3348	R_tropici_CIAT_899_NC_020059.1_2658
og_683		R_etli_NXC12_NZ_CP020906.1_3337		R_leguminosarum_GLR17_NZ_CP071626.1_3996	R_phaseoli_R650_NZ_CP013532.1_3441	R_tropici_CIAT_899_NC_020059.1_2801
og_684		R_etli_NXC12_NZ_CP020906.1_3785		R_leguminosarum_GLR17_NZ_CP071626.1_4820	R_phaseoli_R650_NZ_CP013532.1_3894	R_tropici_CIAT_899_NC_020059.1_3204
og_685		R_etli_NXC12_NZ_CP020906.1_3881		R_leguminosarum_GLR17_NZ_CP071626.1_4928	R_phaseoli_R650_NZ_CP013532.1_4060	R_tropici_CIAT_899_NC_020059.1_3294
og_686	R_SL_42_study_contig_1_321	R_etli_NXC12_NZ_CP020906.1_3913		R_leguminosarum_GLR17_NZ_CP071626.1_4968	R_phaseoli_R650_NZ_CP013532.1_4094	R_tropici_CIAT_899_NC_020059.1_3325
og_687	R_SL_42_study_contig_1_491	R_etli_NXC12_NZ_CP020906.1_3945		R_leguminosarum_GLR17_NZ_CP071626.1_5001	R_phaseoli_R650_NZ_CP013532.1_4126	R_tropici_CIAT_899_NC_020059.1_3357
og_688	R_SL_42_study_contig_1_340	R_etli_NXC12_NZ_CP020906.1_4009		R_leguminosarum_GLR17_NZ_CP071626.1_5084	R_phaseoli_R650_NZ_CP013532.1_4194	R_tropici_CIAT_899_NC_020059.1_3525
og_689		R_etli_NXC12_NZ_CP020906.1_4041		R_leguminosarum_GLR17_NZ_CP071626.1_5050	R_phaseoli_R650_NZ_CP013532.1_4231	R_tropici_CIAT_899_NC_020059.1_3415
og_690		R_etli_NXC12_NZ_CP020906.1_4105		R_leguminosarum_GLR17_NZ_CP071626.1_5181	R_phaseoli_R650_NZ_CP013532.1_4297	R_tropici_CIAT_899_NC_020059.1_3656
og_691	R_SL_42_study_contig_1_593	R_etli_NXC12_NZ_CP020906.1_42		R_leguminosarum_GLR17_NZ_CP071626.1_42	R_phaseoli_R650_NZ_CP013532.1_44	R_tropici_CIAT_899_NC_020059.1_46
og_692		R_etli_NXC12_NZ_CP020906.1_202		R_leguminosarum_GLR17_NZ_CP071626.1_244	R_phaseoli_R650_NZ_CP013532.1_243	R_tropici_CIAT_899_NC_020059.1_260
og_693	R_SL_42_study_contig_1_1025	R_etli_NXC12_NZ_CP020906.1_458		R_leguminosarum_GLR17_NZ_CP071626.1_654	R_phaseoli_R650_NZ_CP013532.1_505	R_tropici_CIAT_899_NC_020059.1_534
og_694	R_SL_42_study_contig_1_1203	R_etli_NXC12_NZ_CP020906.1_650		R_leguminosarum_GLR17_NZ_CP071626.1_863	R_phaseoli_R650_NZ_CP013532.1_671	R_tropici_CIAT_899_NC_020059.1_624
og_695	R_SL_42_study_contig_1_1272	R_etli_NXC12_NZ_CP020906.1_714		R_leguminosarum_GLR17_NZ_CP071626.1_926	R_phaseoli_R650_NZ_CP013532.1_734	R_tropici_CIAT_899_NC_020059.1_690
og_696		R_etli_NXC12_NZ_CP020906.1_810		R_leguminosarum_GLR17_NZ_CP071626.1_1030	R_phaseoli_R650_NZ_CP013532.1_867	R_tropici_CIAT_899_NC_020059.1_774
og_697		R_etli_NXC12_NZ_CP020906.1_842		R_leguminosarum_GLR17_NZ_CP071626.1_1071	R_phaseoli_R650_NZ_CP013532.1_903	R_tropici_CIAT_899_NC_020059.1_808
og_698	R_SL_42_study_contig_1_1419	R_etli_NXC12_NZ_CP020906.1_874		R_leguminosarum_GLR17_NZ_CP071626.1_1108	R_phaseoli_R650_NZ_CP013532.1_935	R_tropici_CIAT_899_NC_020059.1_841
og_699		R_etli_NXC12_NZ_CP020906.1_1130			R_phaseoli_R650_NZ_CP013532.1_2706	R_tropici_CIAT_899_NC_020059.1_354
og_700		R_etli_NXC12_NZ_CP020906.1_1386		R_leguminosarum_GLR17_NZ_CP071626.1_1747	R_phaseoli_R650_NZ_CP013532.1_1418	R_tropici_CIAT_899_NC_020059.1_1145
og_701	R_SL_42_study_contig_1_1865	R_etli_NXC12_NZ_CP020906.1_1418	R_ipomoeae_shin9-1_1_NZ_STGV01000001.1_1169	R_leguminosarum_GLR17_NZ_CP071626.1_1775	R_phaseoli_R650_NZ_CP013532.1_1451	R_tropici_CIAT_899_NC_020059.1_1175
og_702		R_etli_NXC12_NZ_CP020906.1_1482		R_leguminosarum_GLR17_NZ_CP071626.1_1829	R_phaseoli_R650_NZ_CP013532.1_1511	R_tropici_CIAT_899_NC_020059.1_1244
og_703	R_SL_42_study_contig_1_2032	R_etli_NXC12_NZ_CP020906.1_1610	R_ipomoeae_shin9-1_1_NZ_STGV01000001.1_1008	R_leguminosarum_GLR17_NZ_CP071626.1_1958	R_phaseoli_R650_NZ_CP013532.1_1644	R_tropici_CIAT_899_NC_020059.1_1366
og_704	R_SL_42_study_contig_1_2126	R_etli_NXC12_NZ_CP020906.1_1674	R_ipomoeae_shin9-1_1_NZ_STGV01000001.1_920	R_leguminosarum_GLR17_NZ_CP071626.1_2020	R_phaseoli_R650_NZ_CP013532.1_1708	R_tropici_CIAT_899_NC_020059.1_1460
og_705		R_etli_NXC12_NZ_CP020906.1_1770		R_leguminosarum_GLR17_NZ_CP071626.1_2132	R_phaseoli_R650_NZ_CP013532.1_1813	R_tropici_CIAT_899_NC_020059.1_1523
og_706	R_SL_42_study_contig_1_2239	R_etli_NXC12_NZ_CP020906.1_1834	R_ipomoeae_shin9-1_1_NZ_STGV01000001.1_758	R_leguminosarum_GLR17_NZ_CP071626.1_2213	R_phaseoli_R650_NZ_CP013532.1_1874	R_tropici_CIAT_899_NC_020059.1_1568
og_707	R_SL_42_study_contig_1_2330	R_etli_NXC12_NZ_CP020906.1_1898	R_ipomoeae_shin9-1_1_NZ_STGV01000001.1_725	R_leguminosarum_GLR17_NZ_CP071626.1_2277	R_phaseoli_R650_NZ_CP013532.1_1939	R_tropici_CIAT_899_NC_020059.1_1643
og_708	R_SL_42_study_contig_2_84	R_etli_NXC12_NZ_CP020906.1_1994		R_leguminosarum_GLR17_NZ_CP071626.1_2379	R_phaseoli_R650_NZ_CP013532.1_2060	R_tropici_CIAT_899_NC_020059.1_3460
og_709		R_etli_NXC12_NZ_CP020906.1_2026		R_leguminosarum_GLR17_NZ_CP071626.1_2427	R_phaseoli_R650_NZ_CP013532.1_2093	R_tropici_CIAT_899_NC_020059.1_1716
og_710	R_SL_42_study_contig_1_2482	R_etli_NXC12_NZ_CP020906.1_2058	R_ipomoeae_shin9-1_1_NZ_STGV01000001.1_609	R_leguminosarum_GLR17_NZ_CP071626.1_2462	R_phaseoli_R650_NZ_CP013532.1_2125	R_tropici_CIAT_899_NC_020059.1_1752
og_711	R_SL_42_study_contig_1_2393	R_etli_NXC12_NZ_CP020906.1_2122	R_ipomoeae_shin9-1_1_NZ_STGV01000001.1_668	R_leguminosarum_GLR17_NZ_CP071626.1_2573	R_phaseoli_R650_NZ_CP013532.1_2195	R_tropici_CIAT_899_NC_020059.1_1794
og_712		R_etli_NXC12_NZ_CP020906.1_2154		R_leguminosarum_GLR17_NZ_CP071626.1_2607	R_phaseoli_R650_NZ_CP013532.1_2228	R_tropici_CIAT_899_NC_020059.1_1832
og_713	R_SL_42_study_contig_1_2612	R_etli_NXC12_NZ_CP020906.1_2410	R_ipomoeae_shin9-1_1_NZ_STGV01000001.1_465	R_leguminosarum_GLR17_NZ_CP071626.1_2883	R_phaseoli_R650_NZ_CP013532.1_2489	R_tropici_CIAT_899_NC_020059.1_1963
og_714		R_etli_NXC12_NZ_CP020906.1_2442		R_leguminosarum_GLR17_NZ_CP071626.1_2926	R_phaseoli_R650_NZ_CP013532.1_2520	R_tropici_CIAT_899_NC_020059.1_2073
og_715		R_etli_NXC12_NZ_CP020906.1_2826		R_leguminosarum_GLR17_NZ_CP071626.1_3442	R_phaseoli_R650_NZ_CP013532.1_2921	R_tropici_CIAT_899_NC_020059.1_2229
og_716		R_etli_NXC12_NZ_CP020906.1_2858		R_leguminosarum_GLR17_NZ_CP071626.1_3473	R_phaseoli_R650_NZ_CP013532.1_2954	R_tropici_CIAT_899_NC_020059.1_2259
og_717		R_etli_NXC12_NZ_CP020906.1_3018		R_leguminosarum_GLR17_NZ_CP071626.1_3623	R_phaseoli_R650_NZ_CP013532.1_3106	R_tropici_CIAT_899_NC_020059.1_2484
og_718		R_etli_NXC12_NZ_CP020906.1_3050		R_leguminosarum_GLR17_NZ_CP071626.1_3657	R_phaseoli_R650_NZ_CP013532.1_3138	R_tropici_CIAT_899_NC_020059.1_2514
og_719		R_etli_NXC12_NZ_CP020906.1_3082		R_leguminosarum_GLR17_NZ_CP071626.1_3695	R_phaseoli_R650_NZ_CP013532.1_3171	R_tropici_CIAT_899_NC_020059.1_2554
og_720		R_etli_NXC12_NZ_CP020906.1_3146		R_leguminosarum_GLR17_NZ_CP071626.1_3804	R_phaseoli_R650_NZ_CP013532.1_3236	R_tropici_CIAT_899_NC_020059.1_2607
og_721	R_SL_42_study_contig_1_3654	R_etli_NXC12_NZ_CP020906.1_3242		R_leguminosarum_GLR17_NZ_CP071626.1_3902	R_phaseoli_R650_NZ_CP013532.1_3349	R_tropici_CIAT_899_NC_020059.1_2659
og_722	R_SL_42_study_contig_1_3357	R_etli_NXC12_NZ_CP020906.1_3434		R_leguminosarum_GLR17_NZ_CP071626.1_4342	R_phaseoli_R650_NZ_CP013532.1_3533	R_tropici_CIAT_899_NC_020059.1_2847
og_723		R_etli_NXC12_NZ_CP020906.1_3594		R_leguminosarum_GLR17_NZ_CP071626.1_4614	R_phaseoli_R650_NZ_CP013532.1_3705	R_tropici_CIAT_899_NC_020059.1_3009
og_724		R_etli_NXC12_NZ_CP020906.1_3914		R_leguminosarum_GLR17_NZ_CP071626.1_4970	R_phaseoli_R650_NZ_CP013532.1_4095	R_tropici_CIAT_899_NC_020059.1_3326
og_725	R_SL_42_study_contig_1_490	R_etli_NXC12_NZ_CP020906.1_3946		R_leguminosarum_GLR17_NZ_CP071626.1_5002	R_phaseoli_R650_NZ_CP013532.1_4127	R_tropici_CIAT_899_NC_020059.1_3358
og_726		R_etli_NXC12_NZ_CP020906.1_4010		R_leguminosarum_GLR17_NZ_CP071626.1_5083	R_phaseoli_R650_NZ_CP013532.1_4196	R_tropici_CIAT_899_NC_020059.1_3523
og_727	R_SL_42_study_contig_1_543	R_etli_NXC12_NZ_CP020906.1_4106		R_leguminosarum_GLR17_NZ_CP071626.1_5182	R_phaseoli_R650_NZ_CP013532.1_4298	R_tropici_CIAT_899_NC_020059.1_3657
og_728		R_etli_NXC12_NZ_CP020906.1_11		R_leguminosarum_GLR17_NZ_CP071626.1_11	R_phaseoli_R650_NZ_CP013532.1_11	R_tropici_CIAT_899_NC_020059.1_11
og_729	R_SL_42_study_contig_1_594	R_etli_NXC12_NZ_CP020906.1_43		R_leguminosarum_GLR17_NZ_CP071626.1_43	R_phaseoli_R650_NZ_CP013532.1_45	R_tropici_CIAT_899_NC_020059.1_47
og_730	R_SL_42_study_contig_1_659	R_etli_NXC12_NZ_CP020906.1_107		R_leguminosarum_GLR17_NZ_CP071626.1_146	R_phaseoli_R650_NZ_CP013532.1_142	R_tropici_CIAT_899_NC_020059.1_106
og_731	R_SL_42_study_contig_1_730	R_etli_NXC12_NZ_CP020906.1_203		R_leguminosarum_GLR17_NZ_CP071626.1_245	R_phaseoli_R650_NZ_CP013532.1_244	R_tropici_CIAT_899_NC_020059.1_261
og_732		R_etli_NXC12_NZ_CP020906.1_267		R_leguminosarum_GLR17_NZ_CP071626.1_321	R_phaseoli_R650_NZ_CP013532.1_309	R_tropici_CIAT_899_NC_020059.1_340
og_733	R_SL_42_study_contig_2_175	R_etli_NXC12_NZ_CP020906.1_331		R_leguminosarum_GLR17_NZ_CP071626.1_506	R_phaseoli_R650_NZ_CP013532.1_373	R_tropici_CIAT_899_NC_020059.1_421
og_734	R_SL_42_study_contig_1_967	R_etli_NXC12_NZ_CP020906.1_363		R_leguminosarum_GLR17_NZ_CP071626.1_539	R_phaseoli_R650_NZ_CP013532.1_407	R_tropici_CIAT_899_NC_020059.1_465
og_735	R_SL_42_study_contig_1_988	R_etli_NXC12_NZ_CP020906.1_395		R_leguminosarum_GLR17_NZ_CP071626.1_575	R_phaseoli_R650_NZ_CP013532.1_440	R_tropici_CIAT_899_NC_020059.1_484
og_736	R_SL_42_study_contig_1_1037	R_etli_NXC12_NZ_CP020906.1_523		R_leguminosarum_GLR17_NZ_CP071626.1_689	R_phaseoli_R650_NZ_CP013532.1_541	R_tropici_CIAT_899_NC_020059.1_556
og_737		R_etli_NXC12_NZ_CP020906.1_555		R_leguminosarum_GLR17_NZ_CP071626.1_724	R_phaseoli_R650_NZ_CP013532.1_569	R_tropici_CIAT_899_NC_020059.1_584
og_738	R_SL_42_study_contig_1_1204	R_etli_NXC12_NZ_CP020906.1_651		R_leguminosarum_GLR17_NZ_CP071626.1_864	R_phaseoli_R650_NZ_CP013532.1_672	R_tropici_CIAT_899_NC_020059.1_625
og_739	R_SL_42_study_contig_1_1113	R_etli_NXC12_NZ_CP020906.1_779		R_leguminosarum_GLR17_NZ_CP071626.1_997	R_phaseoli_R650_NZ_CP013532.1_835	R_tropici_CIAT_899_NC_020059.1_733
og_740		R_etli_NXC12_NZ_CP020906.1_875		R_leguminosarum_GLR17_NZ_CP071626.1_1109	R_phaseoli_R650_NZ_CP013532.1_936	R_tropici_CIAT_899_NC_020059.1_842
og_741	R_SL_42_study_contig_1_1760	R_etli_NXC12_NZ_CP020906.1_1291	R_ipomoeae_shin9-1_1_NZ_STGV01000001.1_1266	R_leguminosarum_GLR17_NZ_CP071626.1_1670	R_phaseoli_R650_NZ_CP013532.1_1350	R_tropici_CIAT_899_NC_020059.1_1077
og_742	R_SL_42_study_contig_1_1829	R_etli_NXC12_NZ_CP020906.1_1387	R_ipomoeae_shin9-1_1_NZ_STGV01000001.1_1200	R_leguminosarum_GLR17_NZ_CP071626.1_1748	R_phaseoli_R650_NZ_CP013532.1_1419	R_tropici_CIAT_899_NC_020059.1_1146
og_743		R_etli_NXC12_NZ_CP020906.1_1419		R_leguminosarum_GLR17_NZ_CP071626.1_1776	R_phaseoli_R650_NZ_CP013532.1_1452	R_tropici_CIAT_899_NC_020059.1_1176
og_744	R_SL_42_study_contig_1_2033	R_etli_NXC12_NZ_CP020906.1_1611	R_ipomoeae_shin9-1_1_NZ_STGV01000001.1_1007	R_leguminosarum_GLR17_NZ_CP071626.1_1959	R_phaseoli_R650_NZ_CP013532.1_1645	R_tropici_CIAT_899_NC_020059.1_1367
og_745	R_SL_42_study_contig_1_2127	R_etli_NXC12_NZ_CP020906.1_1675	R_ipomoeae_shin9-1_1_NZ_STGV01000001.1_919	R_leguminosarum_GLR17_NZ_CP071626.1_2021	R_phaseoli_R650_NZ_CP013532.1_1709	R_tropici_CIAT_899_NC_020059.1_1461
og_746		R_etli_NXC12_NZ_CP020906.1_1771		R_leguminosarum_GLR17_NZ_CP071626.1_2133	R_phaseoli_R650_NZ_CP013532.1_1814	R_tropici_CIAT_899_NC_020059.1_1524
og_747		R_etli_NXC12_NZ_CP020906.1_1867		R_leguminosarum_GLR17_NZ_CP071626.1_2244	R_phaseoli_R650_NZ_CP013532.1_1903	R_tropici_CIAT_899_NC_020059.1_1419
og_748	R_SL_42_study_contig_2_83	R_etli_NXC12_NZ_CP020906.1_1995		R_leguminosarum_GLR17_NZ_CP071626.1_2380	R_phaseoli_R650_NZ_CP013532.1_2061	R_tropici_CIAT_899_NC_020059.1_3459
og_749	R_SL_42_study_contig_1_2483	R_etli_NXC12_NZ_CP020906.1_2059	R_ipomoeae_shin9-1_1_NZ_STGV01000001.1_610	R_leguminosarum_GLR17_NZ_CP071626.1_2463	R_phaseoli_R650_NZ_CP013532.1_2126	R_tropici_CIAT_899_NC_020059.1_1753
og_750	R_SL_42_study_contig_1_2392	R_etli_NXC12_NZ_CP020906.1_2123	R_ipomoeae_shin9-1_1_NZ_STGV01000001.1_669	R_leguminosarum_GLR17_NZ_CP071626.1_2574	R_phaseoli_R650_NZ_CP013532.1_2196	R_tropici_CIAT_899_NC_020059.1_1795
og_751		R_etli_NXC12_NZ_CP020906.1_2187		R_leguminosarum_GLR17_NZ_CP071626.1_2642	R_phaseoli_R650_NZ_CP013532.1_2282	R_tropici_CIAT_899_NC_020059.1_1866
og_752	R_SL_42_study_contig_1_2717	R_etli_NXC12_NZ_CP020906.1_2219	R_ipomoeae_shin9-1_1_NZ_STGV01000001.1_415	R_leguminosarum_GLR17_NZ_CP071626.1_2676	R_phaseoli_R650_NZ_CP013532.1_2314	R_tropici_CIAT_899_NC_020059.1_1901
og_753		R_etli_NXC12_NZ_CP020906.1_2283		R_leguminosarum_GLR17_NZ_CP071626.1_2728	R_phaseoli_R650_NZ_CP013532.1_2365	R_tropici_CIAT_899_NC_020059.1_1951
og_754	R_SL_42_study_contig_1_2613	R_etli_NXC12_NZ_CP020906.1_2411	R_ipomoeae_shin9-1_1_NZ_STGV01000001.1_464	R_leguminosarum_GLR17_NZ_CP071626.1_2884	R_phaseoli_R650_NZ_CP013532.1_2490	R_tropici_CIAT_899_NC_020059.1_1964
og_755	R_SL_42_study_contig_1_2877	R_etli_NXC12_NZ_CP020906.1_2763	R_ipomoeae_shin9-1_1_NZ_STGV01000001.1_263	R_leguminosarum_GLR17_NZ_CP071626.1_3376	R_phaseoli_R650_NZ_CP013532.1_2854	R_tropici_CIAT_899_NC_020059.1_2161
og_756		R_etli_NXC12_NZ_CP020906.1_2827		R_leguminosarum_GLR17_NZ_CP071626.1_3443	R_phaseoli_R650_NZ_CP013532.1_2922	R_tropici_CIAT_899_NC_020059.1_2230
og_757	R_SL_42_study_contig_1_3044	R_etli_NXC12_NZ_CP020906.1_2955	R_ipomoeae_shin9-1_1_NZ_STGV01000001.1_148	R_leguminosarum_GLR17_NZ_CP071626.1_3566	R_phaseoli_R650_NZ_CP013532.1_3053	R_tropici_CIAT_899_NC_020059.1_2440
og_758	R_SL_42_study_contig_1_3064	R_etli_NXC12_NZ_CP020906.1_2987	R_ipomoeae_shin9-1_1_NZ_STGV01000001.1_127	R_leguminosarum_GLR17_NZ_CP071626.1_3590	R_phaseoli_R650_NZ_CP013532.1_3075	R_tropici_CIAT_899_NC_020059.1_2455
og_759		R_etli_NXC12_NZ_CP020906.1_3083		R_leguminosarum_GLR17_NZ_CP071626.1_3696	R_phaseoli_R650_NZ_CP013532.1_3172	R_tropici_CIAT_899_NC_020059.1_2555
og_760	R_SL_42_study_contig_1_3259	R_etli_NXC12_NZ_CP020906.1_3275		R_leguminosarum_GLR17_NZ_CP071626.1_3929	R_phaseoli_R650_NZ_CP013532.1_3378	R_tropici_CIAT_899_NC_020059.1_2688
og_761	R_SL_42_study_contig_1_3358	R_etli_NXC12_NZ_CP020906.1_3435		R_leguminosarum_GLR17_NZ_CP071626.1_4343	R_phaseoli_R650_NZ_CP013532.1_3534	R_tropici_CIAT_899_NC_020059.1_2848
og_762		R_etli_NXC12_NZ_CP020906.1_3531		R_leguminosarum_GLR17_NZ_CP071626.1_4545	R_phaseoli_R650_NZ_CP013532.1_3637	R_tropici_CIAT_899_NC_020059.1_2948
og_763		R_etli_NXC12_NZ_CP020906.1_3595		R_leguminosarum_GLR17_NZ_CP071626.1_4615	R_phaseoli_R650_NZ_CP013532.1_3706	R_tropici_CIAT_899_NC_020059.1_3010
og_764		R_etli_NXC12_NZ_CP020906.1_3627		R_leguminosarum_GLR17_NZ_CP071626.1_4650	R_phaseoli_R650_NZ_CP013532.1_3740	R_tropici_CIAT_899_NC_020059.1_3042
og_765		R_etli_NXC12_NZ_CP020906.1_3755		R_leguminosarum_GLR17_NZ_CP071626.1_4787	R_phaseoli_R650_NZ_CP013532.1_3864	R_tropici_CIAT_899_NC_020059.1_3177
og_766		R_etli_NXC12_NZ_CP020906.1_3787		R_leguminosarum_GLR17_NZ_CP071626.1_4822	R_phaseoli_R650_NZ_CP013532.1_3896	R_tropici_CIAT_899_NC_020059.1_3206
og_767	R_SL_42_study_contig_1_296	R_etli_NXC12_NZ_CP020906.1_3883		R_leguminosarum_GLR17_NZ_CP071626.1_4930	R_phaseoli_R650_NZ_CP013532.1_4064	R_tropici_CIAT_899_NC_020059.1_3297
og_768		R_etli_NXC12_NZ_CP020906.1_3915		R_leguminosarum_GLR17_NZ_CP071626.1_4971	R_phaseoli_R650_NZ_CP013532.1_4096	R_tropici_CIAT_899_NC_020059.1_3327
og_769		R_etli_NXC12_NZ_CP020906.1_3947		R_leguminosarum_GLR17_NZ_CP071626.1_5003	R_phaseoli_R650_NZ_CP013532.1_4128	R_tropici_CIAT_899_NC_020059.1_3359
og_770		R_etli_NXC12_NZ_CP020906.1_3979		R_leguminosarum_GLR17_NZ_CP071626.1_5116	R_phaseoli_R650_NZ_CP013532.1_4163	R_tropici_CIAT_899_NC_020059.1_3556
og_771		R_etli_NXC12_NZ_CP020906.1_4011		R_leguminosarum_GLR17_NZ_CP071626.1_5082	R_phaseoli_R650_NZ_CP013532.1_4197	R_tropici_CIAT_899_NC_020059.1_3522
og_772	R_SL_42_study_contig_1_435	R_etli_NXC12_NZ_CP020906.1_4075		R_leguminosarum_GLR17_NZ_CP071626.1_5155	R_phaseoli_R650_NZ_CP013532.1_4265	R_tropici_CIAT_899_NC_020059.1_3629
og_773	R_SL_42_study_contig_1_565	R_etli_NXC12_NZ_CP020906.1_12		R_leguminosarum_GLR17_NZ_CP071626.1_12	R_phaseoli_R650_NZ_CP013532.1_12	R_tropici_CIAT_899_NC_020059.1_12
og_774	R_SL_42_study_contig_1_660	R_etli_NXC12_NZ_CP020906.1_108		R_leguminosarum_GLR17_NZ_CP071626.1_147	R_phaseoli_R650_NZ_CP013532.1_143	R_tropici_CIAT_899_NC_020059.1_107
og_775	R_SL_42_study_contig_1_688	R_etli_NXC12_NZ_CP020906.1_140		R_leguminosarum_GLR17_NZ_CP071626.1_180	R_phaseoli_R650_NZ_CP013532.1_175	R_tropici_CIAT_899_NC_020059.1_144
og_776	R_SL_42_study_contig_1_719	R_etli_NXC12_NZ_CP020906.1_172		R_leguminosarum_GLR17_NZ_CP071626.1_213	R_phaseoli_R650_NZ_CP013532.1_214	R_tropici_CIAT_899_NC_020059.1_216
og_777		R_etli_NXC12_NZ_CP020906.1_236		R_leguminosarum_GLR17_NZ_CP071626.1_292	R_phaseoli_R650_NZ_CP013532.1_278	R_tropici_CIAT_899_NC_020059.1_312
og_778		R_etli_NXC12_NZ_CP020906.1_332		R_leguminosarum_GLR17_NZ_CP071626.1_507	R_phaseoli_R650_NZ_CP013532.1_374	R_tropici_CIAT_899_NC_020059.1_422
og_779	R_SL_42_study_contig_1_966	R_etli_NXC12_NZ_CP020906.1_364		R_leguminosarum_GLR17_NZ_CP071626.1_540	R_phaseoli_R650_NZ_CP013532.1_408	R_tropici_CIAT_899_NC_020059.1_464
og_780	R_SL_42_study_contig_1_1038	R_etli_NXC12_NZ_CP020906.1_524		R_leguminosarum_GLR17_NZ_CP071626.1_690	R_phaseoli_R650_NZ_CP013532.1_542	R_tropici_CIAT_899_NC_020059.1_557
og_781		R_etli_NXC12_NZ_CP020906.1_556		R_leguminosarum_GLR17_NZ_CP071626.1_725	R_phaseoli_R650_NZ_CP013532.1_570	R_tropici_CIAT_899_NC_020059.1_585
og_782	R_SL_42_study_contig_1_1143	R_etli_NXC12_NZ_CP020906.1_588		R_leguminosarum_GLR17_NZ_CP071626.1_761	R_phaseoli_R650_NZ_CP013532.1_605	R_tropici_CIAT_899_NC_020059.1_3107
og_783	R_SL_42_study_contig_1_1352	R_etli_NXC12_NZ_CP020906.1_812		R_leguminosarum_GLR17_NZ_CP071626.1_1032	R_phaseoli_R650_NZ_CP013532.1_869	R_tropici_CIAT_899_NC_020059.1_776
og_784		R_etli_NXC12_NZ_CP020906.1_844		R_leguminosarum_GLR17_NZ_CP071626.1_1073	R_phaseoli_R650_NZ_CP013532.1_905	R_tropici_CIAT_899_NC_020059.1_810
og_785	R_SL_42_study_contig_1_1513	R_etli_NXC12_NZ_CP020906.1_940		R_leguminosarum_GLR17_NZ_CP071626.1_1189	R_phaseoli_R650_NZ_CP013532.1_1002	R_tropici_CIAT_899_NC_020059.1_895
og_786	R_SL_42_study_contig_1_1594	R_etli_NXC12_NZ_CP020906.1_1132		R_leguminosarum_GLR17_NZ_CP071626.1_1467	R_phaseoli_R650_NZ_CP013532.1_1176	R_tropici_CIAT_899_NC_020059.1_962
og_787		R_etli_NXC12_NZ_CP020906.1_1292		R_leguminosarum_GLR17_NZ_CP071626.1_1671	R_phaseoli_R650_NZ_CP013532.1_1351	R_tropici_CIAT_899_NC_020059.1_1078
og_788		R_etli_NXC12_NZ_CP020906.1_1612		R_leguminosarum_GLR17_NZ_CP071626.1_1960	R_phaseoli_R650_NZ_CP013532.1_1646	R_tropici_CIAT_899_NC_020059.1_1368
og_789	R_SL_42_study_contig_1_2092	R_etli_NXC12_NZ_CP020906.1_1644	R_ipomoeae_shin9-1_1_NZ_STGV01000001.1_953	R_leguminosarum_GLR17_NZ_CP071626.1_1991	R_phaseoli_R650_NZ_CP013532.1_1676	R_tropici_CIAT_899_NC_020059.1_1428
og_790	R_SL_42_study_contig_1_2128	R_etli_NXC12_NZ_CP020906.1_1676	R_ipomoeae_shin9-1_1_NZ_STGV01000001.1_918	R_leguminosarum_GLR17_NZ_CP071626.1_2022	R_phaseoli_R650_NZ_CP013532.1_1710	R_tropici_CIAT_899_NC_020059.1_1462
og_791	R_SL_42_study_contig_1_2199	R_etli_NXC12_NZ_CP020906.1_1772	R_ipomoeae_shin9-1_1_NZ_STGV01000001.1_843	R_leguminosarum_GLR17_NZ_CP071626.1_2134	R_phaseoli_R650_NZ_CP013532.1_1815	R_tropici_CIAT_899_NC_020059.1_1525
og_792	R_SL_42_study_contig_1_2083	R_etli_NXC12_NZ_CP020906.1_1868	R_ipomoeae_shin9-1_1_NZ_STGV01000001.1_962	R_leguminosarum_GLR17_NZ_CP071626.1_2245	R_phaseoli_R650_NZ_CP013532.1_1904	R_tropici_CIAT_899_NC_020059.1_1420
og_793	R_SL_42_study_contig_1_2332	R_etli_NXC12_NZ_CP020906.1_1900	R_ipomoeae_shin9-1_1_NZ_STGV01000001.1_723	R_leguminosarum_GLR17_NZ_CP071626.1_2279	R_phaseoli_R650_NZ_CP013532.1_1941	R_tropici_CIAT_899_NC_020059.1_1645
og_794	R_SL_42_study_contig_1_2416	R_etli_NXC12_NZ_CP020906.1_1932	R_ipomoeae_shin9-1_1_NZ_STGV01000001.1_652	R_leguminosarum_GLR17_NZ_CP071626.1_2316	R_phaseoli_R650_NZ_CP013532.1_1999	R_tropici_CIAT_899_NC_020059.1_1677
og_795		R_etli_NXC12_NZ_CP020906.1_2028		R_leguminosarum_GLR17_NZ_CP071626.1_2429	R_phaseoli_R650_NZ_CP013532.1_2095	R_tropici_CIAT_899_NC_020059.1_1718
og_796	R_SL_42_study_contig_1_2484	R_etli_NXC12_NZ_CP020906.1_2060	R_ipomoeae_shin9-1_1_NZ_STGV01000001.1_611	R_leguminosarum_GLR17_NZ_CP071626.1_2464	R_phaseoli_R650_NZ_CP013532.1_2127	R_tropici_CIAT_899_NC_020059.1_1754
og_797	R_SL_42_study_contig_1_2673	R_etli_NXC12_NZ_CP020906.1_2188	R_ipomoeae_shin9-1_1_NZ_STGV01000001.1_782	R_leguminosarum_GLR17_NZ_CP071626.1_2643	R_phaseoli_R650_NZ_CP013532.1_2283	R_tropici_CIAT_899_NC_020059.1_1867
og_798	R_SL_42_study_contig_1_2733	R_etli_NXC12_NZ_CP020906.1_2252	R_ipomoeae_shin9-1_1_NZ_STGV01000001.1_399	R_leguminosarum_GLR17_NZ_CP071626.1_2693	R_phaseoli_R650_NZ_CP013532.1_2332	R_tropici_CIAT_899_NC_020059.1_1917
og_799	R_SL_42_study_contig_1_2614	R_etli_NXC12_NZ_CP020906.1_2412	R_ipomoeae_shin9-1_1_NZ_STGV01000001.1_463	R_leguminosarum_GLR17_NZ_CP071626.1_2885	R_phaseoli_R650_NZ_CP013532.1_2491	R_tropici_CIAT_899_NC_020059.1_1965
og_800		R_etli_NXC12_NZ_CP020906.1_2764		R_leguminosarum_GLR17_NZ_CP071626.1_3377	R_phaseoli_R650_NZ_CP013532.1_2855	R_tropici_CIAT_899_NC_020059.1_2162
og_801	R_SL_42_study_contig_1_2941	R_etli_NXC12_NZ_CP020906.1_2828	R_ipomoeae_shin9-1_1_NZ_STGV01000001.1_203	R_leguminosarum_GLR17_NZ_CP071626.1_3444	R_phaseoli_R650_NZ_CP013532.1_2923	R_tropici_CIAT_899_NC_020059.1_2231
og_802		R_etli_NXC12_NZ_CP020906.1_2860		R_leguminosarum_GLR17_NZ_CP071626.1_3475	R_phaseoli_R650_NZ_CP013532.1_2956	R_tropici_CIAT_899_NC_020059.1_2261
og_803		R_etli_NXC12_NZ_CP020906.1_3020		R_leguminosarum_GLR17_NZ_CP071626.1_3625	R_phaseoli_R650_NZ_CP013532.1_3108	R_tropici_CIAT_899_NC_020059.1_2486
og_804		R_etli_NXC12_NZ_CP020906.1_3084		R_leguminosarum_GLR17_NZ_CP071626.1_3697	R_phaseoli_R650_NZ_CP013532.1_3173	R_tropici_CIAT_899_NC_020059.1_2556
og_805	R_SL_42_study_contig_1_3202	R_etli_NXC12_NZ_CP020906.1_3116	R_ipomoeae_shin9-1_1_NZ_STGV01000001.1_112	R_leguminosarum_GLR17_NZ_CP071626.1_3729	R_phaseoli_R650_NZ_CP013532.1_3206	R_tropici_CIAT_899_NC_020059.1_2585
og_806	R_SL_42_study_contig_1_3260	R_etli_NXC12_NZ_CP020906.1_3276		R_leguminosarum_GLR17_NZ_CP071626.1_3930	R_phaseoli_R650_NZ_CP013532.1_3379	R_tropici_CIAT_899_NC_020059.1_2689
og_807		R_etli_NXC12_NZ_CP020906.1_3532		R_leguminosarum_GLR17_NZ_CP071626.1_4546	R_phaseoli_R650_NZ_CP013532.1_3638	R_tropici_CIAT_899_NC_020059.1_2949
og_808	R_SL_42_study_contig_1_3532	R_etli_NXC12_NZ_CP020906.1_3628		R_leguminosarum_GLR17_NZ_CP071626.1_4651	R_phaseoli_R650_NZ_CP013532.1_3741	R_tropici_CIAT_899_NC_020059.1_3043
og_809	R_SL_42_study_contig_1_297	R_etli_NXC12_NZ_CP020906.1_3884		R_leguminosarum_GLR17_NZ_CP071626.1_4931	R_phaseoli_R650_NZ_CP013532.1_4066	R_tropici_CIAT_899_NC_020059.1_3298
og_810		R_etli_NXC12_NZ_CP020906.1_3948		R_leguminosarum_GLR17_NZ_CP071626.1_5004	R_phaseoli_R650_NZ_CP013532.1_4129	R_tropici_CIAT_899_NC_020059.1_3360
og_811		R_etli_NXC12_NZ_CP020906.1_4012		R_leguminosarum_GLR17_NZ_CP071626.1_5081	R_phaseoli_R650_NZ_CP013532.1_4198	R_tropici_CIAT_899_NC_020059.1_3520
og_812		R_etli_NXC12_NZ_CP020906.1_4076		R_leguminosarum_GLR17_NZ_CP071626.1_5156	R_phaseoli_R650_NZ_CP013532.1_4266	R_tropici_CIAT_899_NC_020059.1_3630
og_813		R_etli_NXC12_NZ_CP020906.1_109		R_leguminosarum_GLR17_NZ_CP071626.1_148	R_phaseoli_R650_NZ_CP013532.1_144	R_tropici_CIAT_899_NC_020059.1_108
og_814	R_SL_42_study_contig_1_690	R_etli_NXC12_NZ_CP020906.1_141		R_leguminosarum_GLR17_NZ_CP071626.1_181	R_phaseoli_R650_NZ_CP013532.1_176	R_tropici_CIAT_899_NC_020059.1_145
og_815	R_SL_42_study_contig_1_720	R_etli_NXC12_NZ_CP020906.1_173		R_leguminosarum_GLR17_NZ_CP071626.1_214	R_phaseoli_R650_NZ_CP013532.1_215	R_tropici_CIAT_899_NC_020059.1_217
og_816		R_etli_NXC12_NZ_CP020906.1_333		R_leguminosarum_GLR17_NZ_CP071626.1_508	R_phaseoli_R650_NZ_CP013532.1_375	R_tropici_CIAT_899_NC_020059.1_423
og_817	R_SL_42_study_contig_1_965	R_etli_NXC12_NZ_CP020906.1_365		R_leguminosarum_GLR17_NZ_CP071626.1_541	R_phaseoli_R650_NZ_CP013532.1_409	R_tropici_CIAT_899_NC_020059.1_463
og_818	R_SL_42_study_contig_1_1039	R_etli_NXC12_NZ_CP020906.1_525		R_leguminosarum_GLR17_NZ_CP071626.1_691	R_phaseoli_R650_NZ_CP013532.1_543	R_tropici_CIAT_899_NC_020059.1_558
og_819	R_SL_42_study_contig_1_1353	R_etli_NXC12_NZ_CP020906.1_813		R_leguminosarum_GLR17_NZ_CP071626.1_1033	R_phaseoli_R650_NZ_CP013532.1_870	R_tropici_CIAT_899_NC_020059.1_777
og_820	R_SL_42_study_contig_1_1595	R_etli_NXC12_NZ_CP020906.1_1133		R_leguminosarum_GLR17_NZ_CP071626.1_1468	R_phaseoli_R650_NZ_CP013532.1_1177	R_tropici_CIAT_899_NC_020059.1_963
og_821		R_etli_NXC12_NZ_CP020906.1_1197		R_leguminosarum_GLR17_NZ_CP071626.1_1543	R_phaseoli_R650_NZ_CP013532.1_1245	R_tropici_CIAT_899_NC_020059.1_1012
og_822	R_SL_42_study_contig_1_1440	R_etli_NXC12_NZ_CP020906.1_1229		R_leguminosarum_GLR17_NZ_CP071626.1_1582	R_phaseoli_R650_NZ_CP013532.1_1278	R_tropici_CIAT_899_NC_020059.1_1037
og_823	R_SL_42_study_contig_1_1798	R_etli_NXC12_NZ_CP020906.1_1325	R_ipomoeae_shin9-1_1_NZ_STGV01000001.1_1227	R_leguminosarum_GLR17_NZ_CP071626.1_1710	R_phaseoli_R650_NZ_CP013532.1_1386	R_tropici_CIAT_899_NC_020059.1_1110
og_824	R_SL_42_study_contig_1_1869	R_etli_NXC12_NZ_CP020906.1_1421		R_leguminosarum_GLR17_NZ_CP071626.1_1778	R_phaseoli_R650_NZ_CP013532.1_1454	R_tropici_CIAT_899_NC_020059.1_1178
og_825	R_SL_42_study_contig_1_2129	R_etli_NXC12_NZ_CP020906.1_1677	R_ipomoeae_shin9-1_1_NZ_STGV01000001.1_917	R_leguminosarum_GLR17_NZ_CP071626.1_2023	R_phaseoli_R650_NZ_CP013532.1_1711	R_tropici_CIAT_899_NC_020059.1_1463
og_826	R_SL_42_study_contig_1_2200	R_etli_NXC12_NZ_CP020906.1_1773	R_ipomoeae_shin9-1_1_NZ_STGV01000001.1_842	R_leguminosarum_GLR17_NZ_CP071626.1_2135	R_phaseoli_R650_NZ_CP013532.1_1816	R_tropici_CIAT_899_NC_020059.1_1526
og_827	R_SL_42_study_contig_1_2242	R_etli_NXC12_NZ_CP020906.1_1837	R_ipomoeae_shin9-1_1_NZ_STGV01000001.1_755	R_leguminosarum_GLR17_NZ_CP071626.1_2216	R_phaseoli_R650_NZ_CP013532.1_1877	R_tropici_CIAT_899_NC_020059.1_1571
og_828		R_etli_NXC12_NZ_CP020906.1_1869		R_leguminosarum_GLR17_NZ_CP071626.1_2246	R_phaseoli_R650_NZ_CP013532.1_1905	R_tropici_CIAT_899_NC_020059.1_1421
og_829	R_SL_42_study_contig_1_2333	R_etli_NXC12_NZ_CP020906.1_1901	R_ipomoeae_shin9-1_1_NZ_STGV01000001.1_722	R_leguminosarum_GLR17_NZ_CP071626.1_2280	R_phaseoli_R650_NZ_CP013532.1_1942	R_tropici_CIAT_899_NC_020059.1_1646
og_830		R_etli_NXC12_NZ_CP020906.1_2029		R_leguminosarum_GLR17_NZ_CP071626.1_2430	R_phaseoli_R650_NZ_CP013532.1_2096	R_tropici_CIAT_899_NC_020059.1_1719
og_831	R_SL_42_study_contig_1_2674	R_etli_NXC12_NZ_CP020906.1_2189	R_ipomoeae_shin9-1_1_NZ_STGV01000001.1_783	R_leguminosarum_GLR17_NZ_CP071626.1_2644	R_phaseoli_R650_NZ_CP013532.1_2284	R_tropici_CIAT_899_NC_020059.1_1868
og_832	R_SL_42_study_contig_1_2615	R_etli_NXC12_NZ_CP020906.1_2413	R_ipomoeae_shin9-1_1_NZ_STGV01000001.1_462	R_leguminosarum_GLR17_NZ_CP071626.1_2886	R_phaseoli_R650_NZ_CP013532.1_2492	R_tropici_CIAT_899_NC_020059.1_1966
og_833		R_etli_NXC12_NZ_CP020906.1_2733		R_leguminosarum_GLR17_NZ_CP071626.1_3339	R_phaseoli_R650_NZ_CP013532.1_2823	R_tropici_CIAT_899_NC_020059.1_2136
og_834	R_SL_42_study_contig_1_2901	R_etli_NXC12_NZ_CP020906.1_2797	R_ipomoeae_shin9-1_1_NZ_STGV01000001.1_239	R_leguminosarum_GLR17_NZ_CP071626.1_3411	R_phaseoli_R650_NZ_CP013532.1_2892	R_tropici_CIAT_899_NC_020059.1_2198
og_835		R_etli_NXC12_NZ_CP020906.1_2861		R_leguminosarum_GLR17_NZ_CP071626.1_3477	R_phaseoli_R650_NZ_CP013532.1_2957	R_tropici_CIAT_899_NC_020059.1_2269
og_836	R_SL_42_study_contig_1_3100	R_etli_NXC12_NZ_CP020906.1_3021	R_ipomoeae_shin9-1_1_NZ_STGV01000001.1_54	R_leguminosarum_GLR17_NZ_CP071626.1_3628	R_phaseoli_R650_NZ_CP013532.1_3109	R_tropici_CIAT_899_NC_020059.1_2487
og_837		R_etli_NXC12_NZ_CP020906.1_3085		R_leguminosarum_GLR17_NZ_CP071626.1_3698	R_phaseoli_R650_NZ_CP013532.1_3174	R_tropici_CIAT_899_NC_020059.1_2557
og_838	R_SL_42_study_contig_1_3263	R_etli_NXC12_NZ_CP020906.1_3277		R_leguminosarum_GLR17_NZ_CP071626.1_3931	R_phaseoli_R650_NZ_CP013532.1_3381	R_tropici_CIAT_899_NC_020059.1_2690
og_839	R_SL_42_study_contig_1_3304	R_etli_NXC12_NZ_CP020906.1_3309		R_leguminosarum_GLR17_NZ_CP071626.1_3963	R_phaseoli_R650_NZ_CP013532.1_3412	R_tropici_CIAT_899_NC_020059.1_2712
og_840		R_etli_NXC12_NZ_CP020906.1_3341		R_leguminosarum_GLR17_NZ_CP071626.1_4000	R_phaseoli_R650_NZ_CP013532.1_3445	R_tropici_CIAT_899_NC_020059.1_1788
og_841	R_SL_42_study_contig_1_3385	R_etli_NXC12_NZ_CP020906.1_3437		R_leguminosarum_GLR17_NZ_CP071626.1_4345	R_phaseoli_R650_NZ_CP013532.1_3536	R_tropici_CIAT_899_NC_020059.1_2853
og_842	R_SL_42_study_contig_1_3533	R_etli_NXC12_NZ_CP020906.1_3629		R_leguminosarum_GLR17_NZ_CP071626.1_4652	R_phaseoli_R650_NZ_CP013532.1_3742	R_tropici_CIAT_899_NC_020059.1_3044
og_843		R_etli_NXC12_NZ_CP020906.1_3757		R_leguminosarum_GLR17_NZ_CP071626.1_4789	R_phaseoli_R650_NZ_CP013532.1_3867	R_tropici_CIAT_899_NC_020059.1_3180
og_844		R_etli_NXC12_NZ_CP020906.1_3885		R_leguminosarum_GLR17_NZ_CP071626.1_4932	R_phaseoli_R650_NZ_CP013532.1_4067	R_tropici_CIAT_899_NC_020059.1_3299
og_845	R_SL_42_study_contig_1_487	R_etli_NXC12_NZ_CP020906.1_3949		R_leguminosarum_GLR17_NZ_CP071626.1_5005	R_phaseoli_R650_NZ_CP013532.1_4130	R_tropici_CIAT_899_NC_020059.1_3361
og_846	R_SL_42_study_contig_1_3586	R_etli_NXC12_NZ_CP020906.1_3981		R_leguminosarum_GLR17_NZ_CP071626.1_5114	R_phaseoli_R650_NZ_CP013532.1_4165	R_tropici_CIAT_899_NC_020059.1_3554
og_847		R_etli_NXC12_NZ_CP020906.1_4045		R_leguminosarum_GLR17_NZ_CP071626.1_5046	R_phaseoli_R650_NZ_CP013532.1_4235	R_tropici_CIAT_899_NC_020059.1_3413
og_848	R_SL_42_study_contig_1_546	R_etli_NXC12_NZ_CP020906.1_4109		R_leguminosarum_GLR17_NZ_CP071626.1_5185	R_phaseoli_R650_NZ_CP013532.1_4301	R_tropici_CIAT_899_NC_020059.1_3660
og_849	R_SL_42_study_contig_1_595	R_etli_NXC12_NZ_CP020906.1_46		R_leguminosarum_GLR17_NZ_CP071626.1_46	R_phaseoli_R650_NZ_CP013532.1_48	R_tropici_CIAT_899_NC_020059.1_48
og_850	R_SL_42_study_contig_1_661	R_etli_NXC12_NZ_CP020906.1_110		R_leguminosarum_GLR17_NZ_CP071626.1_149	R_phaseoli_R650_NZ_CP013532.1_145	R_tropici_CIAT_899_NC_020059.1_109
og_851	R_SL_42_study_contig_1_723	R_etli_NXC12_NZ_CP020906.1_174		R_leguminosarum_GLR17_NZ_CP071626.1_215	R_phaseoli_R650_NZ_CP013532.1_216	R_tropici_CIAT_899_NC_020059.1_218
og_852	R_SL_42_study_contig_1_896	R_etli_NXC12_NZ_CP020906.1_302		R_leguminosarum_GLR17_NZ_CP071626.1_470	R_phaseoli_R650_NZ_CP013532.1_343	R_tropici_CIAT_899_NC_020059.1_379
og_853		R_etli_NXC12_NZ_CP020906.1_334		R_leguminosarum_GLR17_NZ_CP071626.1_509	R_phaseoli_R650_NZ_CP013532.1_377	R_tropici_CIAT_899_NC_020059.1_424
og_854		R_etli_NXC12_NZ_CP020906.1_366		R_leguminosarum_GLR17_NZ_CP071626.1_542	R_phaseoli_R650_NZ_CP013532.1_410	R_tropici_CIAT_899_NC_020059.1_462
og_855		R_etli_NXC12_NZ_CP020906.1_398		R_leguminosarum_GLR17_NZ_CP071626.1_578	R_phaseoli_R650_NZ_CP013532.1_443	R_tropici_CIAT_899_NC_020059.1_487
og_856		R_etli_NXC12_NZ_CP020906.1_430		R_leguminosarum_GLR17_NZ_CP071626.1_615	R_phaseoli_R650_NZ_CP013532.1_476	R_tropici_CIAT_899_NC_020059.1_519
og_857		R_etli_NXC12_NZ_CP020906.1_526		R_leguminosarum_GLR17_NZ_CP071626.1_693	R_phaseoli_R650_NZ_CP013532.1_544	R_tropici_CIAT_899_NC_020059.1_559
og_858	R_SL_42_study_contig_1_1119	R_etli_NXC12_NZ_CP020906.1_558		R_leguminosarum_GLR17_NZ_CP071626.1_727	R_phaseoli_R650_NZ_CP013532.1_572	R_tropici_CIAT_899_NC_020059.1_586
og_859	R_SL_42_study_contig_1_1145	R_etli_NXC12_NZ_CP020906.1_590		R_leguminosarum_GLR17_NZ_CP071626.1_763	R_phaseoli_R650_NZ_CP013532.1_607	R_tropici_CIAT_899_NC_020059.1_3105
og_860	R_SL_42_study_contig_1_1238	R_etli_NXC12_NZ_CP020906.1_686		R_leguminosarum_GLR17_NZ_CP071626.1_898	R_phaseoli_R650_NZ_CP013532.1_706	R_tropici_CIAT_899_NC_020059.1_661
og_861		R_etli_NXC12_NZ_CP020906.1_1134		R_leguminosarum_GLR17_NZ_CP071626.1_1469	R_phaseoli_R650_NZ_CP013532.1_1178	R_tropici_CIAT_899_NC_020059.1_964
og_862		R_etli_NXC12_NZ_CP020906.1_1198		R_leguminosarum_GLR17_NZ_CP071626.1_1544	R_phaseoli_R650_NZ_CP013532.1_1246	R_tropici_CIAT_899_NC_020059.1_1013
og_863		R_etli_NXC12_NZ_CP020906.1_1390		R_leguminosarum_GLR17_NZ_CP071626.1_1751	R_phaseoli_R650_NZ_CP013532.1_1422	R_tropici_CIAT_899_NC_020059.1_1149
og_864	R_SL_42_study_contig_1_1936	R_etli_NXC12_NZ_CP020906.1_1486	R_ipomoeae_shin9-1_1_NZ_STGV01000001.1_1103	R_leguminosarum_GLR17_NZ_CP071626.1_1835	R_phaseoli_R650_NZ_CP013532.1_1515	R_tropici_CIAT_899_NC_020059.1_1248
og_865	R_SL_42_study_contig_1_2130	R_etli_NXC12_NZ_CP020906.1_1678	R_ipomoeae_shin9-1_1_NZ_STGV01000001.1_916	R_leguminosarum_GLR17_NZ_CP071626.1_2024	R_phaseoli_R650_NZ_CP013532.1_1712	R_tropici_CIAT_899_NC_020059.1_1464
og_866	R_SL_42_study_contig_1_2085	R_etli_NXC12_NZ_CP020906.1_1870	R_ipomoeae_shin9-1_1_NZ_STGV01000001.1_960	R_leguminosarum_GLR17_NZ_CP071626.1_2247	R_phaseoli_R650_NZ_CP013532.1_1906	R_tropici_CIAT_899_NC_020059.1_1422
og_867		R_etli_NXC12_NZ_CP020906.1_1902		R_leguminosarum_GLR17_NZ_CP071626.1_2282	R_phaseoli_R650_NZ_CP013532.1_1943	R_tropici_CIAT_899_NC_020059.1_1647
og_868	R_SL_42_study_contig_1_2767	R_etli_NXC12_NZ_CP020906.1_2286	R_ipomoeae_shin9-1_1_NZ_STGV01000001.1_362	R_leguminosarum_GLR17_NZ_CP071626.1_2731	R_phaseoli_R650_NZ_CP013532.1_2368	R_tropici_CIAT_899_NC_020059.1_1954
og_869	R_SL_42_study_contig_1_2530	R_etli_NXC12_NZ_CP020906.1_2478	R_ipomoeae_shin9-1_1_NZ_STGV01000001.1_526	R_leguminosarum_GLR17_NZ_CP071626.1_2973	R_phaseoli_R650_NZ_CP013532.1_2544	R_tropici_CIAT_899_NC_020059.1_2099
og_870		R_etli_NXC12_NZ_CP020906.1_2670		R_leguminosarum_GLR17_NZ_CP071626.1_3288	R_phaseoli_R650_NZ_CP013532.1_2759	R_tropici_CIAT_899_NC_020059.1_2048
og_871		R_etli_NXC12_NZ_CP020906.1_2862		R_leguminosarum_GLR17_NZ_CP071626.1_3478	R_phaseoli_R650_NZ_CP013532.1_2958	R_tropici_CIAT_899_NC_020059.1_2270
og_872	R_SL_42_study_contig_1_3053	R_etli_NXC12_NZ_CP020906.1_2958	R_ipomoeae_shin9-1_1_NZ_STGV01000001.1_140	R_leguminosarum_GLR17_NZ_CP071626.1_3568	R_phaseoli_R650_NZ_CP013532.1_3056	R_tropici_CIAT_899_NC_020059.1_2441
og_873	R_SL_42_study_contig_1_3135	R_etli_NXC12_NZ_CP020906.1_3054	R_ipomoeae_shin9-1_1_NZ_STGV01000001.1_19	R_leguminosarum_GLR17_NZ_CP071626.1_3663	R_phaseoli_R650_NZ_CP013532.1_3142	R_tropici_CIAT_899_NC_020059.1_2519
og_874		R_etli_NXC12_NZ_CP020906.1_3086		R_leguminosarum_GLR17_NZ_CP071626.1_3699	R_phaseoli_R650_NZ_CP013532.1_3175	R_tropici_CIAT_899_NC_020059.1_2558
og_875	R_SL_42_study_contig_1_3208	R_etli_NXC12_NZ_CP020906.1_3118	R_ipomoeae_shin9-1_1_NZ_STGV01000001.1_109	R_leguminosarum_GLR17_NZ_CP071626.1_3731	R_phaseoli_R650_NZ_CP013532.1_3210	R_tropici_CIAT_899_NC_020059.1_2587
og_876	R_SL_42_study_contig_1_3305	R_etli_NXC12_NZ_CP020906.1_3310		R_leguminosarum_GLR17_NZ_CP071626.1_3964	R_phaseoli_R650_NZ_CP013532.1_3413	R_tropici_CIAT_899_NC_020059.1_2713
og_877	R_SL_42_study_contig_1_3384	R_etli_NXC12_NZ_CP020906.1_3438		R_leguminosarum_GLR17_NZ_CP071626.1_4346	R_phaseoli_R650_NZ_CP013532.1_3537	R_tropici_CIAT_899_NC_020059.1_2854
og_878	R_SL_42_study_contig_1_3534	R_etli_NXC12_NZ_CP020906.1_3630		R_leguminosarum_GLR17_NZ_CP071626.1_4653	R_phaseoli_R650_NZ_CP013532.1_3743	R_tropici_CIAT_899_NC_020059.1_3045
og_879	R_SL_42_study_contig_1_485	R_etli_NXC12_NZ_CP020906.1_3950		R_leguminosarum_GLR17_NZ_CP071626.1_5006	R_phaseoli_R650_NZ_CP013532.1_4131	R_tropici_CIAT_899_NC_020059.1_3363
og_880	R_SL_42_study_contig_1_3585	R_etli_NXC12_NZ_CP020906.1_3982		R_leguminosarum_GLR17_NZ_CP071626.1_5113	R_phaseoli_R650_NZ_CP013532.1_4166	R_tropici_CIAT_899_NC_020059.1_3553
og_881	R_SL_42_study_contig_1_335	R_etli_NXC12_NZ_CP020906.1_4014		R_leguminosarum_GLR17_NZ_CP071626.1_5079	R_phaseoli_R650_NZ_CP013532.1_4200	R_tropici_CIAT_899_NC_020059.1_3518
og_882	R_SL_42_study_contig_1_547	R_etli_NXC12_NZ_CP020906.1_4110		R_leguminosarum_GLR17_NZ_CP071626.1_5186	R_phaseoli_R650_NZ_CP013532.1_4302	R_tropici_CIAT_899_NC_020059.1_3661
og_883		R_etli_NXC12_NZ_CP020906.1_15		R_leguminosarum_GLR17_NZ_CP071626.1_15	R_phaseoli_R650_NZ_CP013532.1_15	R_tropici_CIAT_899_NC_020059.1_15
og_884	R_SL_42_study_contig_1_662	R_etli_NXC12_NZ_CP020906.1_111		R_leguminosarum_GLR17_NZ_CP071626.1_150	R_phaseoli_R650_NZ_CP013532.1_146	R_tropici_CIAT_899_NC_020059.1_110
og_885		R_etli_NXC12_NZ_CP020906.1_303		R_leguminosarum_GLR17_NZ_CP071626.1_471	R_phaseoli_R650_NZ_CP013532.1_344	R_tropici_CIAT_899_NC_020059.1_380
og_886	R_SL_42_study_contig_1_932	R_etli_NXC12_NZ_CP020906.1_335		R_leguminosarum_GLR17_NZ_CP071626.1_510	R_phaseoli_R650_NZ_CP013532.1_378	R_tropici_CIAT_899_NC_020059.1_425
og_887		R_etli_NXC12_NZ_CP020906.1_399		R_leguminosarum_GLR17_NZ_CP071626.1_579	R_phaseoli_R650_NZ_CP013532.1_444	R_tropici_CIAT_899_NC_020059.1_488
og_888	R_SL_42_study_contig_1_1041	R_etli_NXC12_NZ_CP020906.1_527		R_leguminosarum_GLR17_NZ_CP071626.1_694	R_phaseoli_R650_NZ_CP013532.1_545	R_tropici_CIAT_899_NC_020059.1_560
og_889		R_etli_NXC12_NZ_CP020906.1_559		R_leguminosarum_GLR17_NZ_CP071626.1_728	R_phaseoli_R650_NZ_CP013532.1_573	R_tropici_CIAT_899_NC_020059.1_587
og_890	R_SL_42_study_contig_1_1146	R_etli_NXC12_NZ_CP020906.1_591		R_leguminosarum_GLR17_NZ_CP071626.1_764	R_phaseoli_R650_NZ_CP013532.1_608	R_tropici_CIAT_899_NC_020059.1_3104
og_891	R_SL_42_study_contig_1_1390	R_etli_NXC12_NZ_CP020906.1_847		R_leguminosarum_GLR17_NZ_CP071626.1_1076	R_phaseoli_R650_NZ_CP013532.1_908	R_tropici_CIAT_899_NC_020059.1_814
og_892	R_SL_42_study_contig_1_1446	R_etli_NXC12_NZ_CP020906.1_879		R_leguminosarum_GLR17_NZ_CP071626.1_1113	R_phaseoli_R650_NZ_CP013532.1_940	R_tropici_CIAT_899_NC_020059.1_846
og_893		R_etli_NXC12_NZ_CP020906.1_975		R_leguminosarum_GLR17_NZ_CP071626.1_1230	R_phaseoli_R650_NZ_CP013532.1_1027	R_tropici_CIAT_899_NC_020059.1_926
og_894		R_etli_NXC12_NZ_CP020906.1_1135		R_leguminosarum_GLR17_NZ_CP071626.1_1470	R_phaseoli_R650_NZ_CP013532.1_1179	R_tropici_CIAT_899_NC_020059.1_965
og_895		R_etli_NXC12_NZ_CP020906.1_1295		R_leguminosarum_GLR17_NZ_CP071626.1_1675	R_phaseoli_R650_NZ_CP013532.1_1354	R_tropici_CIAT_899_NC_020059.1_1081
og_896		R_etli_NXC12_NZ_CP020906.1_1423			R_phaseoli_R650_NZ_CP013532.1_1455	R_tropici_CIAT_899_NC_020059.1_1180
og_897	R_SL_42_study_contig_1_2006	R_etli_NXC12_NZ_CP020906.1_1583	R_ipomoeae_shin9-1_1_NZ_STGV01000001.1_1036	R_leguminosarum_GLR17_NZ_CP071626.1_1932	R_phaseoli_R650_NZ_CP013532.1_1619	R_tropici_CIAT_899_NC_020059.1_1326
og_898	R_SL_42_study_contig_1_2037	R_etli_NXC12_NZ_CP020906.1_1615	R_ipomoeae_shin9-1_1_NZ_STGV01000001.1_1003	R_leguminosarum_GLR17_NZ_CP071626.1_1963	R_phaseoli_R650_NZ_CP013532.1_1649	R_tropici_CIAT_899_NC_020059.1_1371
og_899	R_SL_42_study_contig_1_2131	R_etli_NXC12_NZ_CP020906.1_1679	R_ipomoeae_shin9-1_1_NZ_STGV01000001.1_915	R_leguminosarum_GLR17_NZ_CP071626.1_2025	R_phaseoli_R650_NZ_CP013532.1_1713	R_tropici_CIAT_899_NC_020059.1_1465
og_900		R_etli_NXC12_NZ_CP020906.1_1903		R_leguminosarum_GLR17_NZ_CP071626.1_2283	R_phaseoli_R650_NZ_CP013532.1_1944	R_tropici_CIAT_899_NC_020059.1_1648
og_901	R_SL_42_study_contig_1_2418	R_etli_NXC12_NZ_CP020906.1_1935	R_ipomoeae_shin9-1_1_NZ_STGV01000001.1_649	R_leguminosarum_GLR17_NZ_CP071626.1_2319	R_phaseoli_R650_NZ_CP013532.1_2002	R_tropici_CIAT_899_NC_020059.1_1680
og_902		R_etli_NXC12_NZ_CP020906.1_2063		R_leguminosarum_GLR17_NZ_CP071626.1_2467	R_phaseoli_R650_NZ_CP013532.1_2130	R_tropici_CIAT_899_NC_020059.1_1758
og_903	R_SL_42_study_contig_1_2719	R_etli_NXC12_NZ_CP020906.1_2223	R_ipomoeae_shin9-1_1_NZ_STGV01000001.1_412	R_leguminosarum_GLR17_NZ_CP071626.1_2680	R_phaseoli_R650_NZ_CP013532.1_2318	R_tropici_CIAT_899_NC_020059.1_1904
og_904	R_SL_42_study_contig_1_2781	R_etli_NXC12_NZ_CP020906.1_2319	R_ipomoeae_shin9-1_1_NZ_STGV01000001.1_347	R_leguminosarum_GLR17_NZ_CP071626.1_2770	R_phaseoli_R650_NZ_CP013532.1_2390	R_tropici_CIAT_899_NC_020059.1_1980
og_905		R_etli_NXC12_NZ_CP020906.1_2383		R_leguminosarum_GLR17_NZ_CP071626.1_2857		R_tropici_CIAT_899_NC_020059.1_2016
og_906		R_etli_NXC12_NZ_CP020906.1_2447		R_leguminosarum_GLR17_NZ_CP071626.1_2932	R_phaseoli_R650_NZ_CP013532.1_2526	R_tropici_CIAT_899_NC_020059.1_2076
og_907	R_SL_42_study_contig_1_2856	R_etli_NXC12_NZ_CP020906.1_2735	R_ipomoeae_shin9-1_1_NZ_STGV01000001.1_281	R_leguminosarum_GLR17_NZ_CP071626.1_3341	R_phaseoli_R650_NZ_CP013532.1_2825	R_tropici_CIAT_899_NC_020059.1_2137
og_908		R_etli_NXC12_NZ_CP020906.1_2767		R_leguminosarum_GLR17_NZ_CP071626.1_3380	R_phaseoli_R650_NZ_CP013532.1_2859	R_tropici_CIAT_899_NC_020059.1_2166
og_909		R_etli_NXC12_NZ_CP020906.1_2863		R_leguminosarum_GLR17_NZ_CP071626.1_3479	R_phaseoli_R650_NZ_CP013532.1_2959	R_tropici_CIAT_899_NC_020059.1_2271
og_910		R_etli_NXC12_NZ_CP020906.1_3055		R_leguminosarum_GLR17_NZ_CP071626.1_3664	R_phaseoli_R650_NZ_CP013532.1_3143	R_tropici_CIAT_899_NC_020059.1_2520
og_911		R_etli_NXC12_NZ_CP020906.1_3087		R_leguminosarum_GLR17_NZ_CP071626.1_3700	R_phaseoli_R650_NZ_CP013532.1_3176	R_tropici_CIAT_899_NC_020059.1_2559
og_912	R_SL_42_study_contig_3_303	R_etli_NXC12_NZ_CP020906.1_3151		R_leguminosarum_GLR17_NZ_CP071626.1_3808	R_phaseoli_R650_NZ_CP013532.1_3241	R_tropici_CIAT_899_NC_020059.1_2612
og_913	R_SL_42_study_contig_1_3266	R_etli_NXC12_NZ_CP020906.1_3279		R_leguminosarum_GLR17_NZ_CP071626.1_3933	R_phaseoli_R650_NZ_CP013532.1_3383	R_tropici_CIAT_899_NC_020059.1_2692
og_914	R_SL_42_study_contig_1_3739	R_etli_NXC12_NZ_CP020906.1_3407		R_leguminosarum_GLR17_NZ_CP071626.1_4309	R_phaseoli_R650_NZ_CP013532.1_3505	R_tropici_CIAT_899_NC_020059.1_185
og_915	R_SL_42_study_contig_1_3442	R_etli_NXC12_NZ_CP020906.1_3535		R_leguminosarum_GLR17_NZ_CP071626.1_4550	R_phaseoli_R650_NZ_CP013532.1_3641	R_tropici_CIAT_899_NC_020059.1_2952
og_916		R_etli_NXC12_NZ_CP020906.1_3631		R_leguminosarum_GLR17_NZ_CP071626.1_4654	R_phaseoli_R650_NZ_CP013532.1_3744	R_tropici_CIAT_899_NC_020059.1_3046
og_917	R_SL_42_study_contig_1_213	R_etli_NXC12_NZ_CP020906.1_3791		R_leguminosarum_GLR17_NZ_CP071626.1_4826	R_phaseoli_R650_NZ_CP013532.1_3900	R_tropici_CIAT_899_NC_020059.1_3210
og_918	R_SL_42_study_contig_1_324	R_etli_NXC12_NZ_CP020906.1_3919		R_leguminosarum_GLR17_NZ_CP071626.1_4975	R_phaseoli_R650_NZ_CP013532.1_4100	R_tropici_CIAT_899_NC_020059.1_3329
og_919	R_SL_42_study_contig_1_481	R_etli_NXC12_NZ_CP020906.1_3951		R_leguminosarum_GLR17_NZ_CP071626.1_5007	R_phaseoli_R650_NZ_CP013532.1_4132	R_tropici_CIAT_899_NC_020059.1_3364
og_920		R_etli_NXC12_NZ_CP020906.1_3983		R_leguminosarum_GLR17_NZ_CP071626.1_5112	R_phaseoli_R650_NZ_CP013532.1_4167	R_tropici_CIAT_899_NC_020059.1_3552
og_921	R_SL_42_study_contig_1_334	R_etli_NXC12_NZ_CP020906.1_4015		R_leguminosarum_GLR17_NZ_CP071626.1_5078	R_phaseoli_R650_NZ_CP013532.1_4201	R_tropici_CIAT_899_NC_020059.1_3517
og_922		R_etli_NXC12_NZ_CP020906.1_4047		R_leguminosarum_GLR17_NZ_CP071626.1_5044	R_phaseoli_R650_NZ_CP013532.1_4237	R_tropici_CIAT_899_NC_020059.1_183
og_923	R_SL_42_study_contig_1_3602	R_etli_NXC12_NZ_CP020906.1_16		R_leguminosarum_GLR17_NZ_CP071626.1_16	R_phaseoli_R650_NZ_CP013532.1_16	R_tropici_CIAT_899_NC_020059.1_17
og_924	R_SL_42_study_contig_1_596	R_etli_NXC12_NZ_CP020906.1_48		R_leguminosarum_GLR17_NZ_CP071626.1_48	R_phaseoli_R650_NZ_CP013532.1_50	R_tropici_CIAT_899_NC_020059.1_50
og_925		R_etli_NXC12_NZ_CP020906.1_112		R_leguminosarum_GLR17_NZ_CP071626.1_151	R_phaseoli_R650_NZ_CP013532.1_147	R_tropici_CIAT_899_NC_020059.1_112
og_926	R_SL_42_study_contig_1_693	R_etli_NXC12_NZ_CP020906.1_144		R_leguminosarum_GLR17_NZ_CP071626.1_185	R_phaseoli_R650_NZ_CP013532.1_180	R_tropici_CIAT_899_NC_020059.1_187
og_927		R_etli_NXC12_NZ_CP020906.1_208		R_leguminosarum_GLR17_NZ_CP071626.1_250	R_phaseoli_R650_NZ_CP013532.1_249	R_tropici_CIAT_899_NC_020059.1_266
og_928	R_SL_42_study_contig_1_809	R_etli_NXC12_NZ_CP020906.1_240		R_leguminosarum_GLR17_NZ_CP071626.1_296	R_phaseoli_R650_NZ_CP013532.1_282	R_tropici_CIAT_899_NC_020059.1_315
og_929	R_SL_42_study_contig_1_933	R_etli_NXC12_NZ_CP020906.1_336		R_leguminosarum_GLR17_NZ_CP071626.1_511	R_phaseoli_R650_NZ_CP013532.1_379	R_tropici_CIAT_899_NC_020059.1_426
og_930		R_etli_NXC12_NZ_CP020906.1_464		R_leguminosarum_GLR17_NZ_CP071626.1_660	R_phaseoli_R650_NZ_CP013532.1_511	R_tropici_CIAT_899_NC_020059.1_540
og_931	R_SL_42_study_contig_1_1042	R_etli_NXC12_NZ_CP020906.1_528		R_leguminosarum_GLR17_NZ_CP071626.1_695	R_phaseoli_R650_NZ_CP013532.1_546	R_tropici_CIAT_899_NC_020059.1_561
og_932		R_etli_NXC12_NZ_CP020906.1_816		R_leguminosarum_GLR17_NZ_CP071626.1_1040	R_phaseoli_R650_NZ_CP013532.1_875	R_tropici_CIAT_899_NC_020059.1_784
og_933	R_SL_42_study_contig_1_1391	R_etli_NXC12_NZ_CP020906.1_848		R_leguminosarum_GLR17_NZ_CP071626.1_1077	R_phaseoli_R650_NZ_CP013532.1_909	R_tropici_CIAT_899_NC_020059.1_815
og_934		R_etli_NXC12_NZ_CP020906.1_1456		R_leguminosarum_GLR17_NZ_CP071626.1_1811	R_phaseoli_R650_NZ_CP013532.1_1485	R_tropici_CIAT_899_NC_020059.1_1222
og_935		R_etli_NXC12_NZ_CP020906.1_1488		R_leguminosarum_GLR17_NZ_CP071626.1_1837	R_phaseoli_R650_NZ_CP013532.1_1517	R_tropici_CIAT_899_NC_020059.1_1250
og_936	R_SL_42_study_contig_1_2007	R_etli_NXC12_NZ_CP020906.1_1584	R_ipomoeae_shin9-1_1_NZ_STGV01000001.1_1035	R_leguminosarum_GLR17_NZ_CP071626.1_1933	R_phaseoli_R650_NZ_CP013532.1_1620	R_tropici_CIAT_899_NC_020059.1_1327
og_937	R_SL_42_study_contig_1_2132	R_etli_NXC12_NZ_CP020906.1_1680	R_ipomoeae_shin9-1_1_NZ_STGV01000001.1_914	R_leguminosarum_GLR17_NZ_CP071626.1_2026	R_phaseoli_R650_NZ_CP013532.1_1714	R_tropici_CIAT_899_NC_020059.1_1466
og_938		R_etli_NXC12_NZ_CP020906.1_1808		R_leguminosarum_GLR17_NZ_CP071626.1_2186	R_phaseoli_R650_NZ_CP013532.1_1848	R_tropici_CIAT_899_NC_020059.1_1542
og_939		R_etli_NXC12_NZ_CP020906.1_1872		R_leguminosarum_GLR17_NZ_CP071626.1_2249	R_phaseoli_R650_NZ_CP013532.1_1908	R_tropici_CIAT_899_NC_020059.1_1424
og_940	R_SL_42_study_contig_1_2453	R_etli_NXC12_NZ_CP020906.1_2032	R_ipomoeae_shin9-1_1_NZ_STGV01000001.1_579	R_leguminosarum_GLR17_NZ_CP071626.1_2433	R_phaseoli_R650_NZ_CP013532.1_2099	R_tropici_CIAT_899_NC_020059.1_1722
og_941		R_etli_NXC12_NZ_CP020906.1_2672		R_leguminosarum_GLR17_NZ_CP071626.1_3290	R_phaseoli_R650_NZ_CP013532.1_2761	R_tropici_CIAT_899_NC_020059.1_2050
og_942		R_etli_NXC12_NZ_CP020906.1_2864		R_leguminosarum_GLR17_NZ_CP071626.1_3480	R_phaseoli_R650_NZ_CP013532.1_2960	R_tropici_CIAT_899_NC_020059.1_2272
og_943		R_etli_NXC12_NZ_CP020906.1_3056		R_leguminosarum_GLR17_NZ_CP071626.1_3665	R_phaseoli_R650_NZ_CP013532.1_3145	R_tropici_CIAT_899_NC_020059.1_2524
og_944		R_etli_NXC12_NZ_CP020906.1_3152		R_leguminosarum_GLR17_NZ_CP071626.1_3809	R_phaseoli_R650_NZ_CP013532.1_3242	R_tropici_CIAT_899_NC_020059.1_2613
og_945	R_SL_42_study_contig_1_3307	R_etli_NXC12_NZ_CP020906.1_3312		R_leguminosarum_GLR17_NZ_CP071626.1_3966	R_phaseoli_R650_NZ_CP013532.1_3415	R_tropici_CIAT_899_NC_020059.1_2715
og_946		R_etli_NXC12_NZ_CP020906.1_3632		R_leguminosarum_GLR17_NZ_CP071626.1_4655	R_phaseoli_R650_NZ_CP013532.1_3745	R_tropici_CIAT_899_NC_020059.1_3047
og_947		R_etli_NXC12_NZ_CP020906.1_3664		R_leguminosarum_GLR17_NZ_CP071626.1_4690	R_phaseoli_R650_NZ_CP013532.1_3775	R_tropici_CIAT_899_NC_020059.1_3084
og_948	R_SL_42_study_contig_1_214	R_etli_NXC12_NZ_CP020906.1_3792		R_leguminosarum_GLR17_NZ_CP071626.1_4827	R_phaseoli_R650_NZ_CP013532.1_3901	R_tropici_CIAT_899_NC_020059.1_3211
og_949		R_etli_NXC12_NZ_CP020906.1_3856		R_leguminosarum_GLR17_NZ_CP071626.1_4895	R_phaseoli_R650_NZ_CP013532.1_4035	R_tropici_CIAT_899_NC_020059.1_3267
og_950		R_etli_NXC12_NZ_CP020906.1_4016		R_leguminosarum_GLR17_NZ_CP071626.1_5077	R_phaseoli_R650_NZ_CP013532.1_4202	R_tropici_CIAT_899_NC_020059.1_3516
og_951	R_SL_42_study_contig_1_440	R_etli_NXC12_NZ_CP020906.1_4080		R_leguminosarum_GLR17_NZ_CP071626.1_5160	R_phaseoli_R650_NZ_CP013532.1_4270	R_tropici_CIAT_899_NC_020059.1_3633
og_952	R_SL_42_study_contig_1_567	R_etli_NXC12_NZ_CP020906.1_17		R_leguminosarum_GLR17_NZ_CP071626.1_17	R_phaseoli_R650_NZ_CP013532.1_17	R_tropici_CIAT_899_NC_020059.1_18
og_953	R_SL_42_study_contig_1_597	R_etli_NXC12_NZ_CP020906.1_49		R_leguminosarum_GLR17_NZ_CP071626.1_49	R_phaseoli_R650_NZ_CP013532.1_51	R_tropici_CIAT_899_NC_020059.1_51
og_954	R_SL_42_study_contig_1_726	R_etli_NXC12_NZ_CP020906.1_177		R_leguminosarum_GLR17_NZ_CP071626.1_218	R_phaseoli_R650_NZ_CP013532.1_219	R_tropici_CIAT_899_NC_020059.1_220
og_955		R_etli_NXC12_NZ_CP020906.1_209		R_leguminosarum_GLR17_NZ_CP071626.1_251	R_phaseoli_R650_NZ_CP013532.1_250	R_tropici_CIAT_899_NC_020059.1_267
og_956		R_etli_NXC12_NZ_CP020906.1_369		R_leguminosarum_GLR17_NZ_CP071626.1_548	R_phaseoli_R650_NZ_CP013532.1_413	R_tropici_CIAT_899_NC_020059.1_460
og_957		R_etli_NXC12_NZ_CP020906.1_401		R_leguminosarum_GLR17_NZ_CP071626.1_581	R_phaseoli_R650_NZ_CP013532.1_446	R_tropici_CIAT_899_NC_020059.1_490
og_958	R_SL_42_study_contig_1_1007	R_etli_NXC12_NZ_CP020906.1_433		R_leguminosarum_GLR17_NZ_CP071626.1_620	R_phaseoli_R650_NZ_CP013532.1_479	R_tropici_CIAT_899_NC_020059.1_521
og_959	R_SL_42_study_contig_1_1043	R_etli_NXC12_NZ_CP020906.1_529		R_leguminosarum_GLR17_NZ_CP071626.1_696	R_phaseoli_R650_NZ_CP013532.1_547	R_tropici_CIAT_899_NC_020059.1_562
og_960	R_SL_42_study_contig_1_1148	R_etli_NXC12_NZ_CP020906.1_593		R_leguminosarum_GLR17_NZ_CP071626.1_766	R_phaseoli_R650_NZ_CP013532.1_610	R_tropici_CIAT_899_NC_020059.1_3102
og_961	R_SL_42_study_contig_1_1318	R_etli_NXC12_NZ_CP020906.1_785		R_leguminosarum_GLR17_NZ_CP071626.1_1001	R_phaseoli_R650_NZ_CP013532.1_841	R_tropici_CIAT_899_NC_020059.1_738
og_962		R_etli_NXC12_NZ_CP020906.1_881		R_leguminosarum_GLR17_NZ_CP071626.1_1115	R_phaseoli_R650_NZ_CP013532.1_942	R_tropici_CIAT_899_NC_020059.1_850
og_963		R_etli_NXC12_NZ_CP020906.1_1169		R_leguminosarum_GLR17_NZ_CP071626.1_1506	R_phaseoli_R650_NZ_CP013532.1_1213	R_tropici_CIAT_899_NC_020059.1_995
og_964	R_SL_42_study_contig_1_1875	R_etli_NXC12_NZ_CP020906.1_1425	R_ipomoeae_shin9-1_1_NZ_STGV01000001.1_1161	R_leguminosarum_GLR17_NZ_CP071626.1_1781	R_phaseoli_R650_NZ_CP013532.1_1457	R_tropici_CIAT_899_NC_020059.1_1181
og_965	R_SL_42_study_contig_1_1939	R_etli_NXC12_NZ_CP020906.1_1489	R_ipomoeae_shin9-1_1_NZ_STGV01000001.1_1100	R_leguminosarum_GLR17_NZ_CP071626.1_1838	R_phaseoli_R650_NZ_CP013532.1_1518	R_tropici_CIAT_899_NC_020059.1_1251
og_966	R_SL_42_study_contig_1_2008	R_etli_NXC12_NZ_CP020906.1_1585	R_ipomoeae_shin9-1_1_NZ_STGV01000001.1_1034	R_leguminosarum_GLR17_NZ_CP071626.1_1934	R_phaseoli_R650_NZ_CP013532.1_1621	R_tropici_CIAT_899_NC_020059.1_1328
og_967	R_SL_42_study_contig_1_2039	R_etli_NXC12_NZ_CP020906.1_1617	R_ipomoeae_shin9-1_1_NZ_STGV01000001.1_1001	R_leguminosarum_GLR17_NZ_CP071626.1_1965	R_phaseoli_R650_NZ_CP013532.1_1651	R_tropici_CIAT_899_NC_020059.1_1375
og_968	R_SL_42_study_contig_1_2133	R_etli_NXC12_NZ_CP020906.1_1681	R_ipomoeae_shin9-1_1_NZ_STGV01000001.1_913	R_leguminosarum_GLR17_NZ_CP071626.1_2027	R_phaseoli_R650_NZ_CP013532.1_1715	R_tropici_CIAT_899_NC_020059.1_1467
og_969	R_SL_42_study_contig_1_2246	R_etli_NXC12_NZ_CP020906.1_1841	R_ipomoeae_shin9-1_1_NZ_STGV01000001.1_751	R_leguminosarum_GLR17_NZ_CP071626.1_2220	R_phaseoli_R650_NZ_CP013532.1_1881	R_tropici_CIAT_899_NC_020059.1_1573
og_970	R_SL_42_study_contig_1_2339	R_etli_NXC12_NZ_CP020906.1_1905	R_ipomoeae_shin9-1_1_NZ_STGV01000001.1_716	R_leguminosarum_GLR17_NZ_CP071626.1_2285	R_phaseoli_R650_NZ_CP013532.1_1946	R_tropici_CIAT_899_NC_020059.1_1650
og_971	R_SL_42_study_contig_1_2419	R_etli_NXC12_NZ_CP020906.1_1937	R_ipomoeae_shin9-1_1_NZ_STGV01000001.1_647	R_leguminosarum_GLR17_NZ_CP071626.1_2321	R_phaseoli_R650_NZ_CP013532.1_2003	R_tropici_CIAT_899_NC_020059.1_1683
og_972	R_SL_42_study_contig_1_2587	R_etli_NXC12_NZ_CP020906.1_2161	R_ipomoeae_shin9-1_1_NZ_STGV01000001.1_505	R_leguminosarum_GLR17_NZ_CP071626.1_4127	R_phaseoli_R650_NZ_CP013532.1_2235	R_tropici_CIAT_899_NC_020059.1_1839
og_973	R_SL_42_study_contig_1_2680	R_etli_NXC12_NZ_CP020906.1_2193	R_ipomoeae_shin9-1_1_NZ_STGV01000001.1_790	R_leguminosarum_GLR17_NZ_CP071626.1_2649	R_phaseoli_R650_NZ_CP013532.1_2287	R_tropici_CIAT_899_NC_020059.1_1871
og_974	R_SL_42_study_contig_1_2722	R_etli_NXC12_NZ_CP020906.1_2225	R_ipomoeae_shin9-1_1_NZ_STGV01000001.1_409	R_leguminosarum_GLR17_NZ_CP071626.1_2682	R_phaseoli_R650_NZ_CP013532.1_2320	R_tropici_CIAT_899_NC_020059.1_1905
og_975	R_SL_42_study_contig_1_2816	R_etli_NXC12_NZ_CP020906.1_2385	R_ipomoeae_shin9-1_1_NZ_STGV01000001.1_317	R_leguminosarum_GLR17_NZ_CP071626.1_2861	R_phaseoli_R650_NZ_CP013532.1_2463	R_tropici_CIAT_899_NC_020059.1_2018
og_976		R_etli_NXC12_NZ_CP020906.1_2801		R_leguminosarum_GLR17_NZ_CP071626.1_3415	R_phaseoli_R650_NZ_CP013532.1_2896	R_tropici_CIAT_899_NC_020059.1_2203
og_977		R_etli_NXC12_NZ_CP020906.1_2865		R_leguminosarum_GLR17_NZ_CP071626.1_3481	R_phaseoli_R650_NZ_CP013532.1_2961	R_tropici_CIAT_899_NC_020059.1_2273
og_978	R_SL_42_study_contig_1_3105	R_etli_NXC12_NZ_CP020906.1_3025	R_ipomoeae_shin9-1_1_NZ_STGV01000001.1_48	R_leguminosarum_GLR17_NZ_CP071626.1_3632	R_phaseoli_R650_NZ_CP013532.1_3113	R_tropici_CIAT_899_NC_020059.1_2491
og_979	R_SL_42_study_contig_1_3538	R_etli_NXC12_NZ_CP020906.1_3633		R_leguminosarum_GLR17_NZ_CP071626.1_4656	R_phaseoli_R650_NZ_CP013532.1_3746	R_tropici_CIAT_899_NC_020059.1_3049
og_980	R_SL_42_study_contig_1_613	R_etli_NXC12_NZ_CP020906.1_3665		R_leguminosarum_GLR17_NZ_CP071626.1_4691	R_phaseoli_R650_NZ_CP013532.1_3776	R_tropici_CIAT_899_NC_020059.1_3085
og_981	R_SL_42_study_contig_1_215	R_etli_NXC12_NZ_CP020906.1_3793		R_leguminosarum_GLR17_NZ_CP071626.1_4828	R_phaseoli_R650_NZ_CP013532.1_3902	R_tropici_CIAT_899_NC_020059.1_3212
og_982	R_SL_42_study_contig_1_302	R_etli_NXC12_NZ_CP020906.1_3889		R_leguminosarum_GLR17_NZ_CP071626.1_4947	R_phaseoli_R650_NZ_CP013532.1_4071	R_tropici_CIAT_899_NC_020059.1_3303
og_983	R_SL_42_study_contig_1_478	R_etli_NXC12_NZ_CP020906.1_3953		R_leguminosarum_GLR17_NZ_CP071626.1_5010	R_phaseoli_R650_NZ_CP013532.1_4134	R_tropici_CIAT_899_NC_020059.1_3367
og_984	R_SL_42_study_contig_1_447	R_etli_NXC12_NZ_CP020906.1_4017		R_leguminosarum_GLR17_NZ_CP071626.1_5076	R_phaseoli_R650_NZ_CP013532.1_4203	R_tropici_CIAT_899_NC_020059.1_3515
og_985	R_SL_42_study_contig_1_665	R_etli_NXC12_NZ_CP020906.1_114		R_leguminosarum_GLR17_NZ_CP071626.1_153	R_phaseoli_R650_NZ_CP013532.1_149	R_tropici_CIAT_899_NC_020059.1_114
og_986	R_SL_42_study_contig_1_904	R_etli_NXC12_NZ_CP020906.1_306		R_leguminosarum_GLR17_NZ_CP071626.1_474	R_phaseoli_R650_NZ_CP013532.1_347	R_tropici_CIAT_899_NC_020059.1_384
og_987		R_etli_NXC12_NZ_CP020906.1_338		R_leguminosarum_GLR17_NZ_CP071626.1_513	R_phaseoli_R650_NZ_CP013532.1_381	R_tropici_CIAT_899_NC_020059.1_428
og_988	R_SL_42_study_contig_1_993	R_etli_NXC12_NZ_CP020906.1_402		R_leguminosarum_GLR17_NZ_CP071626.1_582	R_phaseoli_R650_NZ_CP013532.1_447	R_tropici_CIAT_899_NC_020059.1_491
og_989		R_etli_NXC12_NZ_CP020906.1_466		R_leguminosarum_GLR17_NZ_CP071626.1_662	R_phaseoli_R650_NZ_CP013532.1_513	R_tropici_CIAT_899_NC_020059.1_542
og_990	R_SL_42_study_contig_1_1048	R_etli_NXC12_NZ_CP020906.1_530		R_leguminosarum_GLR17_NZ_CP071626.1_698	R_phaseoli_R650_NZ_CP013532.1_549	R_tropici_CIAT_899_NC_020059.1_563
og_991		R_etli_NXC12_NZ_CP020906.1_594		R_leguminosarum_GLR17_NZ_CP071626.1_767	R_phaseoli_R650_NZ_CP013532.1_611	R_tropici_CIAT_899_NC_020059.1_3101
og_992	R_SL_42_study_contig_1_1211	R_etli_NXC12_NZ_CP020906.1_658		R_leguminosarum_GLR17_NZ_CP071626.1_871	R_phaseoli_R650_NZ_CP013532.1_679	R_tropici_CIAT_899_NC_020059.1_632
og_993		R_etli_NXC12_NZ_CP020906.1_690		R_leguminosarum_GLR17_NZ_CP071626.1_902	R_phaseoli_R650_NZ_CP013532.1_710	R_tropici_CIAT_899_NC_020059.1_664
og_994		R_etli_NXC12_NZ_CP020906.1_818		R_leguminosarum_GLR17_NZ_CP071626.1_1042	R_phaseoli_R650_NZ_CP013532.1_877	R_tropici_CIAT_899_NC_020059.1_786
og_995		R_etli_NXC12_NZ_CP020906.1_850		R_leguminosarum_GLR17_NZ_CP071626.1_1079	R_phaseoli_R650_NZ_CP013532.1_911	R_tropici_CIAT_899_NC_020059.1_817
og_996	R_SL_42_study_contig_1_1610	R_etli_NXC12_NZ_CP020906.1_1138		R_leguminosarum_GLR17_NZ_CP071626.1_1481	R_phaseoli_R650_NZ_CP013532.1_1184	R_tropici_CIAT_899_NC_020059.1_969
og_997		R_etli_NXC12_NZ_CP020906.1_1170		R_leguminosarum_GLR17_NZ_CP071626.1_1507	R_phaseoli_R650_NZ_CP013532.1_1215	R_tropici_CIAT_899_NC_020059.1_996
og_998	R_SL_42_study_contig_1_1876	R_etli_NXC12_NZ_CP020906.1_1426	R_ipomoeae_shin9-1_1_NZ_STGV01000001.1_1160	R_leguminosarum_GLR17_NZ_CP071626.1_1782	R_phaseoli_R650_NZ_CP013532.1_1458	R_tropici_CIAT_899_NC_020059.1_1182
og_999		R_etli_NXC12_NZ_CP020906.1_1490		R_leguminosarum_GLR17_NZ_CP071626.1_1839	R_phaseoli_R650_NZ_CP013532.1_1519	R_tropici_CIAT_899_NC_020059.1_1252
og_1000	R_SL_42_study_contig_1_2009	R_etli_NXC12_NZ_CP020906.1_1586	R_ipomoeae_shin9-1_1_NZ_STGV01000001.1_1033	R_leguminosarum_GLR17_NZ_CP071626.1_1935	R_phaseoli_R650_NZ_CP013532.1_1622	R_tropici_CIAT_899_NC_020059.1_1329
og_1001	R_SL_42_study_contig_1_2102	R_etli_NXC12_NZ_CP020906.1_1650	R_ipomoeae_shin9-1_1_NZ_STGV01000001.1_945	R_leguminosarum_GLR17_NZ_CP071626.1_1996	R_phaseoli_R650_NZ_CP013532.1_1684	R_tropici_CIAT_899_NC_020059.1_1432
og_1002	R_SL_42_study_contig_1_2134	R_etli_NXC12_NZ_CP020906.1_1682	R_ipomoeae_shin9-1_1_NZ_STGV01000001.1_912	R_leguminosarum_GLR17_NZ_CP071626.1_2028	R_phaseoli_R650_NZ_CP013532.1_1716	R_tropici_CIAT_899_NC_020059.1_1468
og_1003		R_etli_NXC12_NZ_CP020906.1_1810		R_leguminosarum_GLR17_NZ_CP071626.1_2189	R_phaseoli_R650_NZ_CP013532.1_1850	R_tropici_CIAT_899_NC_020059.1_1544
og_1004		R_etli_NXC12_NZ_CP020906.1_2034		R_leguminosarum_GLR17_NZ_CP071626.1_2435	R_phaseoli_R650_NZ_CP013532.1_2101	R_tropici_CIAT_899_NC_020059.1_1725
og_1005	R_SL_42_study_contig_1_2687	R_etli_NXC12_NZ_CP020906.1_2194	R_ipomoeae_shin9-1_1_NZ_STGV01000001.1_791	R_leguminosarum_GLR17_NZ_CP071626.1_2650	R_phaseoli_R650_NZ_CP013532.1_2288	R_tropici_CIAT_899_NC_020059.1_1872
og_1006	R_SL_42_study_contig_1_2723	R_etli_NXC12_NZ_CP020906.1_2226	R_ipomoeae_shin9-1_1_NZ_STGV01000001.1_408	R_leguminosarum_GLR17_NZ_CP071626.1_2683	R_phaseoli_R650_NZ_CP013532.1_2321	R_tropici_CIAT_899_NC_020059.1_1906
og_1007	R_SL_42_study_contig_1_2736	R_etli_NXC12_NZ_CP020906.1_2258	R_ipomoeae_shin9-1_1_NZ_STGV01000001.1_393	R_leguminosarum_GLR17_NZ_CP071626.1_2698	R_phaseoli_R650_NZ_CP013532.1_2338	R_tropici_CIAT_899_NC_020059.1_1923
og_1008		R_etli_NXC12_NZ_CP020906.1_2674		R_leguminosarum_GLR17_NZ_CP071626.1_3292	R_phaseoli_R650_NZ_CP013532.1_2763	R_tropici_CIAT_899_NC_020059.1_2052
og_1009	R_SL_42_study_contig_1_3150	R_etli_NXC12_NZ_CP020906.1_3058		R_leguminosarum_GLR17_NZ_CP071626.1_3667	R_phaseoli_R650_NZ_CP013532.1_3147	R_tropici_CIAT_899_NC_020059.1_2526
og_1010	R_SL_42_study_contig_1_519	R_etli_NXC12_NZ_CP020906.1_3154		R_leguminosarum_GLR17_NZ_CP071626.1_3811	R_phaseoli_R650_NZ_CP013532.1_3244	R_tropici_CIAT_899_NC_020059.1_2615
og_1011	R_SL_42_study_contig_1_3253	R_etli_NXC12_NZ_CP020906.1_3250		R_leguminosarum_GLR17_NZ_CP071626.1_3909	R_phaseoli_R650_NZ_CP013532.1_3356	R_tropici_CIAT_899_NC_020059.1_2673
og_1012		R_etli_NXC12_NZ_CP020906.1_3282		R_leguminosarum_GLR17_NZ_CP071626.1_3937	R_phaseoli_R650_NZ_CP013532.1_3386	R_tropici_CIAT_899_NC_020059.1_2695
og_1013		R_etli_NXC12_NZ_CP020906.1_3346		R_leguminosarum_GLR17_NZ_CP071626.1_4004	R_phaseoli_R650_NZ_CP013532.1_3450	R_tropici_CIAT_899_NC_020059.1_3506
og_1014	R_SL_42_study_contig_1_3380	R_etli_NXC12_NZ_CP020906.1_3442		R_leguminosarum_GLR17_NZ_CP071626.1_4350	R_phaseoli_R650_NZ_CP013532.1_3541	R_tropici_CIAT_899_NC_020059.1_2858
og_1015		R_etli_NXC12_NZ_CP020906.1_3538		R_leguminosarum_GLR17_NZ_CP071626.1_4554	R_phaseoli_R650_NZ_CP013532.1_3645	R_tropici_CIAT_899_NC_020059.1_2956
og_1016	R_SL_42_study_contig_1_3539	R_etli_NXC12_NZ_CP020906.1_3634		R_leguminosarum_GLR17_NZ_CP071626.1_4657	R_phaseoli_R650_NZ_CP013532.1_3747	R_tropici_CIAT_899_NC_020059.1_3050
og_1017		R_etli_NXC12_NZ_CP020906.1_3666		R_leguminosarum_GLR17_NZ_CP071626.1_4692	R_phaseoli_R650_NZ_CP013532.1_3777	R_tropici_CIAT_899_NC_020059.1_3086
og_1018		R_etli_NXC12_NZ_CP020906.1_3794		R_leguminosarum_GLR17_NZ_CP071626.1_4829	R_phaseoli_R650_NZ_CP013532.1_3903	R_tropici_CIAT_899_NC_020059.1_3213
og_1019	R_SL_42_study_contig_1_273	R_etli_NXC12_NZ_CP020906.1_3858		R_leguminosarum_GLR17_NZ_CP071626.1_4897	R_phaseoli_R650_NZ_CP013532.1_4037	R_tropici_CIAT_899_NC_020059.1_3268
og_1020		R_etli_NXC12_NZ_CP020906.1_4018		R_leguminosarum_GLR17_NZ_CP071626.1_5075	R_phaseoli_R650_NZ_CP013532.1_4204	R_tropici_CIAT_899_NC_020059.1_3511
og_1021	R_SL_42_study_contig_1_444	R_etli_NXC12_NZ_CP020906.1_4082		R_leguminosarum_GLR17_NZ_CP071626.1_5162	R_phaseoli_R650_NZ_CP013532.1_4272	R_tropici_CIAT_899_NC_020059.1_3636
og_1022	R_SL_42_study_contig_1_551	R_etli_NXC12_NZ_CP020906.1_4114		R_leguminosarum_GLR17_NZ_CP071626.1_5190	R_phaseoli_R650_NZ_CP013532.1_4306	R_tropici_CIAT_899_NC_020059.1_3665
og_1023		R_etli_NXC12_NZ_CP020906.1_19		R_leguminosarum_GLR17_NZ_CP071626.1_19	R_phaseoli_R650_NZ_CP013532.1_19	R_tropici_CIAT_899_NC_020059.1_20
og_1024	R_SL_42_study_contig_1_598	R_etli_NXC12_NZ_CP020906.1_51		R_leguminosarum_GLR17_NZ_CP071626.1_51	R_phaseoli_R650_NZ_CP013532.1_52	R_tropici_CIAT_899_NC_020059.1_52
og_1025		R_etli_NXC12_NZ_CP020906.1_115		R_leguminosarum_GLR17_NZ_CP071626.1_154	R_phaseoli_R650_NZ_CP013532.1_150	R_tropici_CIAT_899_NC_020059.1_115
og_1026	R_SL_42_study_contig_1_695	R_etli_NXC12_NZ_CP020906.1_147		R_leguminosarum_GLR17_NZ_CP071626.1_188	R_phaseoli_R650_NZ_CP013532.1_183	R_tropici_CIAT_899_NC_020059.1_190
og_1027		R_etli_NXC12_NZ_CP020906.1_211		R_leguminosarum_GLR17_NZ_CP071626.1_253	R_phaseoli_R650_NZ_CP013532.1_252	R_tropici_CIAT_899_NC_020059.1_271
og_1028	R_SL_42_study_contig_1_813	R_etli_NXC12_NZ_CP020906.1_243		R_leguminosarum_GLR17_NZ_CP071626.1_299	R_phaseoli_R650_NZ_CP013532.1_285	R_tropici_CIAT_899_NC_020059.1_319
og_1029	R_SL_42_study_contig_1_913	R_etli_NXC12_NZ_CP020906.1_307		R_leguminosarum_GLR17_NZ_CP071626.1_475	R_phaseoli_R650_NZ_CP013532.1_348	R_tropici_CIAT_899_NC_020059.1_385
og_1030	R_SL_42_study_contig_1_936	R_etli_NXC12_NZ_CP020906.1_339		R_leguminosarum_GLR17_NZ_CP071626.1_514	R_phaseoli_R650_NZ_CP013532.1_382	R_tropici_CIAT_899_NC_020059.1_429
og_1031	R_SL_42_study_contig_1_960	R_etli_NXC12_NZ_CP020906.1_371		R_leguminosarum_GLR17_NZ_CP071626.1_550	R_phaseoli_R650_NZ_CP013532.1_415	R_tropici_CIAT_899_NC_020059.1_458
og_1032		R_etli_NXC12_NZ_CP020906.1_403		R_leguminosarum_GLR17_NZ_CP071626.1_583	R_phaseoli_R650_NZ_CP013532.1_448	R_tropici_CIAT_899_NC_020059.1_492
og_1033	R_SL_42_study_contig_1_1049	R_etli_NXC12_NZ_CP020906.1_531		R_leguminosarum_GLR17_NZ_CP071626.1_699	R_phaseoli_R650_NZ_CP013532.1_550	R_tropici_CIAT_899_NC_020059.1_565
og_1034	R_SL_42_study_contig_1_1122	R_etli_NXC12_NZ_CP020906.1_563		R_leguminosarum_GLR17_NZ_CP071626.1_733	R_phaseoli_R650_NZ_CP013532.1_578	R_tropici_CIAT_899_NC_020059.1_591
og_1035	R_SL_42_study_contig_1_1243	R_etli_NXC12_NZ_CP020906.1_691		R_leguminosarum_GLR17_NZ_CP071626.1_903	R_phaseoli_R650_NZ_CP013532.1_711	R_tropici_CIAT_899_NC_020059.1_665
og_1036		R_etli_NXC12_NZ_CP020906.1_851		R_leguminosarum_GLR17_NZ_CP071626.1_1080	R_phaseoli_R650_NZ_CP013532.1_912	R_tropici_CIAT_899_NC_020059.1_819
og_1037		R_etli_NXC12_NZ_CP020906.1_915		R_leguminosarum_GLR17_NZ_CP071626.1_1166	R_phaseoli_R650_NZ_CP013532.1_979	R_tropici_CIAT_899_NC_020059.1_873
og_1038	R_SL_42_study_contig_1_1517	R_etli_NXC12_NZ_CP020906.1_947		R_leguminosarum_GLR17_NZ_CP071626.1_1193	R_phaseoli_R650_NZ_CP013532.1_1007	R_tropici_CIAT_899_NC_020059.1_901
og_1039	R_SL_42_study_contig_1_1611	R_etli_NXC12_NZ_CP020906.1_1139		R_leguminosarum_GLR17_NZ_CP071626.1_1482	R_phaseoli_R650_NZ_CP013532.1_1185	R_tropici_CIAT_899_NC_020059.1_970
og_1040		R_etli_NXC12_NZ_CP020906.1_1491		R_leguminosarum_GLR17_NZ_CP071626.1_1840	R_phaseoli_R650_NZ_CP013532.1_1520	R_tropici_CIAT_899_NC_020059.1_1253
og_1041	R_SL_42_study_contig_1_1967	R_etli_NXC12_NZ_CP020906.1_1523	R_ipomoeae_shin9-1_1_NZ_STGV01000001.1_1074	R_leguminosarum_GLR17_NZ_CP071626.1_1874	R_phaseoli_R650_NZ_CP013532.1_1556	R_tropici_CIAT_899_NC_020059.1_1280
og_1042		R_etli_NXC12_NZ_CP020906.1_1555		R_leguminosarum_GLR17_NZ_CP071626.1_1910	R_phaseoli_R650_NZ_CP013532.1_1588	R_tropici_CIAT_899_NC_020059.1_1303
og_1043	R_SL_42_study_contig_1_2135	R_etli_NXC12_NZ_CP020906.1_1683	R_ipomoeae_shin9-1_1_NZ_STGV01000001.1_911	R_leguminosarum_GLR17_NZ_CP071626.1_2029	R_phaseoli_R650_NZ_CP013532.1_1717	R_tropici_CIAT_899_NC_020059.1_1469
og_1044	R_SL_42_study_contig_1_2215	R_etli_NXC12_NZ_CP020906.1_1811	R_ipomoeae_shin9-1_1_NZ_STGV01000001.1_825	R_leguminosarum_GLR17_NZ_CP071626.1_2190	R_phaseoli_R650_NZ_CP013532.1_1851	R_tropici_CIAT_899_NC_020059.1_1545
og_1045	R_SL_42_study_contig_1_2341	R_etli_NXC12_NZ_CP020906.1_1907	R_ipomoeae_shin9-1_1_NZ_STGV01000001.1_714	R_leguminosarum_GLR17_NZ_CP071626.1_2291	R_phaseoli_R650_NZ_CP013532.1_1973	R_tropici_CIAT_899_NC_020059.1_1652
og_1046	R_SL_42_study_contig_1_2388	R_etli_NXC12_NZ_CP020906.1_2131	R_ipomoeae_shin9-1_1_NZ_STGV01000001.1_672	R_leguminosarum_GLR17_NZ_CP071626.1_2583	R_phaseoli_R650_NZ_CP013532.1_2204	R_tropici_CIAT_899_NC_020059.1_1810
og_1047	R_SL_42_study_contig_1_2688	R_etli_NXC12_NZ_CP020906.1_2195	R_ipomoeae_shin9-1_1_NZ_STGV01000001.1_792	R_leguminosarum_GLR17_NZ_CP071626.1_2651	R_phaseoli_R650_NZ_CP013532.1_2289	R_tropici_CIAT_899_NC_020059.1_1873
og_1048		R_etli_NXC12_NZ_CP020906.1_2291		R_leguminosarum_GLR17_NZ_CP071626.1_2735		R_tropici_CIAT_899_NC_020059.1_2965
og_1049		R_etli_NXC12_NZ_CP020906.1_2451		R_leguminosarum_GLR17_NZ_CP071626.1_2936	R_phaseoli_R650_NZ_CP013532.1_2530	R_tropici_CIAT_899_NC_020059.1_2096
og_1050	R_SL_42_study_contig_1_2914	R_etli_NXC12_NZ_CP020906.1_2803	R_ipomoeae_shin9-1_1_NZ_STGV01000001.1_227	R_leguminosarum_GLR17_NZ_CP071626.1_3417	R_phaseoli_R650_NZ_CP013532.1_2898	R_tropici_CIAT_899_NC_020059.1_2206
og_1051		R_etli_NXC12_NZ_CP020906.1_2867		R_leguminosarum_GLR17_NZ_CP071626.1_3483	R_phaseoli_R650_NZ_CP013532.1_2963	R_tropici_CIAT_899_NC_020059.1_2275
og_1052	R_SL_42_study_contig_1_3056	R_etli_NXC12_NZ_CP020906.1_2963	R_ipomoeae_shin9-1_1_NZ_STGV01000001.1_137	R_leguminosarum_GLR17_NZ_CP071626.1_3573	R_phaseoli_R650_NZ_CP013532.1_3061	R_tropici_CIAT_899_NC_020059.1_2445
og_1053	R_SL_42_study_contig_1_3067	R_etli_NXC12_NZ_CP020906.1_2995	R_ipomoeae_shin9-1_1_NZ_STGV01000001.1_125	R_leguminosarum_GLR17_NZ_CP071626.1_3596	R_phaseoli_R650_NZ_CP013532.1_3082	R_tropici_CIAT_899_NC_020059.1_2458
og_1054	R_SL_42_study_contig_1_3107	R_etli_NXC12_NZ_CP020906.1_3027	R_ipomoeae_shin9-1_1_NZ_STGV01000001.1_46	R_leguminosarum_GLR17_NZ_CP071626.1_3634	R_phaseoli_R650_NZ_CP013532.1_3115	R_tropici_CIAT_899_NC_020059.1_2493
og_1055	R_SL_42_study_contig_1_3214	R_etli_NXC12_NZ_CP020906.1_3091	R_ipomoeae_shin9-1_1_NZ_STGV01000001.1_103	R_leguminosarum_GLR17_NZ_CP071626.1_3705	R_phaseoli_R650_NZ_CP013532.1_3180	R_tropici_CIAT_899_NC_020059.1_583
og_1056		R_etli_NXC12_NZ_CP020906.1_3155		R_leguminosarum_GLR17_NZ_CP071626.1_3812	R_phaseoli_R650_NZ_CP013532.1_3245	R_tropici_CIAT_899_NC_020059.1_2616
og_1057	R_SL_42_study_contig_1_3316	R_etli_NXC12_NZ_CP020906.1_3315		R_leguminosarum_GLR17_NZ_CP071626.1_3970	R_phaseoli_R650_NZ_CP013532.1_3418	R_tropici_CIAT_899_NC_020059.1_2723
og_1058	R_SL_42_study_contig_1_3395	R_etli_NXC12_NZ_CP020906.1_3475		R_leguminosarum_GLR17_NZ_CP071626.1_4387	R_phaseoli_R650_NZ_CP013532.1_3575	R_tropici_CIAT_899_NC_020059.1_2896
og_1059	R_SL_42_study_contig_1_3450	R_etli_NXC12_NZ_CP020906.1_3539		R_leguminosarum_GLR17_NZ_CP071626.1_4555	R_phaseoli_R650_NZ_CP013532.1_3646	R_tropici_CIAT_899_NC_020059.1_2958
og_1060		R_etli_NXC12_NZ_CP020906.1_3795		R_leguminosarum_GLR17_NZ_CP071626.1_4830	R_phaseoli_R650_NZ_CP013532.1_3904	R_tropici_CIAT_899_NC_020059.1_3214
og_1061	R_SL_42_study_contig_1_274	R_etli_NXC12_NZ_CP020906.1_3859		R_leguminosarum_GLR17_NZ_CP071626.1_4898	R_phaseoli_R650_NZ_CP013532.1_4038	R_tropici_CIAT_899_NC_020059.1_3269
og_1062		R_etli_NXC12_NZ_CP020906.1_3891		R_leguminosarum_GLR17_NZ_CP071626.1_4949	R_phaseoli_R650_NZ_CP013532.1_4073	R_tropici_CIAT_899_NC_020059.1_3305
og_1063	R_SL_42_study_contig_1_406	R_etli_NXC12_NZ_CP020906.1_4051		R_leguminosarum_GLR17_NZ_CP071626.1_5132	R_phaseoli_R650_NZ_CP013532.1_4241	R_tropici_CIAT_899_NC_020059.1_3605
og_1064		R_etli_NXC12_NZ_CP020906.1_84		R_leguminosarum_GLR17_NZ_CP071626.1_113	R_phaseoli_R650_NZ_CP013532.1_87	R_tropici_CIAT_899_NC_020059.1_2754
og_1065	R_SL_42_study_contig_1_818	R_etli_NXC12_NZ_CP020906.1_244		R_leguminosarum_GLR17_NZ_CP071626.1_300	R_phaseoli_R650_NZ_CP013532.1_286	R_tropici_CIAT_899_NC_020059.1_320
og_1066	R_SL_42_study_contig_1_914	R_etli_NXC12_NZ_CP020906.1_308		R_leguminosarum_GLR17_NZ_CP071626.1_477	R_phaseoli_R650_NZ_CP013532.1_350	R_tropici_CIAT_899_NC_020059.1_386
og_1067		R_etli_NXC12_NZ_CP020906.1_340		R_leguminosarum_GLR17_NZ_CP071626.1_515	R_phaseoli_R650_NZ_CP013532.1_383	R_tropici_CIAT_899_NC_020059.1_430
og_1068	R_SL_42_study_contig_1_959	R_etli_NXC12_NZ_CP020906.1_372		R_leguminosarum_GLR17_NZ_CP071626.1_551	R_phaseoli_R650_NZ_CP013532.1_416	R_tropici_CIAT_899_NC_020059.1_457
og_1069	R_SL_42_study_contig_1_1050	R_etli_NXC12_NZ_CP020906.1_532		R_leguminosarum_GLR17_NZ_CP071626.1_700	R_phaseoli_R650_NZ_CP013532.1_551	R_tropici_CIAT_899_NC_020059.1_566
og_1070	R_SL_42_study_contig_1_1321	R_etli_NXC12_NZ_CP020906.1_788		R_leguminosarum_GLR17_NZ_CP071626.1_1005	R_phaseoli_R650_NZ_CP013532.1_844	R_tropici_CIAT_899_NC_020059.1_745
og_1071		R_etli_NXC12_NZ_CP020906.1_820		R_leguminosarum_GLR17_NZ_CP071626.1_1044	R_phaseoli_R650_NZ_CP013532.1_879	R_tropici_CIAT_899_NC_020059.1_788
og_1072	R_SL_42_study_contig_1_1395	R_etli_NXC12_NZ_CP020906.1_852		R_leguminosarum_GLR17_NZ_CP071626.1_1081	R_phaseoli_R650_NZ_CP013532.1_913	R_tropici_CIAT_899_NC_020059.1_820
og_1073	R_SL_42_study_contig_1_1456	R_etli_NXC12_NZ_CP020906.1_884		R_leguminosarum_GLR17_NZ_CP071626.1_1118	R_phaseoli_R650_NZ_CP013532.1_945	R_tropici_CIAT_899_NC_020059.1_853
og_1074	R_SL_42_study_contig_1_1522	R_etli_NXC12_NZ_CP020906.1_948		R_leguminosarum_GLR17_NZ_CP071626.1_1194	R_phaseoli_R650_NZ_CP013532.1_1008	R_tropici_CIAT_899_NC_020059.1_902
og_1075	R_SL_42_study_contig_1_1878	R_etli_NXC12_NZ_CP020906.1_1428	R_ipomoeae_shin9-1_1_NZ_STGV01000001.1_1158	R_leguminosarum_GLR17_NZ_CP071626.1_1784	R_phaseoli_R650_NZ_CP013532.1_1460	R_tropici_CIAT_899_NC_020059.1_1184
og_1076	R_SL_42_study_contig_1_1968	R_etli_NXC12_NZ_CP020906.1_1524	R_ipomoeae_shin9-1_1_NZ_STGV01000001.1_1073	R_leguminosarum_GLR17_NZ_CP071626.1_1875	R_phaseoli_R650_NZ_CP013532.1_1557	R_tropici_CIAT_899_NC_020059.1_1281
og_1077	R_SL_42_study_contig_1_2136	R_etli_NXC12_NZ_CP020906.1_1684	R_ipomoeae_shin9-1_1_NZ_STGV01000001.1_910	R_leguminosarum_GLR17_NZ_CP071626.1_2030	R_phaseoli_R650_NZ_CP013532.1_1718	R_tropici_CIAT_899_NC_020059.1_1470
og_1078		R_etli_NXC12_NZ_CP020906.1_1812		R_leguminosarum_GLR17_NZ_CP071626.1_2191	R_phaseoli_R650_NZ_CP013532.1_1852	R_tropici_CIAT_899_NC_020059.1_1546
og_1079	R_SL_42_study_contig_1_2309	R_etli_NXC12_NZ_CP020906.1_1876	R_ipomoeae_shin9-1_1_NZ_STGV01000001.1_745	R_leguminosarum_GLR17_NZ_CP071626.1_2253	R_phaseoli_R650_NZ_CP013532.1_1912	R_tropici_CIAT_899_NC_020059.1_1580
og_1080	R_SL_42_study_contig_1_2342	R_etli_NXC12_NZ_CP020906.1_1908	R_ipomoeae_shin9-1_1_NZ_STGV01000001.1_713	R_leguminosarum_GLR17_NZ_CP071626.1_2292	R_phaseoli_R650_NZ_CP013532.1_1974	R_tropici_CIAT_899_NC_020059.1_1653
og_1081		R_etli_NXC12_NZ_CP020906.1_1940		R_leguminosarum_GLR17_NZ_CP071626.1_2324	R_phaseoli_R650_NZ_CP013532.1_2006	R_tropici_CIAT_899_NC_020059.1_1686
og_1082	R_SL_42_study_contig_1_2458	R_etli_NXC12_NZ_CP020906.1_2036	R_ipomoeae_shin9-1_1_NZ_STGV01000001.1_583	R_leguminosarum_GLR17_NZ_CP071626.1_2437	R_phaseoli_R650_NZ_CP013532.1_2103	R_tropici_CIAT_899_NC_020059.1_1727
og_1083	R_SL_42_study_contig_1_2591	R_etli_NXC12_NZ_CP020906.1_2164	R_ipomoeae_shin9-1_1_NZ_STGV01000001.1_500	R_leguminosarum_GLR17_NZ_CP071626.1_2620	R_phaseoli_R650_NZ_CP013532.1_2258	R_tropici_CIAT_899_NC_020059.1_1844
og_1084	R_SL_42_study_contig_1_2725	R_etli_NXC12_NZ_CP020906.1_2228	R_ipomoeae_shin9-1_1_NZ_STGV01000001.1_406	R_leguminosarum_GLR17_NZ_CP071626.1_2684	R_phaseoli_R650_NZ_CP013532.1_2323	R_tropici_CIAT_899_NC_020059.1_1907
og_1085	R_SL_42_study_contig_1_2738	R_etli_NXC12_NZ_CP020906.1_2260	R_ipomoeae_shin9-1_1_NZ_STGV01000001.1_391	R_leguminosarum_GLR17_NZ_CP071626.1_2700	R_phaseoli_R650_NZ_CP013532.1_2340	R_tropici_CIAT_899_NC_020059.1_1925
og_1086	R_SL_42_study_contig_1_2787	R_etli_NXC12_NZ_CP020906.1_2324	R_ipomoeae_shin9-1_1_NZ_STGV01000001.1_343	R_leguminosarum_GLR17_NZ_CP071626.1_2778	R_phaseoli_R650_NZ_CP013532.1_2396	R_tropici_CIAT_899_NC_020059.1_1984
og_1087	R_SL_42_study_contig_1_2847	R_etli_NXC12_NZ_CP020906.1_2708	R_ipomoeae_shin9-1_1_NZ_STGV01000001.1_294	R_leguminosarum_GLR17_NZ_CP071626.1_3320	R_phaseoli_R650_NZ_CP013532.1_2796	R_tropici_CIAT_899_NC_020059.1_2121
og_1088		R_etli_NXC12_NZ_CP020906.1_2772		R_leguminosarum_GLR17_NZ_CP071626.1_3385	R_phaseoli_R650_NZ_CP013532.1_2867	R_tropici_CIAT_899_NC_020059.1_2172
og_1089	R_SL_42_study_contig_1_2976	R_etli_NXC12_NZ_CP020906.1_2868	R_ipomoeae_shin9-1_1_NZ_STGV01000001.1_169	R_leguminosarum_GLR17_NZ_CP071626.1_3486	R_phaseoli_R650_NZ_CP013532.1_2966	R_tropici_CIAT_899_NC_020059.1_2276
og_1090	R_SL_42_study_contig_1_3057	R_etli_NXC12_NZ_CP020906.1_2964	R_ipomoeae_shin9-1_1_NZ_STGV01000001.1_135	R_leguminosarum_GLR17_NZ_CP071626.1_3574	R_phaseoli_R650_NZ_CP013532.1_3062	R_tropici_CIAT_899_NC_020059.1_2446
og_1091		R_etli_NXC12_NZ_CP020906.1_3284		R_leguminosarum_GLR17_NZ_CP071626.1_3939	R_phaseoli_R650_NZ_CP013532.1_3388	R_tropici_CIAT_899_NC_020059.1_2697
og_1092		R_etli_NXC12_NZ_CP020906.1_3476		R_leguminosarum_GLR17_NZ_CP071626.1_4388	R_phaseoli_R650_NZ_CP013532.1_3576	R_tropici_CIAT_899_NC_020059.1_2897
og_1093		R_etli_NXC12_NZ_CP020906.1_3508		R_leguminosarum_GLR17_NZ_CP071626.1_4424	R_phaseoli_R650_NZ_CP013532.1_3612	R_tropici_CIAT_899_NC_020059.1_2917
og_1094	R_SL_42_study_contig_1_3473	R_etli_NXC12_NZ_CP020906.1_3572		R_leguminosarum_GLR17_NZ_CP071626.1_4590	R_phaseoli_R650_NZ_CP013532.1_3682	R_tropici_CIAT_899_NC_020059.1_2986
og_1095		R_etli_NXC12_NZ_CP020906.1_3636		R_leguminosarum_GLR17_NZ_CP071626.1_4659	R_phaseoli_R650_NZ_CP013532.1_3749	R_tropici_CIAT_899_NC_020059.1_3052
og_1096	R_SL_42_study_contig_1_616	R_etli_NXC12_NZ_CP020906.1_3668		R_leguminosarum_GLR17_NZ_CP071626.1_4694	R_phaseoli_R650_NZ_CP013532.1_3779	R_tropici_CIAT_899_NC_020059.1_3088
og_1097	R_SL_42_study_contig_1_188	R_etli_NXC12_NZ_CP020906.1_3764		R_leguminosarum_GLR17_NZ_CP071626.1_4798	R_phaseoli_R650_NZ_CP013532.1_3874	R_tropici_CIAT_899_NC_020059.1_3184
og_1098		R_etli_NXC12_NZ_CP020906.1_3796		R_leguminosarum_GLR17_NZ_CP071626.1_4831	R_phaseoli_R650_NZ_CP013532.1_3905	R_tropici_CIAT_899_NC_020059.1_3216
og_1099	R_SL_42_study_contig_1_275	R_etli_NXC12_NZ_CP020906.1_3860		R_leguminosarum_GLR17_NZ_CP071626.1_4899	R_phaseoli_R650_NZ_CP013532.1_4039	R_tropici_CIAT_899_NC_020059.1_3270
og_1100	R_SL_42_study_contig_1_305	R_etli_NXC12_NZ_CP020906.1_3892		R_leguminosarum_GLR17_NZ_CP071626.1_4950	R_phaseoli_R650_NZ_CP013532.1_4074	R_tropici_CIAT_899_NC_020059.1_3306
og_1101	R_SL_42_study_contig_1_474	R_etli_NXC12_NZ_CP020906.1_3956		R_leguminosarum_GLR17_NZ_CP071626.1_5013	R_phaseoli_R650_NZ_CP013532.1_4138	R_tropici_CIAT_899_NC_020059.1_3376
og_1102		R_etli_NXC12_NZ_CP020906.1_4020		R_leguminosarum_GLR17_NZ_CP071626.1_5073	R_phaseoli_R650_NZ_CP013532.1_4206	R_tropici_CIAT_899_NC_020059.1_3509
og_1103	R_SL_42_study_contig_1_407	R_etli_NXC12_NZ_CP020906.1_4052		R_leguminosarum_GLR17_NZ_CP071626.1_5133	R_phaseoli_R650_NZ_CP013532.1_4242	R_tropici_CIAT_899_NC_020059.1_3606
og_1104	R_SL_42_study_contig_1_553	R_etli_NXC12_NZ_CP020906.1_4116		R_leguminosarum_GLR17_NZ_CP071626.1_5192	R_phaseoli_R650_NZ_CP013532.1_4308	R_tropici_CIAT_899_NC_020059.1_3667
og_1105	R_SL_42_study_contig_1_571	R_etli_NXC12_NZ_CP020906.1_21		R_leguminosarum_GLR17_NZ_CP071626.1_21	R_phaseoli_R650_NZ_CP013532.1_21	R_tropici_CIAT_899_NC_020059.1_25
og_1106		R_etli_NXC12_NZ_CP020906.1_53		R_leguminosarum_GLR17_NZ_CP071626.1_53	R_phaseoli_R650_NZ_CP013532.1_54	R_tropici_CIAT_899_NC_020059.1_54
og_1107	R_SL_42_study_contig_1_819	R_etli_NXC12_NZ_CP020906.1_245		R_leguminosarum_GLR17_NZ_CP071626.1_301	R_phaseoli_R650_NZ_CP013532.1_287	R_tropici_CIAT_899_NC_020059.1_321
og_1108		R_etli_NXC12_NZ_CP020906.1_405		R_leguminosarum_GLR17_NZ_CP071626.1_585	R_phaseoli_R650_NZ_CP013532.1_450	R_tropici_CIAT_899_NC_020059.1_494
og_1109	R_SL_42_study_contig_1_1214	R_etli_NXC12_NZ_CP020906.1_661		R_leguminosarum_GLR17_NZ_CP071626.1_874	R_phaseoli_R650_NZ_CP013532.1_682	R_tropici_CIAT_899_NC_020059.1_635
og_1110		R_etli_NXC12_NZ_CP020906.1_693		R_leguminosarum_GLR17_NZ_CP071626.1_905	R_phaseoli_R650_NZ_CP013532.1_713	R_tropici_CIAT_899_NC_020059.1_667
og_1111		R_etli_NXC12_NZ_CP020906.1_725		R_leguminosarum_GLR17_NZ_CP071626.1_937	R_phaseoli_R650_NZ_CP013532.1_745	R_tropici_CIAT_899_NC_020059.1_698
og_1112		R_etli_NXC12_NZ_CP020906.1_789		R_leguminosarum_GLR17_NZ_CP071626.1_1006	R_phaseoli_R650_NZ_CP013532.1_845	R_tropici_CIAT_899_NC_020059.1_747
og_1113		R_etli_NXC12_NZ_CP020906.1_853		R_leguminosarum_GLR17_NZ_CP071626.1_1082	R_phaseoli_R650_NZ_CP013532.1_914	R_tropici_CIAT_899_NC_020059.1_821
og_1114	R_SL_42_study_contig_1_1523	R_etli_NXC12_NZ_CP020906.1_949		R_leguminosarum_GLR17_NZ_CP071626.1_1195	R_phaseoli_R650_NZ_CP013532.1_1009	R_tropici_CIAT_899_NC_020059.1_903
og_1115		R_etli_NXC12_NZ_CP020906.1_1301		R_leguminosarum_GLR17_NZ_CP071626.1_1682	R_phaseoli_R650_NZ_CP013532.1_1360	R_tropici_CIAT_899_NC_020059.1_1086
og_1116	R_SL_42_study_contig_1_1948	R_etli_NXC12_NZ_CP020906.1_1493	R_ipomoeae_shin9-1_1_NZ_STGV01000001.1_1095	R_leguminosarum_GLR17_NZ_CP071626.1_1842	R_phaseoli_R650_NZ_CP013532.1_1522	R_tropici_CIAT_899_NC_020059.1_1255
og_1117	R_SL_42_study_contig_1_1970	R_etli_NXC12_NZ_CP020906.1_1525	R_ipomoeae_shin9-1_1_NZ_STGV01000001.1_1071	R_leguminosarum_GLR17_NZ_CP071626.1_1876	R_phaseoli_R650_NZ_CP013532.1_1558	R_tropici_CIAT_899_NC_020059.1_1282
og_1118	R_SL_42_study_contig_1_2012	R_etli_NXC12_NZ_CP020906.1_1589	R_ipomoeae_shin9-1_1_NZ_STGV01000001.1_1029	R_leguminosarum_GLR17_NZ_CP071626.1_1937	R_phaseoli_R650_NZ_CP013532.1_1625	R_tropici_CIAT_899_NC_020059.1_1334
og_1119	R_SL_42_study_contig_1_2042	R_etli_NXC12_NZ_CP020906.1_1621	R_ipomoeae_shin9-1_1_NZ_STGV01000001.1_998	R_leguminosarum_GLR17_NZ_CP071626.1_1970	R_phaseoli_R650_NZ_CP013532.1_1655	R_tropici_CIAT_899_NC_020059.1_1380
og_1120		R_etli_NXC12_NZ_CP020906.1_1653		R_leguminosarum_GLR17_NZ_CP071626.1_1999	R_phaseoli_R650_NZ_CP013532.1_1687	R_tropici_CIAT_899_NC_020059.1_1437
og_1121	R_SL_42_study_contig_1_2137	R_etli_NXC12_NZ_CP020906.1_1685	R_ipomoeae_shin9-1_1_NZ_STGV01000001.1_909	R_leguminosarum_GLR17_NZ_CP071626.1_2031	R_phaseoli_R650_NZ_CP013532.1_1719	R_tropici_CIAT_899_NC_020059.1_1471
og_1122	R_SL_42_study_contig_1_2217	R_etli_NXC12_NZ_CP020906.1_1813	R_ipomoeae_shin9-1_1_NZ_STGV01000001.1_823	R_leguminosarum_GLR17_NZ_CP071626.1_2192	R_phaseoli_R650_NZ_CP013532.1_1853	R_tropici_CIAT_899_NC_020059.1_1547
og_1123	R_SL_42_study_contig_1_2305	R_etli_NXC12_NZ_CP020906.1_1845	R_ipomoeae_shin9-1_1_NZ_STGV01000001.1_749	R_leguminosarum_GLR17_NZ_CP071626.1_2225	R_phaseoli_R650_NZ_CP013532.1_1885	R_tropici_CIAT_899_NC_020059.1_1576
og_1124	R_SL_42_study_contig_1_2310	R_etli_NXC12_NZ_CP020906.1_1877	R_ipomoeae_shin9-1_1_NZ_STGV01000001.1_744	R_leguminosarum_GLR17_NZ_CP071626.1_2254	R_phaseoli_R650_NZ_CP013532.1_1913	R_tropici_CIAT_899_NC_020059.1_1581
og_1125	R_SL_42_study_contig_1_2343	R_etli_NXC12_NZ_CP020906.1_1909	R_ipomoeae_shin9-1_1_NZ_STGV01000001.1_712	R_leguminosarum_GLR17_NZ_CP071626.1_2293	R_phaseoli_R650_NZ_CP013532.1_1975	R_tropici_CIAT_899_NC_020059.1_1654
og_1126	R_SL_42_study_contig_1_2423	R_etli_NXC12_NZ_CP020906.1_1941	R_ipomoeae_shin9-1_1_NZ_STGV01000001.1_643	R_leguminosarum_GLR17_NZ_CP071626.1_2325	R_phaseoli_R650_NZ_CP013532.1_2007	R_tropici_CIAT_899_NC_020059.1_1687
og_1127	R_SL_42_study_contig_1_2489	R_etli_NXC12_NZ_CP020906.1_2101	R_ipomoeae_shin9-1_1_NZ_STGV01000001.1_615	R_leguminosarum_GLR17_NZ_CP071626.1_2547	R_phaseoli_R650_NZ_CP013532.1_2173	R_tropici_CIAT_899_NC_020059.1_1773
og_1128	R_SL_42_study_contig_1_2690	R_etli_NXC12_NZ_CP020906.1_2197	R_ipomoeae_shin9-1_1_NZ_STGV01000001.1_794	R_leguminosarum_GLR17_NZ_CP071626.1_2653	R_phaseoli_R650_NZ_CP013532.1_2291	R_tropici_CIAT_899_NC_020059.1_1875
og_1129	R_SL_42_study_contig_1_2742	R_etli_NXC12_NZ_CP020906.1_2261	R_ipomoeae_shin9-1_1_NZ_STGV01000001.1_386	R_leguminosarum_GLR17_NZ_CP071626.1_2703	R_phaseoli_R650_NZ_CP013532.1_2341	R_tropici_CIAT_899_NC_020059.1_1928
og_1130	R_SL_42_study_contig_1_2807	R_etli_NXC12_NZ_CP020906.1_2357	R_ipomoeae_shin9-1_1_NZ_STGV01000001.1_325	R_leguminosarum_GLR17_NZ_CP071626.1_2819	R_phaseoli_R650_NZ_CP013532.1_2434	R_tropici_CIAT_899_NC_020059.1_2004
og_1131		R_etli_NXC12_NZ_CP020906.1_2709		R_leguminosarum_GLR17_NZ_CP071626.1_3321	R_phaseoli_R650_NZ_CP013532.1_2797	R_tropici_CIAT_899_NC_020059.1_2122
og_1132	R_SL_42_study_contig_1_350	R_etli_NXC12_NZ_CP020906.1_2773		R_leguminosarum_GLR17_NZ_CP071626.1_3386	R_phaseoli_R650_NZ_CP013532.1_2868	R_tropici_CIAT_899_NC_020059.1_2173
og_1133		R_etli_NXC12_NZ_CP020906.1_2805		R_leguminosarum_GLR17_NZ_CP071626.1_3419	R_phaseoli_R650_NZ_CP013532.1_2900	R_tropici_CIAT_899_NC_020059.1_2208
og_1134	R_SL_42_study_contig_1_3058	R_etli_NXC12_NZ_CP020906.1_2965	R_ipomoeae_shin9-1_1_NZ_STGV01000001.1_134	R_leguminosarum_GLR17_NZ_CP071626.1_3575	R_phaseoli_R650_NZ_CP013532.1_3063	R_tropici_CIAT_899_NC_020059.1_2447
og_1135	R_SL_42_study_contig_1_3275	R_etli_NXC12_NZ_CP020906.1_3285		R_leguminosarum_GLR17_NZ_CP071626.1_3941	R_phaseoli_R650_NZ_CP013532.1_3389	R_tropici_CIAT_899_NC_020059.1_2698
og_1136		R_etli_NXC12_NZ_CP020906.1_3317		R_leguminosarum_GLR17_NZ_CP071626.1_3972	R_phaseoli_R650_NZ_CP013532.1_3420	R_tropici_CIAT_899_NC_020059.1_2724
og_1137		R_etli_NXC12_NZ_CP020906.1_3349		R_leguminosarum_GLR17_NZ_CP071626.1_4007	R_phaseoli_R650_NZ_CP013532.1_3453	R_tropici_CIAT_899_NC_020059.1_2105
og_1138		R_etli_NXC12_NZ_CP020906.1_3413		R_leguminosarum_GLR17_NZ_CP071626.1_4315	R_phaseoli_R650_NZ_CP013532.1_3511	R_tropici_CIAT_899_NC_020059.1_3444
og_1139	R_SL_42_study_contig_1_3397	R_etli_NXC12_NZ_CP020906.1_3477		R_leguminosarum_GLR17_NZ_CP071626.1_4389	R_phaseoli_R650_NZ_CP013532.1_3577	R_tropici_CIAT_899_NC_020059.1_2898
og_1140		R_etli_NXC12_NZ_CP020906.1_3573		R_leguminosarum_GLR17_NZ_CP071626.1_4591	R_phaseoli_R650_NZ_CP013532.1_3683	R_tropici_CIAT_899_NC_020059.1_2987
og_1141	R_SL_42_study_contig_1_3502	R_etli_NXC12_NZ_CP020906.1_3605		R_leguminosarum_GLR17_NZ_CP071626.1_4626	R_phaseoli_R650_NZ_CP013532.1_3717	R_tropici_CIAT_899_NC_020059.1_3017
og_1142	R_SL_42_study_contig_1_156	R_etli_NXC12_NZ_CP020906.1_3733		R_leguminosarum_GLR17_NZ_CP071626.1_4765	R_phaseoli_R650_NZ_CP013532.1_3842	R_tropici_CIAT_899_NC_020059.1_3151
og_1143		R_etli_NXC12_NZ_CP020906.1_3861		R_leguminosarum_GLR17_NZ_CP071626.1_4900	R_phaseoli_R650_NZ_CP013532.1_4040	R_tropici_CIAT_899_NC_020059.1_3271
og_1144		R_etli_NXC12_NZ_CP020906.1_3893		R_leguminosarum_GLR17_NZ_CP071626.1_4951	R_phaseoli_R650_NZ_CP013532.1_4075	R_tropici_CIAT_899_NC_020059.1_3307
og_1145	R_SL_42_study_contig_1_329	R_etli_NXC12_NZ_CP020906.1_3925		R_leguminosarum_GLR17_NZ_CP071626.1_4981	R_phaseoli_R650_NZ_CP013532.1_4106	R_tropici_CIAT_899_NC_020059.1_3334
og_1146		R_etli_NXC12_NZ_CP020906.1_3989		R_leguminosarum_GLR17_NZ_CP071626.1_5105	R_phaseoli_R650_NZ_CP013532.1_4175	R_tropici_CIAT_899_NC_020059.1_3546
og_1147	R_SL_42_study_contig_1_452	R_etli_NXC12_NZ_CP020906.1_4021		R_leguminosarum_GLR17_NZ_CP071626.1_5072	R_phaseoli_R650_NZ_CP013532.1_4207	R_tropici_CIAT_899_NC_020059.1_3508
og_1148		R_etli_NXC12_NZ_CP020906.1_4053		R_leguminosarum_GLR17_NZ_CP071626.1_5134	R_phaseoli_R650_NZ_CP013532.1_4243	R_tropici_CIAT_899_NC_020059.1_3607
og_1149	R_SL_42_study_contig_1_572	R_etli_NXC12_NZ_CP020906.1_22		R_leguminosarum_GLR17_NZ_CP071626.1_22	R_phaseoli_R650_NZ_CP013532.1_22	R_tropici_CIAT_899_NC_020059.1_26
og_1150		R_etli_NXC12_NZ_CP020906.1_54		R_leguminosarum_GLR17_NZ_CP071626.1_54	R_phaseoli_R650_NZ_CP013532.1_55	R_tropici_CIAT_899_NC_020059.1_56
og_1151	R_SL_42_study_contig_1_751	R_etli_NXC12_NZ_CP020906.1_182		R_leguminosarum_GLR17_NZ_CP071626.1_224	R_phaseoli_R650_NZ_CP013532.1_223	R_tropici_CIAT_899_NC_020059.1_240
og_1152	R_SL_42_study_contig_1_820	R_etli_NXC12_NZ_CP020906.1_246		R_leguminosarum_GLR17_NZ_CP071626.1_302	R_phaseoli_R650_NZ_CP013532.1_288	R_tropici_CIAT_899_NC_020059.1_322
og_1153	R_SL_42_study_contig_1_939	R_etli_NXC12_NZ_CP020906.1_342		R_leguminosarum_GLR17_NZ_CP071626.1_517	R_phaseoli_R650_NZ_CP013532.1_385	R_tropici_CIAT_899_NC_020059.1_433
og_1154	R_SL_42_study_contig_1_1124	R_etli_NXC12_NZ_CP020906.1_566		R_leguminosarum_GLR17_NZ_CP071626.1_738	R_phaseoli_R650_NZ_CP013532.1_582	R_tropici_CIAT_899_NC_020059.1_593
og_1155	R_SL_42_study_contig_1_1246	R_etli_NXC12_NZ_CP020906.1_694		R_leguminosarum_GLR17_NZ_CP071626.1_906	R_phaseoli_R650_NZ_CP013532.1_714	R_tropici_CIAT_899_NC_020059.1_668
og_1156	R_SL_42_study_contig_1_1493	R_etli_NXC12_NZ_CP020906.1_918		R_leguminosarum_GLR17_NZ_CP071626.1_1167	R_phaseoli_R650_NZ_CP013532.1_980	R_tropici_CIAT_899_NC_020059.1_876
og_1157		R_etli_NXC12_NZ_CP020906.1_1302		R_leguminosarum_GLR17_NZ_CP071626.1_1683	R_phaseoli_R650_NZ_CP013532.1_1361	R_tropici_CIAT_899_NC_020059.1_1087
og_1158		R_etli_NXC12_NZ_CP020906.1_1430		R_leguminosarum_GLR17_NZ_CP071626.1_1787	R_phaseoli_R650_NZ_CP013532.1_1462	R_tropici_CIAT_899_NC_020059.1_1186
og_1159	R_SL_42_study_contig_1_2105	R_etli_NXC12_NZ_CP020906.1_1654	R_ipomoeae_shin9-1_1_NZ_STGV01000001.1_941	R_leguminosarum_GLR17_NZ_CP071626.1_2000	R_phaseoli_R650_NZ_CP013532.1_1688	R_tropici_CIAT_899_NC_020059.1_1440
og_1160	R_SL_42_study_contig_1_2138	R_etli_NXC12_NZ_CP020906.1_1686	R_ipomoeae_shin9-1_1_NZ_STGV01000001.1_908	R_leguminosarum_GLR17_NZ_CP071626.1_2032	R_phaseoli_R650_NZ_CP013532.1_1720	R_tropici_CIAT_899_NC_020059.1_1472
og_1161	R_SL_42_study_contig_1_2170	R_etli_NXC12_NZ_CP020906.1_1750	R_ipomoeae_shin9-1_1_NZ_STGV01000001.1_879	R_leguminosarum_GLR17_NZ_CP071626.1_2107	R_phaseoli_R650_NZ_CP013532.1_1794	R_tropici_CIAT_899_NC_020059.1_1505
og_1162	R_SL_42_study_contig_1_2218	R_etli_NXC12_NZ_CP020906.1_1814	R_ipomoeae_shin9-1_1_NZ_STGV01000001.1_822	R_leguminosarum_GLR17_NZ_CP071626.1_2193	R_phaseoli_R650_NZ_CP013532.1_1854	R_tropici_CIAT_899_NC_020059.1_1548
og_1163		R_etli_NXC12_NZ_CP020906.1_1846		R_leguminosarum_GLR17_NZ_CP071626.1_2226	R_phaseoli_R650_NZ_CP013532.1_1886	R_tropici_CIAT_899_NC_020059.1_1403
og_1164	R_SL_42_study_contig_1_2344	R_etli_NXC12_NZ_CP020906.1_1910	R_ipomoeae_shin9-1_1_NZ_STGV01000001.1_711	R_leguminosarum_GLR17_NZ_CP071626.1_2294	R_phaseoli_R650_NZ_CP013532.1_1976	R_tropici_CIAT_899_NC_020059.1_1655
og_1165	R_SL_42_study_contig_1_2424	R_etli_NXC12_NZ_CP020906.1_1942	R_ipomoeae_shin9-1_1_NZ_STGV01000001.1_642	R_leguminosarum_GLR17_NZ_CP071626.1_2326	R_phaseoli_R650_NZ_CP013532.1_2008	R_tropici_CIAT_899_NC_020059.1_1688
og_1166	R_SL_42_study_contig_1_2490	R_etli_NXC12_NZ_CP020906.1_2102	R_ipomoeae_shin9-1_1_NZ_STGV01000001.1_616	R_leguminosarum_GLR17_NZ_CP071626.1_2548	R_phaseoli_R650_NZ_CP013532.1_2174	R_tropici_CIAT_899_NC_020059.1_1774
og_1167	R_SL_42_study_contig_1_2745	R_etli_NXC12_NZ_CP020906.1_2262	R_ipomoeae_shin9-1_1_NZ_STGV01000001.1_384	R_leguminosarum_GLR17_NZ_CP071626.1_2706	R_phaseoli_R650_NZ_CP013532.1_2342	R_tropici_CIAT_899_NC_020059.1_1931
og_1168	R_SL_42_study_contig_1_2790	R_etli_NXC12_NZ_CP020906.1_2326	R_ipomoeae_shin9-1_1_NZ_STGV01000001.1_341	R_leguminosarum_GLR17_NZ_CP071626.1_2780	R_phaseoli_R650_NZ_CP013532.1_2398	R_tropici_CIAT_899_NC_020059.1_1985
og_1169	R_SL_42_study_contig_1_2818	R_etli_NXC12_NZ_CP020906.1_2390	R_ipomoeae_shin9-1_1_NZ_STGV01000001.1_315	R_leguminosarum_GLR17_NZ_CP071626.1_2865	R_phaseoli_R650_NZ_CP013532.1_2468	R_tropici_CIAT_899_NC_020059.1_2019
og_1170		R_etli_NXC12_NZ_CP020906.1_2518		R_leguminosarum_GLR17_NZ_CP071626.1_3077	R_phaseoli_R650_NZ_CP013532.1_2588	R_tropici_CIAT_899_NC_020059.1_2041
og_1171		R_etli_NXC12_NZ_CP020906.1_2550		R_leguminosarum_GLR17_NZ_CP071626.1_3119	R_phaseoli_R650_NZ_CP013532.1_2628	R_tropici_CIAT_899_NC_020059.1_708
og_1172	R_SL_42_study_contig_1_2917	R_etli_NXC12_NZ_CP020906.1_2806	R_ipomoeae_shin9-1_1_NZ_STGV01000001.1_224	R_leguminosarum_GLR17_NZ_CP071626.1_3420	R_phaseoli_R650_NZ_CP013532.1_2901	R_tropici_CIAT_899_NC_020059.1_2209
og_1173	R_SL_42_study_contig_1_3152	R_etli_NXC12_NZ_CP020906.1_3062		R_leguminosarum_GLR17_NZ_CP071626.1_3671	R_phaseoli_R650_NZ_CP013532.1_3151	R_tropici_CIAT_899_NC_020059.1_2531
og_1174	R_SL_42_study_contig_1_3319	R_etli_NXC12_NZ_CP020906.1_3318		R_leguminosarum_GLR17_NZ_CP071626.1_3973	R_phaseoli_R650_NZ_CP013532.1_3421	R_tropici_CIAT_899_NC_020059.1_2725
og_1175	R_SL_42_study_contig_1_3377	R_etli_NXC12_NZ_CP020906.1_3446		R_leguminosarum_GLR17_NZ_CP071626.1_4354	R_phaseoli_R650_NZ_CP013532.1_3545	R_tropici_CIAT_899_NC_020059.1_2862
og_1176		R_etli_NXC12_NZ_CP020906.1_3510		R_leguminosarum_GLR17_NZ_CP071626.1_4426	R_phaseoli_R650_NZ_CP013532.1_3614	R_tropici_CIAT_899_NC_020059.1_2918
og_1177	R_SL_42_study_contig_1_221	R_etli_NXC12_NZ_CP020906.1_3798		R_leguminosarum_GLR17_NZ_CP071626.1_4833	R_phaseoli_R650_NZ_CP013532.1_3907	R_tropici_CIAT_899_NC_020059.1_3218
og_1178		R_etli_NXC12_NZ_CP020906.1_3958		R_leguminosarum_GLR17_NZ_CP071626.1_5015	R_phaseoli_R650_NZ_CP013532.1_4140	R_tropici_CIAT_899_NC_020059.1_3378
og_1179	R_SL_42_study_contig_1_573	R_etli_NXC12_NZ_CP020906.1_23		R_leguminosarum_GLR17_NZ_CP071626.1_23	R_phaseoli_R650_NZ_CP013532.1_23	R_tropici_CIAT_899_NC_020059.1_27
og_1180		R_etli_NXC12_NZ_CP020906.1_87		R_leguminosarum_GLR17_NZ_CP071626.1_116	R_phaseoli_R650_NZ_CP013532.1_90	R_tropici_CIAT_899_NC_020059.1_3129
og_1181	R_SL_42_study_contig_1_669	R_etli_NXC12_NZ_CP020906.1_119		R_leguminosarum_GLR17_NZ_CP071626.1_158	R_phaseoli_R650_NZ_CP013532.1_154	R_tropici_CIAT_899_NC_020059.1_117
og_1182		R_etli_NXC12_NZ_CP020906.1_151		R_leguminosarum_GLR17_NZ_CP071626.1_192	R_phaseoli_R650_NZ_CP013532.1_193	R_tropici_CIAT_899_NC_020059.1_192
og_1183	R_SL_42_study_contig_1_750	R_etli_NXC12_NZ_CP020906.1_183		R_leguminosarum_GLR17_NZ_CP071626.1_225	R_phaseoli_R650_NZ_CP013532.1_224	R_tropici_CIAT_899_NC_020059.1_241
og_1184		R_etli_NXC12_NZ_CP020906.1_215		R_leguminosarum_GLR17_NZ_CP071626.1_257	R_phaseoli_R650_NZ_CP013532.1_255	R_tropici_CIAT_899_NC_020059.1_274
og_1185	R_SL_42_study_contig_1_822	R_etli_NXC12_NZ_CP020906.1_247		R_leguminosarum_GLR17_NZ_CP071626.1_303	R_phaseoli_R650_NZ_CP013532.1_289	R_tropici_CIAT_899_NC_020059.1_323
og_1186	R_SL_42_study_contig_1_940	R_etli_NXC12_NZ_CP020906.1_343		R_leguminosarum_GLR17_NZ_CP071626.1_518	R_phaseoli_R650_NZ_CP013532.1_386	R_tropici_CIAT_899_NC_020059.1_434
og_1187	R_SL_42_study_contig_1_1125	R_etli_NXC12_NZ_CP020906.1_567		R_leguminosarum_GLR17_NZ_CP071626.1_739	R_phaseoli_R650_NZ_CP013532.1_583	R_tropici_CIAT_899_NC_020059.1_594
og_1188	R_SL_42_study_contig_1_1216	R_etli_NXC12_NZ_CP020906.1_663		R_leguminosarum_GLR17_NZ_CP071626.1_876	R_phaseoli_R650_NZ_CP013532.1_684	R_tropici_CIAT_899_NC_020059.1_637
og_1189		R_etli_NXC12_NZ_CP020906.1_727		R_leguminosarum_GLR17_NZ_CP071626.1_939	R_phaseoli_R650_NZ_CP013532.1_747	R_tropici_CIAT_899_NC_020059.1_700
og_1190	R_SL_42_study_contig_1_1397	R_etli_NXC12_NZ_CP020906.1_855		R_leguminosarum_GLR17_NZ_CP071626.1_1084	R_phaseoli_R650_NZ_CP013532.1_916	R_tropici_CIAT_899_NC_020059.1_823
og_1191	R_SL_42_study_contig_1_1494	R_etli_NXC12_NZ_CP020906.1_919		R_leguminosarum_GLR17_NZ_CP071626.1_1168	R_phaseoli_R650_NZ_CP013532.1_981	R_tropici_CIAT_899_NC_020059.1_877
og_1192		R_etli_NXC12_NZ_CP020906.1_1431				R_tropici_CIAT_899_NC_020059.1_1191
og_1193	R_SL_42_study_contig_1_1952	R_etli_NXC12_NZ_CP020906.1_1495	R_ipomoeae_shin9-1_1_NZ_STGV01000001.1_1091	R_leguminosarum_GLR17_NZ_CP071626.1_1844	R_phaseoli_R650_NZ_CP013532.1_1524	R_tropici_CIAT_899_NC_020059.1_1258
og_1194		R_etli_NXC12_NZ_CP020906.1_1623		R_leguminosarum_GLR17_NZ_CP071626.1_1972	R_phaseoli_R650_NZ_CP013532.1_1657	R_tropici_CIAT_899_NC_020059.1_1385
og_1195	R_SL_42_study_contig_1_2106	R_etli_NXC12_NZ_CP020906.1_1655	R_ipomoeae_shin9-1_1_NZ_STGV01000001.1_940	R_leguminosarum_GLR17_NZ_CP071626.1_2001	R_phaseoli_R650_NZ_CP013532.1_1689	R_tropici_CIAT_899_NC_020059.1_1441
og_1196	R_SL_42_study_contig_1_2139	R_etli_NXC12_NZ_CP020906.1_1687	R_ipomoeae_shin9-1_1_NZ_STGV01000001.1_907	R_leguminosarum_GLR17_NZ_CP071626.1_2033	R_phaseoli_R650_NZ_CP013532.1_1721	R_tropici_CIAT_899_NC_020059.1_1473
og_1197	R_SL_42_study_contig_1_2176	R_etli_NXC12_NZ_CP020906.1_1751	R_ipomoeae_shin9-1_1_NZ_STGV01000001.1_871	R_leguminosarum_GLR17_NZ_CP071626.1_2109	R_phaseoli_R650_NZ_CP013532.1_1795	R_tropici_CIAT_899_NC_020059.1_1506
og_1198		R_etli_NXC12_NZ_CP020906.1_1879		R_leguminosarum_GLR17_NZ_CP071626.1_2256	R_phaseoli_R650_NZ_CP013532.1_1915	R_tropici_CIAT_899_NC_020059.1_1582
og_1199		R_etli_NXC12_NZ_CP020906.1_1911		R_leguminosarum_GLR17_NZ_CP071626.1_2295	R_phaseoli_R650_NZ_CP013532.1_1977	R_tropici_CIAT_899_NC_020059.1_1656
og_1200	R_SL_42_study_contig_1_2383	R_etli_NXC12_NZ_CP020906.1_2135	R_ipomoeae_shin9-1_1_NZ_STGV01000001.1_676	R_leguminosarum_GLR17_NZ_CP071626.1_2587	R_phaseoli_R650_NZ_CP013532.1_2208	R_tropici_CIAT_899_NC_020059.1_1814
og_1201	R_SL_42_study_contig_1_2691	R_etli_NXC12_NZ_CP020906.1_2199	R_ipomoeae_shin9-1_1_NZ_STGV01000001.1_796	R_leguminosarum_GLR17_NZ_CP071626.1_2656	R_phaseoli_R650_NZ_CP013532.1_2293	R_tropici_CIAT_899_NC_020059.1_1877
og_1202	R_SL_42_study_contig_1_2918	R_etli_NXC12_NZ_CP020906.1_2807	R_ipomoeae_shin9-1_1_NZ_STGV01000001.1_223	R_leguminosarum_GLR17_NZ_CP071626.1_3421	R_phaseoli_R650_NZ_CP013532.1_2902	R_tropici_CIAT_899_NC_020059.1_2210
og_1203	R_SL_42_study_contig_1_2951	R_etli_NXC12_NZ_CP020906.1_2839	R_ipomoeae_shin9-1_1_NZ_STGV01000001.1_194	R_leguminosarum_GLR17_NZ_CP071626.1_3455	R_phaseoli_R650_NZ_CP013532.1_2934	R_tropici_CIAT_899_NC_020059.1_2242
og_1204	R_SL_42_study_contig_1_3184	R_etli_NXC12_NZ_CP020906.1_3095		R_leguminosarum_GLR17_NZ_CP071626.1_3707	R_phaseoli_R650_NZ_CP013532.1_3184	R_tropici_CIAT_899_NC_020059.1_2564
og_1205		R_etli_NXC12_NZ_CP020906.1_3127		R_leguminosarum_GLR17_NZ_CP071626.1_3785	R_phaseoli_R650_NZ_CP013532.1_3219	R_tropici_CIAT_899_NC_020059.1_2590
og_1206		R_etli_NXC12_NZ_CP020906.1_3287		R_leguminosarum_GLR17_NZ_CP071626.1_3943	R_phaseoli_R650_NZ_CP013532.1_3391	R_tropici_CIAT_899_NC_020059.1_2700
og_1207	R_SL_42_study_contig_1_3320	R_etli_NXC12_NZ_CP020906.1_3319		R_leguminosarum_GLR17_NZ_CP071626.1_3974	R_phaseoli_R650_NZ_CP013532.1_3422	R_tropici_CIAT_899_NC_020059.1_2726
og_1208	R_SL_42_study_contig_1_3376	R_etli_NXC12_NZ_CP020906.1_3447		R_leguminosarum_GLR17_NZ_CP071626.1_4355	R_phaseoli_R650_NZ_CP013532.1_3546	R_tropici_CIAT_899_NC_020059.1_2863
og_1209	R_SL_42_study_contig_1_3454	R_etli_NXC12_NZ_CP020906.1_3543		R_leguminosarum_GLR17_NZ_CP071626.1_4559	R_phaseoli_R650_NZ_CP013532.1_3650	R_tropici_CIAT_899_NC_020059.1_2962
og_1210		R_etli_NXC12_NZ_CP020906.1_3671		R_leguminosarum_GLR17_NZ_CP071626.1_4697	R_phaseoli_R650_NZ_CP013532.1_3782	R_tropici_CIAT_899_NC_020059.1_3093
og_1211	R_SL_42_study_contig_1_248	R_etli_NXC12_NZ_CP020906.1_3831		R_leguminosarum_GLR17_NZ_CP071626.1_4870	R_phaseoli_R650_NZ_CP013532.1_4011	R_tropici_CIAT_899_NC_020059.1_3239
og_1212		R_etli_NXC12_NZ_CP020906.1_3863		R_leguminosarum_GLR17_NZ_CP071626.1_4902	R_phaseoli_R650_NZ_CP013532.1_4042	R_tropici_CIAT_899_NC_020059.1_3273
og_1213	R_SL_42_study_contig_1_331	R_etli_NXC12_NZ_CP020906.1_3927		R_leguminosarum_GLR17_NZ_CP071626.1_4983	R_phaseoli_R650_NZ_CP013532.1_4108	R_tropici_CIAT_899_NC_020059.1_3336
og_1214	R_SL_42_study_contig_1_360	R_etli_NXC12_NZ_CP020906.1_3991		R_leguminosarum_GLR17_NZ_CP071626.1_5102	R_phaseoli_R650_NZ_CP013532.1_4177	R_tropici_CIAT_899_NC_020059.1_3544
og_1215	R_SL_42_study_contig_1_457	R_etli_NXC12_NZ_CP020906.1_4023		R_leguminosarum_GLR17_NZ_CP071626.1_5067	R_phaseoli_R650_NZ_CP013532.1_4209	R_tropici_CIAT_899_NC_020059.1_3498
og_1216		R_etli_NXC12_NZ_CP020906.1_24		R_leguminosarum_GLR17_NZ_CP071626.1_24	R_phaseoli_R650_NZ_CP013532.1_24	R_tropici_CIAT_899_NC_020059.1_28
og_1217		R_etli_NXC12_NZ_CP020906.1_56		R_leguminosarum_GLR17_NZ_CP071626.1_56	R_phaseoli_R650_NZ_CP013532.1_57	R_tropici_CIAT_899_NC_020059.1_58
og_1218		R_etli_NXC12_NZ_CP020906.1_88		R_leguminosarum_GLR17_NZ_CP071626.1_117	R_phaseoli_R650_NZ_CP013532.1_91	R_tropici_CIAT_899_NC_020059.1_85
og_1219	R_SL_42_study_contig_1_749	R_etli_NXC12_NZ_CP020906.1_184		R_leguminosarum_GLR17_NZ_CP071626.1_226	R_phaseoli_R650_NZ_CP013532.1_225	R_tropici_CIAT_899_NC_020059.1_242
og_1220		R_etli_NXC12_NZ_CP020906.1_216		R_leguminosarum_GLR17_NZ_CP071626.1_259	R_phaseoli_R650_NZ_CP013532.1_256	R_tropici_CIAT_899_NC_020059.1_276
og_1221	R_SL_42_study_contig_1_954	R_etli_NXC12_NZ_CP020906.1_376		R_leguminosarum_GLR17_NZ_CP071626.1_557	R_phaseoli_R650_NZ_CP013532.1_421	R_tropici_CIAT_899_NC_020059.1_452
og_1222	R_SL_42_study_contig_1_1126	R_etli_NXC12_NZ_CP020906.1_568		R_leguminosarum_GLR17_NZ_CP071626.1_741	R_phaseoli_R650_NZ_CP013532.1_584	R_tropici_CIAT_899_NC_020059.1_595
og_1223	R_SL_42_study_contig_1_1330	R_etli_NXC12_NZ_CP020906.1_792		R_leguminosarum_GLR17_NZ_CP071626.1_1013	R_phaseoli_R650_NZ_CP013532.1_848	R_tropici_CIAT_899_NC_020059.1_753
og_1224		R_etli_NXC12_NZ_CP020906.1_824		R_leguminosarum_GLR17_NZ_CP071626.1_1049	R_phaseoli_R650_NZ_CP013532.1_883	R_tropici_CIAT_899_NC_020059.1_790
og_1225	R_SL_42_study_contig_1_1546	R_etli_NXC12_NZ_CP020906.1_984		R_leguminosarum_GLR17_NZ_CP071626.1_1238	R_phaseoli_R650_NZ_CP013532.1_1034	R_tropici_CIAT_899_NC_020059.1_933
og_1226		R_etli_NXC12_NZ_CP020906.1_1432				R_tropici_CIAT_899_NC_020059.1_1192
og_1227	R_SL_42_study_contig_1_2107	R_etli_NXC12_NZ_CP020906.1_1656	R_ipomoeae_shin9-1_1_NZ_STGV01000001.1_939	R_leguminosarum_GLR17_NZ_CP071626.1_2002	R_phaseoli_R650_NZ_CP013532.1_1690	R_tropici_CIAT_899_NC_020059.1_1442
og_1228	R_SL_42_study_contig_1_2140	R_etli_NXC12_NZ_CP020906.1_1688	R_ipomoeae_shin9-1_1_NZ_STGV01000001.1_906	R_leguminosarum_GLR17_NZ_CP071626.1_2034	R_phaseoli_R650_NZ_CP013532.1_1722	R_tropici_CIAT_899_NC_020059.1_1474
og_1229		R_etli_NXC12_NZ_CP020906.1_2040		R_leguminosarum_GLR17_NZ_CP071626.1_2440	R_phaseoli_R650_NZ_CP013532.1_2106	R_tropici_CIAT_899_NC_020059.1_1731
og_1230		R_etli_NXC12_NZ_CP020906.1_2104		R_leguminosarum_GLR17_NZ_CP071626.1_2550	R_phaseoli_R650_NZ_CP013532.1_2176	R_tropici_CIAT_899_NC_020059.1_1779
og_1231	R_SL_42_study_contig_1_2772	R_etli_NXC12_NZ_CP020906.1_2296	R_ipomoeae_shin9-1_1_NZ_STGV01000001.1_357	R_leguminosarum_GLR17_NZ_CP071626.1_2739	R_phaseoli_R650_NZ_CP013532.1_2377	R_tropici_CIAT_899_NC_020059.1_1972
og_1232		R_etli_NXC12_NZ_CP020906.1_2424		R_leguminosarum_GLR17_NZ_CP071626.1_2907	R_phaseoli_R650_NZ_CP013532.1_2502	R_tropici_CIAT_899_NC_020059.1_2054
og_1233		R_etli_NXC12_NZ_CP020906.1_2648		R_leguminosarum_GLR17_NZ_CP071626.1_3264	R_phaseoli_R650_NZ_CP013532.1_2737	R_tropici_CIAT_899_NC_020059.1_2042
og_1234		R_etli_NXC12_NZ_CP020906.1_3032		R_leguminosarum_GLR17_NZ_CP071626.1_3639	R_phaseoli_R650_NZ_CP013532.1_3120	R_tropici_CIAT_899_NC_020059.1_2496
og_1235		R_etli_NXC12_NZ_CP020906.1_3160		R_leguminosarum_GLR17_NZ_CP071626.1_3818	R_phaseoli_R650_NZ_CP013532.1_3249	R_tropici_CIAT_899_NC_020059.1_2620
og_1236		R_etli_NXC12_NZ_CP020906.1_3224		R_leguminosarum_GLR17_NZ_CP071626.1_3883	R_phaseoli_R650_NZ_CP013532.1_3330	R_tropici_CIAT_899_NC_020059.1_2739
og_1237		R_etli_NXC12_NZ_CP020906.1_3320		R_leguminosarum_GLR17_NZ_CP071626.1_3975	R_phaseoli_R650_NZ_CP013532.1_3423	R_tropici_CIAT_899_NC_020059.1_2728
og_1238	R_SL_42_study_contig_1_3375	R_etli_NXC12_NZ_CP020906.1_3448		R_leguminosarum_GLR17_NZ_CP071626.1_4356	R_phaseoli_R650_NZ_CP013532.1_3547	R_tropici_CIAT_899_NC_020059.1_2864
og_1239		R_etli_NXC12_NZ_CP020906.1_3480		R_leguminosarum_GLR17_NZ_CP071626.1_4393	R_phaseoli_R650_NZ_CP013532.1_3580	R_tropici_CIAT_899_NC_020059.1_2899
og_1240	R_SL_42_study_contig_1_3422	R_etli_NXC12_NZ_CP020906.1_3512		R_leguminosarum_GLR17_NZ_CP071626.1_4428	R_phaseoli_R650_NZ_CP013532.1_3616	R_tropici_CIAT_899_NC_020059.1_2920
og_1241	R_SL_42_study_contig_1_3477	R_etli_NXC12_NZ_CP020906.1_3576		R_leguminosarum_GLR17_NZ_CP071626.1_4594	R_phaseoli_R650_NZ_CP013532.1_3686	R_tropici_CIAT_899_NC_020059.1_2990
og_1242	R_SL_42_study_contig_1_3505	R_etli_NXC12_NZ_CP020906.1_3608		R_leguminosarum_GLR17_NZ_CP071626.1_4629	R_phaseoli_R650_NZ_CP013532.1_3720	R_tropici_CIAT_899_NC_020059.1_3020
og_1243	R_SL_42_study_contig_1_3544	R_etli_NXC12_NZ_CP020906.1_3640		R_leguminosarum_GLR17_NZ_CP071626.1_4663	R_phaseoli_R650_NZ_CP013532.1_3753	R_tropici_CIAT_899_NC_020059.1_3056
og_1244	R_SL_42_study_contig_1_160	R_etli_NXC12_NZ_CP020906.1_3736		R_leguminosarum_GLR17_NZ_CP071626.1_4768	R_phaseoli_R650_NZ_CP013532.1_3845	R_tropici_CIAT_899_NC_020059.1_3154
og_1245	R_SL_42_study_contig_1_252	R_etli_NXC12_NZ_CP020906.1_3832		R_leguminosarum_GLR17_NZ_CP071626.1_4871	R_phaseoli_R650_NZ_CP013532.1_4012	R_tropici_CIAT_899_NC_020059.1_3243
og_1246		R_etli_NXC12_NZ_CP020906.1_3960		R_leguminosarum_GLR17_NZ_CP071626.1_5017	R_phaseoli_R650_NZ_CP013532.1_4142	R_tropici_CIAT_899_NC_020059.1_3380
og_1247		R_etli_NXC12_NZ_CP020906.1_4024		R_leguminosarum_GLR17_NZ_CP071626.1_5066	R_phaseoli_R650_NZ_CP013532.1_4210	R_tropici_CIAT_899_NC_020059.1_3501
og_1248	R_SL_42_study_contig_1_411	R_etli_NXC12_NZ_CP020906.1_4056		R_leguminosarum_GLR17_NZ_CP071626.1_5137	R_phaseoli_R650_NZ_CP013532.1_4246	R_tropici_CIAT_899_NC_020059.1_3609
og_1249	R_SL_42_study_contig_1_575	R_etli_NXC12_NZ_CP020906.1_25		R_leguminosarum_GLR17_NZ_CP071626.1_25	R_phaseoli_R650_NZ_CP013532.1_27	R_tropici_CIAT_899_NC_020059.1_29
og_1250	R_SL_42_study_contig_1_605	R_etli_NXC12_NZ_CP020906.1_57		R_leguminosarum_GLR17_NZ_CP071626.1_57	R_phaseoli_R650_NZ_CP013532.1_58	R_tropici_CIAT_899_NC_020059.1_59
og_1251		R_etli_NXC12_NZ_CP020906.1_89		R_leguminosarum_GLR17_NZ_CP071626.1_118	R_phaseoli_R650_NZ_CP013532.1_92	R_tropici_CIAT_899_NC_020059.1_86
og_1252		R_etli_NXC12_NZ_CP020906.1_121		R_leguminosarum_GLR17_NZ_CP071626.1_160	R_phaseoli_R650_NZ_CP013532.1_156	R_tropici_CIAT_899_NC_020059.1_122
og_1253		R_etli_NXC12_NZ_CP020906.1_153			R_phaseoli_R650_NZ_CP013532.1_195	R_tropici_CIAT_899_NC_020059.1_194
og_1254	R_SL_42_study_contig_1_748	R_etli_NXC12_NZ_CP020906.1_185		R_leguminosarum_GLR17_NZ_CP071626.1_227	R_phaseoli_R650_NZ_CP013532.1_226	R_tropici_CIAT_899_NC_020059.1_243
og_1255		R_etli_NXC12_NZ_CP020906.1_249		R_leguminosarum_GLR17_NZ_CP071626.1_305	R_phaseoli_R650_NZ_CP013532.1_291	R_tropici_CIAT_899_NC_020059.1_327
og_1256	R_SL_42_study_contig_1_848	R_etli_NXC12_NZ_CP020906.1_281		R_leguminosarum_GLR17_NZ_CP071626.1_446	R_phaseoli_R650_NZ_CP013532.1_322	R_tropici_CIAT_899_NC_020059.1_358
og_1257	R_SL_42_study_contig_1_920	R_etli_NXC12_NZ_CP020906.1_313		R_leguminosarum_GLR17_NZ_CP071626.1_484	R_phaseoli_R650_NZ_CP013532.1_356	R_tropici_CIAT_899_NC_020059.1_395
og_1258	R_SL_42_study_contig_1_942	R_etli_NXC12_NZ_CP020906.1_345		R_leguminosarum_GLR17_NZ_CP071626.1_520	R_phaseoli_R650_NZ_CP013532.1_388	R_tropici_CIAT_899_NC_020059.1_436
og_1259	R_SL_42_study_contig_1_953	R_etli_NXC12_NZ_CP020906.1_377		R_leguminosarum_GLR17_NZ_CP071626.1_558	R_phaseoli_R650_NZ_CP013532.1_422	R_tropici_CIAT_899_NC_020059.1_451
og_1260		R_etli_NXC12_NZ_CP020906.1_409		R_leguminosarum_GLR17_NZ_CP071626.1_588	R_phaseoli_R650_NZ_CP013532.1_454	R_tropici_CIAT_899_NC_020059.1_1929
og_1261	R_SL_42_study_contig_1_1331	R_etli_NXC12_NZ_CP020906.1_793		R_leguminosarum_GLR17_NZ_CP071626.1_1014	R_phaseoli_R650_NZ_CP013532.1_849	R_tropici_CIAT_899_NC_020059.1_754
og_1262	R_SL_42_study_contig_1_1369	R_etli_NXC12_NZ_CP020906.1_825		R_leguminosarum_GLR17_NZ_CP071626.1_1050	R_phaseoli_R650_NZ_CP013532.1_884	R_tropici_CIAT_899_NC_020059.1_791
og_1263		R_etli_NXC12_NZ_CP020906.1_889		R_leguminosarum_GLR17_NZ_CP071626.1_1121	R_phaseoli_R650_NZ_CP013532.1_949	R_tropici_CIAT_899_NC_020059.1_858
og_1264	R_SL_42_study_contig_1_1527	R_etli_NXC12_NZ_CP020906.1_953		R_leguminosarum_GLR17_NZ_CP071626.1_1198	R_phaseoli_R650_NZ_CP013532.1_1013	R_tropici_CIAT_899_NC_020059.1_918
og_1265		R_etli_NXC12_NZ_CP020906.1_985		R_leguminosarum_GLR17_NZ_CP071626.1_1239	R_phaseoli_R650_NZ_CP013532.1_1035	R_tropici_CIAT_899_NC_020059.1_934
og_1266		R_etli_NXC12_NZ_CP020906.1_1433				R_tropici_CIAT_899_NC_020059.1_1193
og_1267	R_SL_42_study_contig_1_1954	R_etli_NXC12_NZ_CP020906.1_1497	R_ipomoeae_shin9-1_1_NZ_STGV01000001.1_1088	R_leguminosarum_GLR17_NZ_CP071626.1_1848	R_phaseoli_R650_NZ_CP013532.1_1528	R_tropici_CIAT_899_NC_020059.1_1262
og_1268	R_SL_42_study_contig_1_1974	R_etli_NXC12_NZ_CP020906.1_1529	R_ipomoeae_shin9-1_1_NZ_STGV01000001.1_1067	R_leguminosarum_GLR17_NZ_CP071626.1_1880	R_phaseoli_R650_NZ_CP013532.1_1562	R_tropici_CIAT_899_NC_020059.1_1286
og_1269	R_SL_42_study_contig_1_1991	R_etli_NXC12_NZ_CP020906.1_1561	R_ipomoeae_shin9-1_1_NZ_STGV01000001.1_1051	R_leguminosarum_GLR17_NZ_CP071626.1_1916	R_phaseoli_R650_NZ_CP013532.1_1594	R_tropici_CIAT_899_NC_020059.1_1309
og_1270	R_SL_42_study_contig_1_2108	R_etli_NXC12_NZ_CP020906.1_1657	R_ipomoeae_shin9-1_1_NZ_STGV01000001.1_938	R_leguminosarum_GLR17_NZ_CP071626.1_2003	R_phaseoli_R650_NZ_CP013532.1_1691	R_tropici_CIAT_899_NC_020059.1_1443
og_1271	R_SL_42_study_contig_1_2141	R_etli_NXC12_NZ_CP020906.1_1689		R_leguminosarum_GLR17_NZ_CP071626.1_2035	R_phaseoli_R650_NZ_CP013532.1_1723	R_tropici_CIAT_899_NC_020059.1_1475
og_1272	R_SL_42_study_contig_1_2314	R_etli_NXC12_NZ_CP020906.1_1881	R_ipomoeae_shin9-1_1_NZ_STGV01000001.1_740	R_leguminosarum_GLR17_NZ_CP071626.1_2258	R_phaseoli_R650_NZ_CP013532.1_1917	R_tropici_CIAT_899_NC_020059.1_1584
og_1273		R_etli_NXC12_NZ_CP020906.1_1945		R_leguminosarum_GLR17_NZ_CP071626.1_2333	R_phaseoli_R650_NZ_CP013532.1_2025	R_tropici_CIAT_899_NC_020059.1_1689
og_1274	R_SL_42_study_contig_1_2595	R_etli_NXC12_NZ_CP020906.1_2169	R_ipomoeae_shin9-1_1_NZ_STGV01000001.1_482	R_leguminosarum_GLR17_NZ_CP071626.1_2625	R_phaseoli_R650_NZ_CP013532.1_2264	R_tropici_CIAT_899_NC_020059.1_1848
og_1275	R_SL_42_study_contig_1_2693	R_etli_NXC12_NZ_CP020906.1_2201	R_ipomoeae_shin9-1_1_NZ_STGV01000001.1_798	R_leguminosarum_GLR17_NZ_CP071626.1_2658	R_phaseoli_R650_NZ_CP013532.1_2295	R_tropici_CIAT_899_NC_020059.1_1879
og_1276	R_SL_42_study_contig_1_2729	R_etli_NXC12_NZ_CP020906.1_2233	R_ipomoeae_shin9-1_1_NZ_STGV01000001.1_402	R_leguminosarum_GLR17_NZ_CP071626.1_2689	R_phaseoli_R650_NZ_CP013532.1_2328	R_tropici_CIAT_899_NC_020059.1_1913
og_1277	R_SL_42_study_contig_1_2630	R_etli_NXC12_NZ_CP020906.1_2425	R_ipomoeae_shin9-1_1_NZ_STGV01000001.1_446	R_leguminosarum_GLR17_NZ_CP071626.1_2908	R_phaseoli_R650_NZ_CP013532.1_2503	R_tropici_CIAT_899_NC_020059.1_2055
og_1278		R_etli_NXC12_NZ_CP020906.1_2745		R_leguminosarum_GLR17_NZ_CP071626.1_3354	R_phaseoli_R650_NZ_CP013532.1_2834	R_tropici_CIAT_899_NC_020059.1_2141
og_1279		R_etli_NXC12_NZ_CP020906.1_2809		R_leguminosarum_GLR17_NZ_CP071626.1_3423	R_phaseoli_R650_NZ_CP013532.1_2904	R_tropici_CIAT_899_NC_020059.1_2212
og_1280	R_SL_42_study_contig_1_3027	R_etli_NXC12_NZ_CP020906.1_2937	R_ipomoeae_shin9-1_1_NZ_STGV01000001.1_158	R_leguminosarum_GLR17_NZ_CP071626.1_3550	R_phaseoli_R650_NZ_CP013532.1_3036	R_tropici_CIAT_899_NC_020059.1_2421
og_1281		R_etli_NXC12_NZ_CP020906.1_3001		R_leguminosarum_GLR17_NZ_CP071626.1_3603	R_phaseoli_R650_NZ_CP013532.1_3088	R_tropici_CIAT_899_NC_020059.1_2464
og_1282	R_SL_42_study_contig_1_3155	R_etli_NXC12_NZ_CP020906.1_3065		R_leguminosarum_GLR17_NZ_CP071626.1_3676	R_phaseoli_R650_NZ_CP013532.1_3154	R_tropici_CIAT_899_NC_020059.1_2537
og_1283	R_SL_42_study_contig_1_3322	R_etli_NXC12_NZ_CP020906.1_3321		R_leguminosarum_GLR17_NZ_CP071626.1_3976	R_phaseoli_R650_NZ_CP013532.1_3424	R_tropici_CIAT_899_NC_020059.1_2729
og_1284		R_etli_NXC12_NZ_CP020906.1_3353		R_leguminosarum_GLR17_NZ_CP071626.1_4020	R_phaseoli_R650_NZ_CP013532.1_3457	R_tropici_CIAT_899_NC_020059.1_2814
og_1285	R_SL_42_study_contig_1_3401	R_etli_NXC12_NZ_CP020906.1_3481		R_leguminosarum_GLR17_NZ_CP071626.1_4394	R_phaseoli_R650_NZ_CP013532.1_3581	R_tropici_CIAT_899_NC_020059.1_2900
og_1286	R_SL_42_study_contig_1_3423	R_etli_NXC12_NZ_CP020906.1_3513		R_leguminosarum_GLR17_NZ_CP071626.1_4429	R_phaseoli_R650_NZ_CP013532.1_3617	R_tropici_CIAT_899_NC_020059.1_2921
og_1287	R_SL_42_study_contig_1_3478	R_etli_NXC12_NZ_CP020906.1_3577		R_leguminosarum_GLR17_NZ_CP071626.1_4595	R_phaseoli_R650_NZ_CP013532.1_3687	R_tropici_CIAT_899_NC_020059.1_2992
og_1288		R_etli_NXC12_NZ_CP020906.1_3609		R_leguminosarum_GLR17_NZ_CP071626.1_4630	R_phaseoli_R650_NZ_CP013532.1_3721	R_tropici_CIAT_899_NC_020059.1_3021
og_1289	R_SL_42_study_contig_1_3547	R_etli_NXC12_NZ_CP020906.1_3641		R_leguminosarum_GLR17_NZ_CP071626.1_4665	R_phaseoli_R650_NZ_CP013532.1_3754	R_tropici_CIAT_899_NC_020059.1_3058
og_1290	R_SL_42_study_contig_2_156	R_etli_NXC12_NZ_CP020906.1_3673		R_leguminosarum_GLR17_NZ_CP071626.1_4700	R_phaseoli_R650_NZ_CP013532.1_3784	R_tropici_CIAT_899_NC_020059.1_3117
og_1291	R_SL_42_study_contig_1_161	R_etli_NXC12_NZ_CP020906.1_3737		R_leguminosarum_GLR17_NZ_CP071626.1_4769	R_phaseoli_R650_NZ_CP013532.1_3846	R_tropici_CIAT_899_NC_020059.1_3155
og_1292		R_etli_NXC12_NZ_CP020906.1_3769		R_leguminosarum_GLR17_NZ_CP071626.1_4803	R_phaseoli_R650_NZ_CP013532.1_3879	R_tropici_CIAT_899_NC_020059.1_3189
og_1293		R_etli_NXC12_NZ_CP020906.1_3929		R_leguminosarum_GLR17_NZ_CP071626.1_4985	R_phaseoli_R650_NZ_CP013532.1_4110	R_tropici_CIAT_899_NC_020059.1_3338
og_1294		R_etli_NXC12_NZ_CP020906.1_3993		R_leguminosarum_GLR17_NZ_CP071626.1_5100	R_phaseoli_R650_NZ_CP013532.1_4179	R_tropici_CIAT_899_NC_020059.1_3542
og_1295		R_etli_NXC12_NZ_CP020906.1_4025		R_leguminosarum_GLR17_NZ_CP071626.1_5065	R_phaseoli_R650_NZ_CP013532.1_4211	R_tropici_CIAT_899_NC_020059.1_3502
og_1296	R_SL_42_study_contig_1_412	R_etli_NXC12_NZ_CP020906.1_4057		R_leguminosarum_GLR17_NZ_CP071626.1_5138	R_phaseoli_R650_NZ_CP013532.1_4247	R_tropici_CIAT_899_NC_020059.1_3610
og_1297		R_etli_NXC12_NZ_CP020906.1_58		R_leguminosarum_GLR17_NZ_CP071626.1_58	R_phaseoli_R650_NZ_CP013532.1_59	R_tropici_CIAT_899_NC_020059.1_60
og_1298		R_etli_NXC12_NZ_CP020906.1_90		R_leguminosarum_GLR17_NZ_CP071626.1_119	R_phaseoli_R650_NZ_CP013532.1_93	R_tropici_CIAT_899_NC_020059.1_87
og_1299		R_etli_NXC12_NZ_CP020906.1_122		R_leguminosarum_GLR17_NZ_CP071626.1_161	R_phaseoli_R650_NZ_CP013532.1_157	R_tropici_CIAT_899_NC_020059.1_123
og_1300		R_etli_NXC12_NZ_CP020906.1_154			R_phaseoli_R650_NZ_CP013532.1_196	R_tropici_CIAT_899_NC_020059.1_195
og_1301	R_SL_42_study_contig_1_747	R_etli_NXC12_NZ_CP020906.1_186		R_leguminosarum_GLR17_NZ_CP071626.1_228	R_phaseoli_R650_NZ_CP013532.1_227	R_tropici_CIAT_899_NC_020059.1_244
og_1302		R_etli_NXC12_NZ_CP020906.1_250		R_leguminosarum_GLR17_NZ_CP071626.1_306	R_phaseoli_R650_NZ_CP013532.1_292	R_tropici_CIAT_899_NC_020059.1_328
og_1303		R_etli_NXC12_NZ_CP020906.1_282		R_leguminosarum_GLR17_NZ_CP071626.1_450	R_phaseoli_R650_NZ_CP013532.1_323	R_tropici_CIAT_899_NC_020059.1_359
og_1304	R_SL_42_study_contig_1_921	R_etli_NXC12_NZ_CP020906.1_314		R_leguminosarum_GLR17_NZ_CP071626.1_485	R_phaseoli_R650_NZ_CP013532.1_357	R_tropici_CIAT_899_NC_020059.1_396
og_1305		R_etli_NXC12_NZ_CP020906.1_346		R_leguminosarum_GLR17_NZ_CP071626.1_521	R_phaseoli_R650_NZ_CP013532.1_389	R_tropici_CIAT_899_NC_020059.1_437
og_1306		R_etli_NXC12_NZ_CP020906.1_666		R_leguminosarum_GLR17_NZ_CP071626.1_879	R_phaseoli_R650_NZ_CP013532.1_687	R_tropici_CIAT_899_NC_020059.1_640
og_1307		R_etli_NXC12_NZ_CP020906.1_698		R_leguminosarum_GLR17_NZ_CP071626.1_910	R_phaseoli_R650_NZ_CP013532.1_718	R_tropici_CIAT_899_NC_020059.1_672
og_1308	R_SL_42_study_contig_1_1400	R_etli_NXC12_NZ_CP020906.1_858		R_leguminosarum_GLR17_NZ_CP071626.1_1087	R_phaseoli_R650_NZ_CP013532.1_919	R_tropici_CIAT_899_NC_020059.1_826
og_1309	R_SL_42_study_contig_1_1779	R_etli_NXC12_NZ_CP020906.1_1306	R_ipomoeae_shin9-1_1_NZ_STGV01000001.1_1250	R_leguminosarum_GLR17_NZ_CP071626.1_1687	R_phaseoli_R650_NZ_CP013532.1_1365	R_tropici_CIAT_899_NC_020059.1_1090
og_1310	R_SL_42_study_contig_1_1848	R_etli_NXC12_NZ_CP020906.1_1402	R_ipomoeae_shin9-1_1_NZ_STGV01000001.1_1182	R_leguminosarum_GLR17_NZ_CP071626.1_1763	R_phaseoli_R650_NZ_CP013532.1_1434	R_tropici_CIAT_899_NC_020059.1_1161
og_1311	R_SL_42_study_contig_1_1885	R_etli_NXC12_NZ_CP020906.1_1434	R_ipomoeae_shin9-1_1_NZ_STGV01000001.1_1156	R_leguminosarum_GLR17_NZ_CP071626.1_1788	R_phaseoli_R650_NZ_CP013532.1_1463	R_tropici_CIAT_899_NC_020059.1_1194
og_1312	R_SL_42_study_contig_1_1910	R_etli_NXC12_NZ_CP020906.1_1466	R_ipomoeae_shin9-1_1_NZ_STGV01000001.1_1123	R_leguminosarum_GLR17_NZ_CP071626.1_1813	R_phaseoli_R650_NZ_CP013532.1_1495	R_tropici_CIAT_899_NC_020059.1_1229
og_1313	R_SL_42_study_contig_1_1975	R_etli_NXC12_NZ_CP020906.1_1530	R_ipomoeae_shin9-1_1_NZ_STGV01000001.1_1066	R_leguminosarum_GLR17_NZ_CP071626.1_1881	R_phaseoli_R650_NZ_CP013532.1_1563	R_tropici_CIAT_899_NC_020059.1_1287
og_1314		R_etli_NXC12_NZ_CP020906.1_1562		R_leguminosarum_GLR17_NZ_CP071626.1_1917	R_phaseoli_R650_NZ_CP013532.1_1595	R_tropici_CIAT_899_NC_020059.1_1310
og_1315	R_SL_42_study_contig_1_2109	R_etli_NXC12_NZ_CP020906.1_1658	R_ipomoeae_shin9-1_1_NZ_STGV01000001.1_937	R_leguminosarum_GLR17_NZ_CP071626.1_2004	R_phaseoli_R650_NZ_CP013532.1_1692	R_tropici_CIAT_899_NC_020059.1_1444
og_1316	R_SL_42_study_contig_1_2142	R_etli_NXC12_NZ_CP020906.1_1690	R_ipomoeae_shin9-1_1_NZ_STGV01000001.1_904	R_leguminosarum_GLR17_NZ_CP071626.1_2036	R_phaseoli_R650_NZ_CP013532.1_1724	R_tropici_CIAT_899_NC_020059.1_1476
og_1317	R_SL_42_study_contig_1_2222	R_etli_NXC12_NZ_CP020906.1_1818	R_ipomoeae_shin9-1_1_NZ_STGV01000001.1_818	R_leguminosarum_GLR17_NZ_CP071626.1_2197	R_phaseoli_R650_NZ_CP013532.1_1858	R_tropici_CIAT_899_NC_020059.1_1552
og_1318		R_etli_NXC12_NZ_CP020906.1_1850		R_leguminosarum_GLR17_NZ_CP071626.1_2230	R_phaseoli_R650_NZ_CP013532.1_1890	R_tropici_CIAT_899_NC_020059.1_1407
og_1319	R_SL_42_study_contig_1_2315	R_etli_NXC12_NZ_CP020906.1_1882	R_ipomoeae_shin9-1_1_NZ_STGV01000001.1_739	R_leguminosarum_GLR17_NZ_CP071626.1_2259	R_phaseoli_R650_NZ_CP013532.1_1918	R_tropici_CIAT_899_NC_020059.1_1585
og_1320	R_SL_42_study_contig_1_2426	R_etli_NXC12_NZ_CP020906.1_1946	R_ipomoeae_shin9-1_1_NZ_STGV01000001.1_640	R_leguminosarum_GLR17_NZ_CP071626.1_2334	R_phaseoli_R650_NZ_CP013532.1_2026	R_tropici_CIAT_899_NC_020059.1_1690
og_1321	R_SL_42_study_contig_1_2730	R_etli_NXC12_NZ_CP020906.1_2234	R_ipomoeae_shin9-1_1_NZ_STGV01000001.1_401	R_leguminosarum_GLR17_NZ_CP071626.1_2690	R_phaseoli_R650_NZ_CP013532.1_2329	R_tropici_CIAT_899_NC_020059.1_1914
og_1322	R_SL_42_study_contig_1_2748	R_etli_NXC12_NZ_CP020906.1_2266	R_ipomoeae_shin9-1_1_NZ_STGV01000001.1_380	R_leguminosarum_GLR17_NZ_CP071626.1_2710	R_phaseoli_R650_NZ_CP013532.1_2346	R_tropici_CIAT_899_NC_020059.1_1934
og_1323	R_SL_42_study_contig_1_2792	R_etli_NXC12_NZ_CP020906.1_2330	R_ipomoeae_shin9-1_1_NZ_STGV01000001.1_339	R_leguminosarum_GLR17_NZ_CP071626.1_2784	R_phaseoli_R650_NZ_CP013532.1_2402	R_tropici_CIAT_899_NC_020059.1_1987
og_1324	R_SL_42_study_contig_1_2631	R_etli_NXC12_NZ_CP020906.1_2426	R_ipomoeae_shin9-1_1_NZ_STGV01000001.1_445	R_leguminosarum_GLR17_NZ_CP071626.1_2909	R_phaseoli_R650_NZ_CP013532.1_2504	R_tropici_CIAT_899_NC_020059.1_2056
og_1325	R_SL_42_study_contig_1_2858	R_etli_NXC12_NZ_CP020906.1_2746		R_leguminosarum_GLR17_NZ_CP071626.1_3355	R_phaseoli_R650_NZ_CP013532.1_2835	R_tropici_CIAT_899_NC_020059.1_2142
og_1326		R_etli_NXC12_NZ_CP020906.1_2938		R_leguminosarum_GLR17_NZ_CP071626.1_3551	R_phaseoli_R650_NZ_CP013532.1_3038	R_tropici_CIAT_899_NC_020059.1_2422
og_1327		R_etli_NXC12_NZ_CP020906.1_3162		R_leguminosarum_GLR17_NZ_CP071626.1_3820	R_phaseoli_R650_NZ_CP013532.1_3251	R_tropici_CIAT_899_NC_020059.1_2625
og_1328	R_SL_42_study_contig_1_3281	R_etli_NXC12_NZ_CP020906.1_3290		R_leguminosarum_GLR17_NZ_CP071626.1_3946	R_phaseoli_R650_NZ_CP013532.1_3394	R_tropici_CIAT_899_NC_020059.1_2702
og_1329	R_SL_42_study_contig_1_3479	R_etli_NXC12_NZ_CP020906.1_3578		R_leguminosarum_GLR17_NZ_CP071626.1_4596	R_phaseoli_R650_NZ_CP013532.1_3688	R_tropici_CIAT_899_NC_020059.1_2993
og_1330	R_SL_42_study_contig_1_3548	R_etli_NXC12_NZ_CP020906.1_3642		R_leguminosarum_GLR17_NZ_CP071626.1_4666	R_phaseoli_R650_NZ_CP013532.1_3755	R_tropici_CIAT_899_NC_020059.1_3059
og_1331	R_SL_42_study_contig_1_162	R_etli_NXC12_NZ_CP020906.1_3738		R_leguminosarum_GLR17_NZ_CP071626.1_4770	R_phaseoli_R650_NZ_CP013532.1_3847	R_tropici_CIAT_899_NC_020059.1_3156
og_1332	R_SL_42_study_contig_1_224	R_etli_NXC12_NZ_CP020906.1_3802		R_leguminosarum_GLR17_NZ_CP071626.1_4837	R_phaseoli_R650_NZ_CP013532.1_3911	R_tropici_CIAT_899_NC_020059.1_3221
og_1333		R_etli_NXC12_NZ_CP020906.1_3866		R_leguminosarum_GLR17_NZ_CP071626.1_4915	R_phaseoli_R650_NZ_CP013532.1_4045	R_tropici_CIAT_899_NC_020059.1_3278
og_1334	R_SL_42_study_contig_1_468	R_etli_NXC12_NZ_CP020906.1_3962		R_leguminosarum_GLR17_NZ_CP071626.1_5019	R_phaseoli_R650_NZ_CP013532.1_4144	R_tropici_CIAT_899_NC_020059.1_3382
og_1335	R_SL_42_study_contig_2_314	R_etli_NXC12_NZ_CP020906.1_3994		R_leguminosarum_GLR17_NZ_CP071626.1_5099	R_phaseoli_R650_NZ_CP013532.1_4180	R_tropici_CIAT_899_NC_020059.1_3541
og_1336		R_etli_NXC12_NZ_CP020906.1_4026		R_leguminosarum_GLR17_NZ_CP071626.1_5064	R_phaseoli_R650_NZ_CP013532.1_4212	R_tropici_CIAT_899_NC_020059.1_3503
og_1337		R_etli_NXC12_NZ_CP020906.1_4058		R_leguminosarum_GLR17_NZ_CP071626.1_5139	R_phaseoli_R650_NZ_CP013532.1_4248	R_tropici_CIAT_899_NC_020059.1_3611
og_1338	R_SL_42_study_contig_1_526	R_etli_NXC12_NZ_CP020906.1_4090		R_leguminosarum_GLR17_NZ_CP071626.1_5165	R_phaseoli_R650_NZ_CP013532.1_4280	R_tropici_CIAT_899_NC_020059.1_3642
og_1339		R_etli_NXC12_NZ_CP020906.1_59		R_leguminosarum_GLR17_NZ_CP071626.1_59	R_phaseoli_R650_NZ_CP013532.1_60	R_tropici_CIAT_899_NC_020059.1_61
og_1340	R_SL_42_study_contig_1_641	R_etli_NXC12_NZ_CP020906.1_91		R_leguminosarum_GLR17_NZ_CP071626.1_120	R_phaseoli_R650_NZ_CP013532.1_94	R_tropici_CIAT_899_NC_020059.1_88
og_1341		R_etli_NXC12_NZ_CP020906.1_155			R_phaseoli_R650_NZ_CP013532.1_197	R_tropici_CIAT_899_NC_020059.1_196
og_1342		R_etli_NXC12_NZ_CP020906.1_187		R_leguminosarum_GLR17_NZ_CP071626.1_229	R_phaseoli_R650_NZ_CP013532.1_228	R_tropici_CIAT_899_NC_020059.1_245
og_1343	R_SL_42_study_contig_1_18	R_etli_NXC12_NZ_CP020906.1_219		R_leguminosarum_GLR17_NZ_CP071626.1_262	R_phaseoli_R650_NZ_CP013532.1_259	R_tropici_CIAT_899_NC_020059.1_280
og_1344	R_SL_42_study_contig_1_850	R_etli_NXC12_NZ_CP020906.1_283		R_leguminosarum_GLR17_NZ_CP071626.1_451	R_phaseoli_R650_NZ_CP013532.1_324	R_tropici_CIAT_899_NC_020059.1_360
og_1345		R_etli_NXC12_NZ_CP020906.1_347		R_leguminosarum_GLR17_NZ_CP071626.1_522	R_phaseoli_R650_NZ_CP013532.1_390	R_tropici_CIAT_899_NC_020059.1_439
og_1346	R_SL_42_study_contig_1_998	R_etli_NXC12_NZ_CP020906.1_411		R_leguminosarum_GLR17_NZ_CP071626.1_589	R_phaseoli_R650_NZ_CP013532.1_455	R_tropici_CIAT_899_NC_020059.1_496
og_1347	R_SL_42_study_contig_1_1335	R_etli_NXC12_NZ_CP020906.1_795		R_leguminosarum_GLR17_NZ_CP071626.1_1016	R_phaseoli_R650_NZ_CP013532.1_851	R_tropici_CIAT_899_NC_020059.1_756
og_1348		R_etli_NXC12_NZ_CP020906.1_859		R_leguminosarum_GLR17_NZ_CP071626.1_1088	R_phaseoli_R650_NZ_CP013532.1_920	R_tropici_CIAT_899_NC_020059.1_827
og_1349	R_SL_42_study_contig_1_1525	R_etli_NXC12_NZ_CP020906.1_955		R_leguminosarum_GLR17_NZ_CP071626.1_1200	R_phaseoli_R650_NZ_CP013532.1_1015	R_tropici_CIAT_899_NC_020059.1_916
og_1350	R_SL_42_study_contig_1_1889	R_etli_NXC12_NZ_CP020906.1_1435	R_ipomoeae_shin9-1_1_NZ_STGV01000001.1_1152	R_leguminosarum_GLR17_NZ_CP071626.1_1789	R_phaseoli_R650_NZ_CP013532.1_1464	R_tropici_CIAT_899_NC_020059.1_1198
og_1351	R_SL_42_study_contig_1_1976	R_etli_NXC12_NZ_CP020906.1_1531	R_ipomoeae_shin9-1_1_NZ_STGV01000001.1_1065	R_leguminosarum_GLR17_NZ_CP071626.1_1882	R_phaseoli_R650_NZ_CP013532.1_1564	R_tropici_CIAT_899_NC_020059.1_1288
og_1352	R_SL_42_study_contig_1_2048	R_etli_NXC12_NZ_CP020906.1_1627	R_ipomoeae_shin9-1_1_NZ_STGV01000001.1_994	R_leguminosarum_GLR17_NZ_CP071626.1_1976	R_phaseoli_R650_NZ_CP013532.1_1661	R_tropici_CIAT_899_NC_020059.1_1389
og_1353	R_SL_42_study_contig_1_2110	R_etli_NXC12_NZ_CP020906.1_1659	R_ipomoeae_shin9-1_1_NZ_STGV01000001.1_936	R_leguminosarum_GLR17_NZ_CP071626.1_2005	R_phaseoli_R650_NZ_CP013532.1_1693	R_tropici_CIAT_899_NC_020059.1_1445
og_1354	R_SL_42_study_contig_1_2143	R_etli_NXC12_NZ_CP020906.1_1691	R_ipomoeae_shin9-1_1_NZ_STGV01000001.1_903	R_leguminosarum_GLR17_NZ_CP071626.1_2037	R_phaseoli_R650_NZ_CP013532.1_1725	R_tropici_CIAT_899_NC_020059.1_1477
og_1355	R_SL_42_study_contig_1_2066	R_etli_NXC12_NZ_CP020906.1_1851	R_ipomoeae_shin9-1_1_NZ_STGV01000001.1_976	R_leguminosarum_GLR17_NZ_CP071626.1_2231	R_phaseoli_R650_NZ_CP013532.1_1891	R_tropici_CIAT_899_NC_020059.1_1408
og_1356		R_etli_NXC12_NZ_CP020906.1_1947		R_leguminosarum_GLR17_NZ_CP071626.1_2335	R_phaseoli_R650_NZ_CP013532.1_2027	R_tropici_CIAT_899_NC_020059.1_1691
og_1357		R_etli_NXC12_NZ_CP020906.1_2043		R_leguminosarum_GLR17_NZ_CP071626.1_2443	R_phaseoli_R650_NZ_CP013532.1_2109	R_tropici_CIAT_899_NC_020059.1_1734
og_1358	R_SL_42_study_contig_1_2823	R_etli_NXC12_NZ_CP020906.1_2395	R_ipomoeae_shin9-1_1_NZ_STGV01000001.1_311	R_leguminosarum_GLR17_NZ_CP071626.1_2870	R_phaseoli_R650_NZ_CP013532.1_2473	R_tropici_CIAT_899_NC_020059.1_2024
og_1359	R_SL_42_study_contig_1_2859	R_etli_NXC12_NZ_CP020906.1_2747		R_leguminosarum_GLR17_NZ_CP071626.1_3356	R_phaseoli_R650_NZ_CP013532.1_2836	R_tropici_CIAT_899_NC_020059.1_2143
og_1360	R_SL_42_study_contig_1_2923	R_etli_NXC12_NZ_CP020906.1_2811	R_ipomoeae_shin9-1_1_NZ_STGV01000001.1_220	R_leguminosarum_GLR17_NZ_CP071626.1_3427	R_phaseoli_R650_NZ_CP013532.1_2906	R_tropici_CIAT_899_NC_020059.1_2215
og_1361		R_etli_NXC12_NZ_CP020906.1_2939		R_leguminosarum_GLR17_NZ_CP071626.1_3552	R_phaseoli_R650_NZ_CP013532.1_3039	R_tropici_CIAT_899_NC_020059.1_2423
og_1362	R_SL_42_study_contig_1_3221	R_etli_NXC12_NZ_CP020906.1_3131	R_ipomoeae_shin9-1_1_NZ_STGV01000001.1_97	R_leguminosarum_GLR17_NZ_CP071626.1_3789	R_phaseoli_R650_NZ_CP013532.1_3223	R_tropici_CIAT_899_NC_020059.1_2594
og_1363		R_etli_NXC12_NZ_CP020906.1_3227		R_leguminosarum_GLR17_NZ_CP071626.1_3887	R_phaseoli_R650_NZ_CP013532.1_3333	R_tropici_CIAT_899_NC_020059.1_2749
og_1364	R_SL_42_study_contig_1_2	R_etli_NXC12_NZ_CP020906.1_3387		R_leguminosarum_GLR17_NZ_CP071626.1_4298	R_phaseoli_R650_NZ_CP013532.1_3493	R_tropici_CIAT_899_NC_020059.1_152
og_1365	R_SL_42_study_contig_1_3425	R_etli_NXC12_NZ_CP020906.1_3515		R_leguminosarum_GLR17_NZ_CP071626.1_4431	R_phaseoli_R650_NZ_CP013532.1_3619	R_tropici_CIAT_899_NC_020059.1_2923
og_1366	R_SL_42_study_contig_1_3457	R_etli_NXC12_NZ_CP020906.1_3547		R_leguminosarum_GLR17_NZ_CP071626.1_4562	R_phaseoli_R650_NZ_CP013532.1_3654	R_tropici_CIAT_899_NC_020059.1_2967
og_1367		R_etli_NXC12_NZ_CP020906.1_3739		R_leguminosarum_GLR17_NZ_CP071626.1_4771	R_phaseoli_R650_NZ_CP013532.1_3848	R_tropici_CIAT_899_NC_020059.1_3158
og_1368	R_SL_42_study_contig_1_225	R_etli_NXC12_NZ_CP020906.1_3803		R_leguminosarum_GLR17_NZ_CP071626.1_4838	R_phaseoli_R650_NZ_CP013532.1_3912	R_tropici_CIAT_899_NC_020059.1_3222
og_1369		R_etli_NXC12_NZ_CP020906.1_3867		R_leguminosarum_GLR17_NZ_CP071626.1_4916	R_phaseoli_R650_NZ_CP013532.1_4046	R_tropici_CIAT_899_NC_020059.1_3279
og_1370		R_etli_NXC12_NZ_CP020906.1_3931		R_leguminosarum_GLR17_NZ_CP071626.1_4987	R_phaseoli_R650_NZ_CP013532.1_4112	R_tropici_CIAT_899_NC_020059.1_3340
og_1371	R_SL_42_study_contig_1_414	R_etli_NXC12_NZ_CP020906.1_4059		R_leguminosarum_GLR17_NZ_CP071626.1_5140	R_phaseoli_R650_NZ_CP013532.1_4249	R_tropici_CIAT_899_NC_020059.1_3612
og_1372		R_etli_NXC12_NZ_CP020906.1_156		R_leguminosarum_GLR17_NZ_CP071626.1_197	R_phaseoli_R650_NZ_CP013532.1_198	R_tropici_CIAT_899_NC_020059.1_197
og_1373		R_etli_NXC12_NZ_CP020906.1_188		R_leguminosarum_GLR17_NZ_CP071626.1_230	R_phaseoli_R650_NZ_CP013532.1_229	R_tropici_CIAT_899_NC_020059.1_246
og_1374		R_etli_NXC12_NZ_CP020906.1_252		R_leguminosarum_GLR17_NZ_CP071626.1_308	R_phaseoli_R650_NZ_CP013532.1_294	R_tropici_CIAT_899_NC_020059.1_329
og_1375	R_SL_42_study_contig_1_982	R_etli_NXC12_NZ_CP020906.1_348		R_leguminosarum_GLR17_NZ_CP071626.1_523	R_phaseoli_R650_NZ_CP013532.1_391	R_tropici_CIAT_899_NC_020059.1_480
og_1376		R_etli_NXC12_NZ_CP020906.1_860		R_leguminosarum_GLR17_NZ_CP071626.1_1089	R_phaseoli_R650_NZ_CP013532.1_921	R_tropici_CIAT_899_NC_020059.1_828
og_1377	R_SL_42_study_contig_1_1475	R_etli_NXC12_NZ_CP020906.1_1212		R_leguminosarum_GLR17_NZ_CP071626.1_1558	R_phaseoli_R650_NZ_CP013532.1_1260	R_tropici_CIAT_899_NC_020059.1_1021
og_1378		R_etli_NXC12_NZ_CP020906.1_1276		R_leguminosarum_GLR17_NZ_CP071626.1_1655	R_phaseoli_R650_NZ_CP013532.1_1335	R_tropici_CIAT_899_NC_020059.1_3409
og_1379		R_etli_NXC12_NZ_CP020906.1_1340		R_leguminosarum_GLR17_NZ_CP071626.1_1728	R_phaseoli_R650_NZ_CP013532.1_1399	R_tropici_CIAT_899_NC_020059.1_1121
og_1380		R_etli_NXC12_NZ_CP020906.1_1500		R_leguminosarum_GLR17_NZ_CP071626.1_1853	R_phaseoli_R650_NZ_CP013532.1_1533	R_tropici_CIAT_899_NC_020059.1_1266
og_1381		R_etli_NXC12_NZ_CP020906.1_1532		R_leguminosarum_GLR17_NZ_CP071626.1_1883	R_phaseoli_R650_NZ_CP013532.1_1565	R_tropici_CIAT_899_NC_020059.1_1289
og_1382	R_SL_42_study_contig_1_1993	R_etli_NXC12_NZ_CP020906.1_1564	R_ipomoeae_shin9-1_1_NZ_STGV01000001.1_1049	R_leguminosarum_GLR17_NZ_CP071626.1_1919	R_phaseoli_R650_NZ_CP013532.1_1596	R_tropici_CIAT_899_NC_020059.1_1314
og_1383	R_SL_42_study_contig_1_2019	R_etli_NXC12_NZ_CP020906.1_1596	R_ipomoeae_shin9-1_1_NZ_STGV01000001.1_1021	R_leguminosarum_GLR17_NZ_CP071626.1_1944	R_phaseoli_R650_NZ_CP013532.1_1631	R_tropici_CIAT_899_NC_020059.1_1353
og_1384		R_etli_NXC12_NZ_CP020906.1_1628		R_leguminosarum_GLR17_NZ_CP071626.1_1977	R_phaseoli_R650_NZ_CP013532.1_1662	R_tropici_CIAT_899_NC_020059.1_1390
og_1385	R_SL_42_study_contig_1_2111	R_etli_NXC12_NZ_CP020906.1_1660	R_ipomoeae_shin9-1_1_NZ_STGV01000001.1_935	R_leguminosarum_GLR17_NZ_CP071626.1_2006	R_phaseoli_R650_NZ_CP013532.1_1694	R_tropici_CIAT_899_NC_020059.1_1446
og_1386	R_SL_42_study_contig_1_2144	R_etli_NXC12_NZ_CP020906.1_1692	R_ipomoeae_shin9-1_1_NZ_STGV01000001.1_902	R_leguminosarum_GLR17_NZ_CP071626.1_2038	R_phaseoli_R650_NZ_CP013532.1_1726	R_tropici_CIAT_899_NC_020059.1_1478
og_1387	R_SL_42_study_contig_1_2067	R_etli_NXC12_NZ_CP020906.1_1852	R_ipomoeae_shin9-1_1_NZ_STGV01000001.1_975	R_leguminosarum_GLR17_NZ_CP071626.1_2232	R_phaseoli_R650_NZ_CP013532.1_1892	R_tropici_CIAT_899_NC_020059.1_1409
og_1388	R_SL_42_study_contig_1_2350	R_etli_NXC12_NZ_CP020906.1_1916	R_ipomoeae_shin9-1_1_NZ_STGV01000001.1_705	R_leguminosarum_GLR17_NZ_CP071626.1_2300	R_phaseoli_R650_NZ_CP013532.1_1982	R_tropici_CIAT_899_NC_020059.1_1661
og_1389	R_SL_42_study_contig_1_2429	R_etli_NXC12_NZ_CP020906.1_1948	R_ipomoeae_shin9-1_1_NZ_STGV01000001.1_637	R_leguminosarum_GLR17_NZ_CP071626.1_2336	R_phaseoli_R650_NZ_CP013532.1_2028	R_tropici_CIAT_899_NC_020059.1_1692
og_1390	R_SL_42_study_contig_1_2465	R_etli_NXC12_NZ_CP020906.1_2044	R_ipomoeae_shin9-1_1_NZ_STGV01000001.1_594	R_leguminosarum_GLR17_NZ_CP071626.1_2444	R_phaseoli_R650_NZ_CP013532.1_2110	R_tropici_CIAT_899_NC_020059.1_1735
og_1391		R_etli_NXC12_NZ_CP020906.1_2172		R_leguminosarum_GLR17_NZ_CP071626.1_2628	R_phaseoli_R650_NZ_CP013532.1_2267	R_tropici_CIAT_899_NC_020059.1_1853
og_1392	R_SL_42_study_contig_1_2774	R_etli_NXC12_NZ_CP020906.1_2300	R_ipomoeae_shin9-1_1_NZ_STGV01000001.1_355	R_leguminosarum_GLR17_NZ_CP071626.1_2743	R_phaseoli_R650_NZ_CP013532.1_2381	R_tropici_CIAT_899_NC_020059.1_1975
og_1393	R_SL_42_study_contig_1_2633	R_etli_NXC12_NZ_CP020906.1_2428	R_ipomoeae_shin9-1_1_NZ_STGV01000001.1_443	R_leguminosarum_GLR17_NZ_CP071626.1_2911	R_phaseoli_R650_NZ_CP013532.1_2506	R_tropici_CIAT_899_NC_020059.1_2058
og_1394	R_SL_42_study_contig_1_2546	R_etli_NXC12_NZ_CP020906.1_2524	R_ipomoeae_shin9-1_1_NZ_STGV01000001.1_509	R_leguminosarum_GLR17_NZ_CP071626.1_3085	R_phaseoli_R650_NZ_CP013532.1_2596	R_tropici_CIAT_899_NC_020059.1_2044
og_1395		R_etli_NXC12_NZ_CP020906.1_2780		R_leguminosarum_GLR17_NZ_CP071626.1_3395	R_phaseoli_R650_NZ_CP013532.1_2877	R_tropici_CIAT_899_NC_020059.1_3099
og_1396	R_SL_42_study_contig_1_2924	R_etli_NXC12_NZ_CP020906.1_2812	R_ipomoeae_shin9-1_1_NZ_STGV01000001.1_219	R_leguminosarum_GLR17_NZ_CP071626.1_3428	R_phaseoli_R650_NZ_CP013532.1_2907	R_tropici_CIAT_899_NC_020059.1_2216
og_1397	R_SL_42_study_contig_1_2955	R_etli_NXC12_NZ_CP020906.1_2844	R_ipomoeae_shin9-1_1_NZ_STGV01000001.1_190	R_leguminosarum_GLR17_NZ_CP071626.1_3460	R_phaseoli_R650_NZ_CP013532.1_2939	R_tropici_CIAT_899_NC_020059.1_2247
og_1398	R_SL_42_study_contig_1_3075	R_etli_NXC12_NZ_CP020906.1_3004	R_ipomoeae_shin9-1_1_NZ_STGV01000001.1_78	R_leguminosarum_GLR17_NZ_CP071626.1_3608	R_phaseoli_R650_NZ_CP013532.1_3092	R_tropici_CIAT_899_NC_020059.1_2468
og_1399	R_SL_42_study_contig_1_3119	R_etli_NXC12_NZ_CP020906.1_3036	R_ipomoeae_shin9-1_1_NZ_STGV01000001.1_35	R_leguminosarum_GLR17_NZ_CP071626.1_3643	R_phaseoli_R650_NZ_CP013532.1_3124	R_tropici_CIAT_899_NC_020059.1_2500
og_1400	R_SL_42_study_contig_1_1661	R_etli_NXC12_NZ_CP020906.1_3164		R_leguminosarum_GLR17_NZ_CP071626.1_3822	R_phaseoli_R650_NZ_CP013532.1_3253	R_tropici_CIAT_899_NC_020059.1_2627
og_1401		R_etli_NXC12_NZ_CP020906.1_3260		R_leguminosarum_GLR17_NZ_CP071626.1_3919	R_phaseoli_R650_NZ_CP013532.1_3366	R_tropici_CIAT_899_NC_020059.1_2682
og_1402	R_SL_42_study_contig_1_3390	R_etli_NXC12_NZ_CP020906.1_3452		R_leguminosarum_GLR17_NZ_CP071626.1_4361	R_phaseoli_R650_NZ_CP013532.1_3551	R_tropici_CIAT_899_NC_020059.1_2883
og_1403	R_SL_42_study_contig_1_3458	R_etli_NXC12_NZ_CP020906.1_3548		R_leguminosarum_GLR17_NZ_CP071626.1_4563	R_phaseoli_R650_NZ_CP013532.1_3655	R_tropici_CIAT_899_NC_020059.1_2968
og_1404	R_SL_42_study_contig_1_3481	R_etli_NXC12_NZ_CP020906.1_3580		R_leguminosarum_GLR17_NZ_CP071626.1_4598	R_phaseoli_R650_NZ_CP013532.1_3690	R_tropici_CIAT_899_NC_020059.1_2995
og_1405	R_SL_42_study_contig_1_3511	R_etli_NXC12_NZ_CP020906.1_3612		R_leguminosarum_GLR17_NZ_CP071626.1_4636	R_phaseoli_R650_NZ_CP013532.1_3726	R_tropici_CIAT_899_NC_020059.1_3026
og_1406	R_SL_42_study_contig_1_3555	R_etli_NXC12_NZ_CP020906.1_3644		R_leguminosarum_GLR17_NZ_CP071626.1_4668	R_phaseoli_R650_NZ_CP013532.1_3757	R_tropici_CIAT_899_NC_020059.1_3062
og_1407		R_etli_NXC12_NZ_CP020906.1_3676		R_leguminosarum_GLR17_NZ_CP071626.1_4707	R_phaseoli_R650_NZ_CP013532.1_3787	R_tropici_CIAT_899_NC_020059.1_3121
og_1408		R_etli_NXC12_NZ_CP020906.1_3740		R_leguminosarum_GLR17_NZ_CP071626.1_4772	R_phaseoli_R650_NZ_CP013532.1_3849	R_tropici_CIAT_899_NC_020059.1_3160
og_1409	R_SL_42_study_contig_3_304	R_etli_NXC12_NZ_CP020906.1_3772		R_leguminosarum_GLR17_NZ_CP071626.1_4807	R_phaseoli_R650_NZ_CP013532.1_3882	R_tropici_CIAT_899_NC_020059.1_3191
og_1410		R_etli_NXC12_NZ_CP020906.1_3804		R_leguminosarum_GLR17_NZ_CP071626.1_4839	R_phaseoli_R650_NZ_CP013532.1_3913	R_tropici_CIAT_899_NC_020059.1_3223
og_1411		R_etli_NXC12_NZ_CP020906.1_3836		R_leguminosarum_GLR17_NZ_CP071626.1_4875	R_phaseoli_R650_NZ_CP013532.1_4016	R_tropici_CIAT_899_NC_020059.1_3246
og_1412		R_etli_NXC12_NZ_CP020906.1_3964		R_leguminosarum_GLR17_NZ_CP071626.1_5021	R_phaseoli_R650_NZ_CP013532.1_4146	R_tropici_CIAT_899_NC_020059.1_3384
og_1413		R_etli_NXC12_NZ_CP020906.1_3996		R_leguminosarum_GLR17_NZ_CP071626.1_5098	R_phaseoli_R650_NZ_CP013532.1_4181	R_tropici_CIAT_899_NC_020059.1_3540
og_1414		R_etli_NXC12_NZ_CP020906.1_4028		R_leguminosarum_GLR17_NZ_CP071626.1_5062	R_phaseoli_R650_NZ_CP013532.1_4214	R_tropici_CIAT_899_NC_020059.1_3505
og_1415	R_SL_42_study_contig_1_645	R_etli_NXC12_NZ_CP020906.1_93		R_leguminosarum_GLR17_NZ_CP071626.1_122	R_phaseoli_R650_NZ_CP013532.1_96	R_tropici_CIAT_899_NC_020059.1_90
og_1416		R_etli_NXC12_NZ_CP020906.1_157		R_leguminosarum_GLR17_NZ_CP071626.1_198	R_phaseoli_R650_NZ_CP013532.1_199	R_tropici_CIAT_899_NC_020059.1_199
og_1417		R_etli_NXC12_NZ_CP020906.1_349		R_leguminosarum_GLR17_NZ_CP071626.1_524	R_phaseoli_R650_NZ_CP013532.1_392	R_tropici_CIAT_899_NC_020059.1_479
og_1418	R_SL_42_study_contig_1_1501	R_etli_NXC12_NZ_CP020906.1_925		R_leguminosarum_GLR17_NZ_CP071626.1_1176	R_phaseoli_R650_NZ_CP013532.1_988	R_tropici_CIAT_899_NC_020059.1_884
og_1419		R_etli_NXC12_NZ_CP020906.1_1181		R_leguminosarum_GLR17_NZ_CP071626.1_1519	R_phaseoli_R650_NZ_CP013532.1_1226	R_tropici_CIAT_899_NC_020059.1_1002
og_1420		R_etli_NXC12_NZ_CP020906.1_1341		R_leguminosarum_GLR17_NZ_CP071626.1_1729	R_phaseoli_R650_NZ_CP013532.1_1400	R_tropici_CIAT_899_NC_020059.1_1122
og_1421	R_SL_42_study_contig_1_1891	R_etli_NXC12_NZ_CP020906.1_1437	R_ipomoeae_shin9-1_1_NZ_STGV01000001.1_1150	R_leguminosarum_GLR17_NZ_CP071626.1_1791	R_phaseoli_R650_NZ_CP013532.1_1466	R_tropici_CIAT_899_NC_020059.1_1200
og_1422		R_etli_NXC12_NZ_CP020906.1_1501		R_leguminosarum_GLR17_NZ_CP071626.1_1854	R_phaseoli_R650_NZ_CP013532.1_1534	R_tropici_CIAT_899_NC_020059.1_1267
og_1423	R_SL_42_study_contig_1_1994	R_etli_NXC12_NZ_CP020906.1_1565	R_ipomoeae_shin9-1_1_NZ_STGV01000001.1_1048	R_leguminosarum_GLR17_NZ_CP071626.1_1920	R_phaseoli_R650_NZ_CP013532.1_1597	R_tropici_CIAT_899_NC_020059.1_1315
og_1424	R_SL_42_study_contig_1_2020	R_etli_NXC12_NZ_CP020906.1_1597	R_ipomoeae_shin9-1_1_NZ_STGV01000001.1_1020	R_leguminosarum_GLR17_NZ_CP071626.1_1945	R_phaseoli_R650_NZ_CP013532.1_1632	R_tropici_CIAT_899_NC_020059.1_1354
og_1425	R_SL_42_study_contig_1_2050	R_etli_NXC12_NZ_CP020906.1_1629	R_ipomoeae_shin9-1_1_NZ_STGV01000001.1_992	R_leguminosarum_GLR17_NZ_CP071626.1_1978	R_phaseoli_R650_NZ_CP013532.1_1663	R_tropici_CIAT_899_NC_020059.1_1391
og_1426	R_SL_42_study_contig_1_2112	R_etli_NXC12_NZ_CP020906.1_1661	R_ipomoeae_shin9-1_1_NZ_STGV01000001.1_934	R_leguminosarum_GLR17_NZ_CP071626.1_2007	R_phaseoli_R650_NZ_CP013532.1_1695	R_tropici_CIAT_899_NC_020059.1_1447
og_1427	R_SL_42_study_contig_1_2145	R_etli_NXC12_NZ_CP020906.1_1693	R_ipomoeae_shin9-1_1_NZ_STGV01000001.1_901	R_leguminosarum_GLR17_NZ_CP071626.1_2039	R_phaseoli_R650_NZ_CP013532.1_1727	R_tropici_CIAT_899_NC_020059.1_1479
og_1428	R_SL_42_study_contig_1_2226	R_etli_NXC12_NZ_CP020906.1_1821	R_ipomoeae_shin9-1_1_NZ_STGV01000001.1_814	R_leguminosarum_GLR17_NZ_CP071626.1_2200	R_phaseoli_R650_NZ_CP013532.1_1861	R_tropici_CIAT_899_NC_020059.1_1555
og_1429		R_etli_NXC12_NZ_CP020906.1_1917		R_leguminosarum_GLR17_NZ_CP071626.1_2301	R_phaseoli_R650_NZ_CP013532.1_1983	R_tropici_CIAT_899_NC_020059.1_1662
og_1430		R_etli_NXC12_NZ_CP020906.1_1949		R_leguminosarum_GLR17_NZ_CP071626.1_2337	R_phaseoli_R650_NZ_CP013532.1_2029	R_tropici_CIAT_899_NC_020059.1_1693
og_1431	R_SL_42_study_contig_1_2466	R_etli_NXC12_NZ_CP020906.1_2045	R_ipomoeae_shin9-1_1_NZ_STGV01000001.1_595	R_leguminosarum_GLR17_NZ_CP071626.1_2445	R_phaseoli_R650_NZ_CP013532.1_2111	R_tropici_CIAT_899_NC_020059.1_1736
og_1432	R_SL_42_study_contig_1_2601	R_etli_NXC12_NZ_CP020906.1_2173	R_ipomoeae_shin9-1_1_NZ_STGV01000001.1_477		R_phaseoli_R650_NZ_CP013532.1_2268	R_tropici_CIAT_899_NC_020059.1_1854
og_1433	R_SL_42_study_contig_1_2795	R_etli_NXC12_NZ_CP020906.1_2333	R_ipomoeae_shin9-1_1_NZ_STGV01000001.1_336	R_leguminosarum_GLR17_NZ_CP071626.1_2789	R_phaseoli_R650_NZ_CP013532.1_2405	R_tropici_CIAT_899_NC_020059.1_1991
og_1434	R_SL_42_study_contig_1_2634	R_etli_NXC12_NZ_CP020906.1_2429	R_ipomoeae_shin9-1_1_NZ_STGV01000001.1_442	R_leguminosarum_GLR17_NZ_CP071626.1_2912	R_phaseoli_R650_NZ_CP013532.1_2507	R_tropici_CIAT_899_NC_020059.1_2059
og_1435		R_etli_NXC12_NZ_CP020906.1_2525		R_leguminosarum_GLR17_NZ_CP071626.1_3086	R_phaseoli_R650_NZ_CP013532.1_2598	R_tropici_CIAT_899_NC_020059.1_2045
og_1436		R_etli_NXC12_NZ_CP020906.1_2813		R_leguminosarum_GLR17_NZ_CP071626.1_3429	R_phaseoli_R650_NZ_CP013532.1_2908	R_tropici_CIAT_899_NC_020059.1_2217
og_1437	R_SL_42_study_contig_1_2956	R_etli_NXC12_NZ_CP020906.1_2845	R_ipomoeae_shin9-1_1_NZ_STGV01000001.1_189	R_leguminosarum_GLR17_NZ_CP071626.1_3461	R_phaseoli_R650_NZ_CP013532.1_2940	R_tropici_CIAT_899_NC_020059.1_2248
og_1438	R_SL_42_study_contig_1_97	R_etli_NXC12_NZ_CP020906.1_2941		R_leguminosarum_GLR17_NZ_CP071626.1_3554	R_phaseoli_R650_NZ_CP013532.1_3040	R_tropici_CIAT_899_NC_020059.1_2425
og_1439	R_SL_42_study_contig_1_3285	R_etli_NXC12_NZ_CP020906.1_3293		R_leguminosarum_GLR17_NZ_CP071626.1_3949	R_phaseoli_R650_NZ_CP013532.1_3397	R_tropici_CIAT_899_NC_020059.1_2705
og_1440		R_etli_NXC12_NZ_CP020906.1_3613		R_leguminosarum_GLR17_NZ_CP071626.1_4637	R_phaseoli_R650_NZ_CP013532.1_3727	R_tropici_CIAT_899_NC_020059.1_3027
og_1441	R_SL_42_study_contig_1_3556	R_etli_NXC12_NZ_CP020906.1_3645		R_leguminosarum_GLR17_NZ_CP071626.1_4669	R_phaseoli_R650_NZ_CP013532.1_3758	R_tropici_CIAT_899_NC_020059.1_3063
og_1442		R_etli_NXC12_NZ_CP020906.1_3741		R_leguminosarum_GLR17_NZ_CP071626.1_4773	R_phaseoli_R650_NZ_CP013532.1_3850	R_tropici_CIAT_899_NC_020059.1_3161
og_1443	R_SL_42_study_contig_1_197	R_etli_NXC12_NZ_CP020906.1_3773		R_leguminosarum_GLR17_NZ_CP071626.1_4808	R_phaseoli_R650_NZ_CP013532.1_3883	R_tropici_CIAT_899_NC_020059.1_3192
og_1444	R_SL_42_study_contig_1_227	R_etli_NXC12_NZ_CP020906.1_3805			R_phaseoli_R650_NZ_CP013532.1_3914	R_tropici_CIAT_899_NC_020059.1_3224
og_1445	R_SL_42_study_contig_1_504	R_etli_NXC12_NZ_CP020906.1_3933		R_leguminosarum_GLR17_NZ_CP071626.1_4989	R_phaseoli_R650_NZ_CP013532.1_4114	R_tropici_CIAT_899_NC_020059.1_3342
og_1446		R_etli_NXC12_NZ_CP020906.1_4061		R_leguminosarum_GLR17_NZ_CP071626.1_5142	R_phaseoli_R650_NZ_CP013532.1_4251	R_tropici_CIAT_899_NC_020059.1_3614
og_1447		R_etli_NXC12_NZ_CP020906.1_4093		R_leguminosarum_GLR17_NZ_CP071626.1_5167	R_phaseoli_R650_NZ_CP013532.1_4283	R_tropici_CIAT_899_NC_020059.1_3644
og_1448		R_etli_NXC12_NZ_CP020906.1_30		R_leguminosarum_GLR17_NZ_CP071626.1_30	R_phaseoli_R650_NZ_CP013532.1_32	R_tropici_CIAT_899_NC_020059.1_34
og_1449	R_SL_42_study_contig_1_646	R_etli_NXC12_NZ_CP020906.1_94		R_leguminosarum_GLR17_NZ_CP071626.1_123	R_phaseoli_R650_NZ_CP013532.1_97	R_tropici_CIAT_899_NC_020059.1_91
og_1450	R_SL_42_study_contig_1_705	R_etli_NXC12_NZ_CP020906.1_158		R_leguminosarum_GLR17_NZ_CP071626.1_199	R_phaseoli_R650_NZ_CP013532.1_200	R_tropici_CIAT_899_NC_020059.1_200
og_1451	R_SL_42_study_contig_1_980	R_etli_NXC12_NZ_CP020906.1_350		R_leguminosarum_GLR17_NZ_CP071626.1_525	R_phaseoli_R650_NZ_CP013532.1_393	R_tropici_CIAT_899_NC_020059.1_478
og_1452	R_SL_42_study_contig_1_951	R_etli_NXC12_NZ_CP020906.1_382		R_leguminosarum_GLR17_NZ_CP071626.1_563	R_phaseoli_R650_NZ_CP013532.1_427	R_tropici_CIAT_899_NC_020059.1_447
og_1453	R_SL_42_study_contig_1_1011	R_etli_NXC12_NZ_CP020906.1_446		R_leguminosarum_GLR17_NZ_CP071626.1_640	R_phaseoli_R650_NZ_CP013532.1_493	R_tropici_CIAT_899_NC_020059.1_524
og_1454		R_etli_NXC12_NZ_CP020906.1_542		R_leguminosarum_GLR17_NZ_CP071626.1_711	R_phaseoli_R650_NZ_CP013532.1_556	R_tropici_CIAT_899_NC_020059.1_571
og_1455		R_etli_NXC12_NZ_CP020906.1_638		R_leguminosarum_GLR17_NZ_CP071626.1_850	R_phaseoli_R650_NZ_CP013532.1_658	R_tropici_CIAT_899_NC_020059.1_613
og_1456	R_SL_42_study_contig_1_1223	R_etli_NXC12_NZ_CP020906.1_670		R_leguminosarum_GLR17_NZ_CP071626.1_883	R_phaseoli_R650_NZ_CP013532.1_691	R_tropici_CIAT_899_NC_020059.1_644
og_1457		R_etli_NXC12_NZ_CP020906.1_702		R_leguminosarum_GLR17_NZ_CP071626.1_914	R_phaseoli_R650_NZ_CP013532.1_722	R_tropici_CIAT_899_NC_020059.1_676
og_1458		R_etli_NXC12_NZ_CP020906.1_734		R_leguminosarum_GLR17_NZ_CP071626.1_946	R_phaseoli_R650_NZ_CP013532.1_754	R_tropici_CIAT_899_NC_020059.1_712
og_1459		R_etli_NXC12_NZ_CP020906.1_894		R_leguminosarum_GLR17_NZ_CP071626.1_1124	R_phaseoli_R650_NZ_CP013532.1_954	R_tropici_CIAT_899_NC_020059.1_860
og_1460		R_etli_NXC12_NZ_CP020906.1_958		R_leguminosarum_GLR17_NZ_CP071626.1_1211	R_phaseoli_R650_NZ_CP013532.1_1018	R_tropici_CIAT_899_NC_020059.1_911
og_1461		R_etli_NXC12_NZ_CP020906.1_990		R_leguminosarum_GLR17_NZ_CP071626.1_1248	R_phaseoli_R650_NZ_CP013532.1_1043	R_tropici_CIAT_899_NC_020059.1_940
og_1462	R_SL_42_study_contig_1_1619	R_etli_NXC12_NZ_CP020906.1_1150		R_leguminosarum_GLR17_NZ_CP071626.1_1494	R_phaseoli_R650_NZ_CP013532.1_1197	R_tropici_CIAT_899_NC_020059.1_981
og_1463		R_etli_NXC12_NZ_CP020906.1_1310		R_leguminosarum_GLR17_NZ_CP071626.1_1691	R_phaseoli_R650_NZ_CP013532.1_1369	R_tropici_CIAT_899_NC_020059.1_1094
og_1464		R_etli_NXC12_NZ_CP020906.1_1342		R_leguminosarum_GLR17_NZ_CP071626.1_1730	R_phaseoli_R650_NZ_CP013532.1_1401	R_tropici_CIAT_899_NC_020059.1_1123
og_1465	R_SL_42_study_contig_1_1892	R_etli_NXC12_NZ_CP020906.1_1438	R_ipomoeae_shin9-1_1_NZ_STGV01000001.1_1149	R_leguminosarum_GLR17_NZ_CP071626.1_1792	R_phaseoli_R650_NZ_CP013532.1_1467	R_tropici_CIAT_899_NC_020059.1_1201
og_1466	R_SL_42_study_contig_1_1916	R_etli_NXC12_NZ_CP020906.1_1470	R_ipomoeae_shin9-1_1_NZ_STGV01000001.1_1118	R_leguminosarum_GLR17_NZ_CP071626.1_1817	R_phaseoli_R650_NZ_CP013532.1_1499	R_tropici_CIAT_899_NC_020059.1_1232
og_1467	R_SL_42_study_contig_1_1959	R_etli_NXC12_NZ_CP020906.1_1502	R_ipomoeae_shin9-1_1_NZ_STGV01000001.1_1083	R_leguminosarum_GLR17_NZ_CP071626.1_1855	R_phaseoli_R650_NZ_CP013532.1_1535	R_tropici_CIAT_899_NC_020059.1_1268
og_1468	R_SL_42_study_contig_1_2021	R_etli_NXC12_NZ_CP020906.1_1598	R_ipomoeae_shin9-1_1_NZ_STGV01000001.1_1019	R_leguminosarum_GLR17_NZ_CP071626.1_1946	R_phaseoli_R650_NZ_CP013532.1_1633	R_tropici_CIAT_899_NC_020059.1_1355
og_1469	R_SL_42_study_contig_1_2227	R_etli_NXC12_NZ_CP020906.1_1822	R_ipomoeae_shin9-1_1_NZ_STGV01000001.1_813	R_leguminosarum_GLR17_NZ_CP071626.1_2201	R_phaseoli_R650_NZ_CP013532.1_1862	R_tropici_CIAT_899_NC_020059.1_1556
og_1470	R_SL_42_study_contig_1_2431	R_etli_NXC12_NZ_CP020906.1_1950		R_leguminosarum_GLR17_NZ_CP071626.1_2338	R_phaseoli_R650_NZ_CP013532.1_2030	R_tropici_CIAT_899_NC_020059.1_1694
og_1471		R_etli_NXC12_NZ_CP020906.1_2142		R_leguminosarum_GLR17_NZ_CP071626.1_2595	R_phaseoli_R650_NZ_CP013532.1_2215	R_tropici_CIAT_899_NC_020059.1_1819
og_1472	R_SL_42_study_contig_1_2752	R_etli_NXC12_NZ_CP020906.1_2270	R_ipomoeae_shin9-1_1_NZ_STGV01000001.1_377	R_leguminosarum_GLR17_NZ_CP071626.1_2715	R_phaseoli_R650_NZ_CP013532.1_2352	R_tropici_CIAT_899_NC_020059.1_1937
og_1473		R_etli_NXC12_NZ_CP020906.1_2750		R_leguminosarum_GLR17_NZ_CP071626.1_3359	R_phaseoli_R650_NZ_CP013532.1_2839	R_tropici_CIAT_899_NC_020059.1_2144
og_1474	R_SL_42_study_contig_1_2926	R_etli_NXC12_NZ_CP020906.1_2814	R_ipomoeae_shin9-1_1_NZ_STGV01000001.1_217	R_leguminosarum_GLR17_NZ_CP071626.1_3430	R_phaseoli_R650_NZ_CP013532.1_2909	R_tropici_CIAT_899_NC_020059.1_2218
og_1475		R_etli_NXC12_NZ_CP020906.1_2846		R_leguminosarum_GLR17_NZ_CP071626.1_3462	R_phaseoli_R650_NZ_CP013532.1_2941	R_tropici_CIAT_899_NC_020059.1_2249
og_1476	R_SL_42_study_contig_1_3077	R_etli_NXC12_NZ_CP020906.1_3006	R_ipomoeae_shin9-1_1_NZ_STGV01000001.1_76	R_leguminosarum_GLR17_NZ_CP071626.1_3610	R_phaseoli_R650_NZ_CP013532.1_3094	R_tropici_CIAT_899_NC_020059.1_2470
og_1477		R_etli_NXC12_NZ_CP020906.1_3038		R_leguminosarum_GLR17_NZ_CP071626.1_3645	R_phaseoli_R650_NZ_CP013532.1_3126	R_tropici_CIAT_899_NC_020059.1_2502
og_1478		R_etli_NXC12_NZ_CP020906.1_3262		R_leguminosarum_GLR17_NZ_CP071626.1_3921	R_phaseoli_R650_NZ_CP013532.1_3368	R_tropici_CIAT_899_NC_020059.1_2684
og_1479		R_etli_NXC12_NZ_CP020906.1_3294		R_leguminosarum_GLR17_NZ_CP071626.1_3950	R_phaseoli_R650_NZ_CP013532.1_3398	R_tropici_CIAT_899_NC_020059.1_2706
og_1480		R_etli_NXC12_NZ_CP020906.1_3326		R_leguminosarum_GLR17_NZ_CP071626.1_3981	R_phaseoli_R650_NZ_CP013532.1_3429	R_tropici_CIAT_899_NC_020059.1_2734
og_1481		R_etli_NXC12_NZ_CP020906.1_3550		R_leguminosarum_GLR17_NZ_CP071626.1_4565	R_phaseoli_R650_NZ_CP013532.1_3657	R_tropici_CIAT_899_NC_020059.1_2970
og_1482		R_etli_NXC12_NZ_CP020906.1_3646		R_leguminosarum_GLR17_NZ_CP071626.1_4670	R_phaseoli_R650_NZ_CP013532.1_3759	R_tropici_CIAT_899_NC_020059.1_3064
og_1483	R_SL_42_study_contig_1_198	R_etli_NXC12_NZ_CP020906.1_3774		R_leguminosarum_GLR17_NZ_CP071626.1_4809	R_phaseoli_R650_NZ_CP013532.1_3884	R_tropici_CIAT_899_NC_020059.1_3193
og_1484		R_etli_NXC12_NZ_CP020906.1_3806		R_leguminosarum_GLR17_NZ_CP071626.1_4840	R_phaseoli_R650_NZ_CP013532.1_3915	R_tropici_CIAT_899_NC_020059.1_3225
og_1485	R_SL_42_study_contig_1_258	R_etli_NXC12_NZ_CP020906.1_3838		R_leguminosarum_GLR17_NZ_CP071626.1_4877	R_phaseoli_R650_NZ_CP013532.1_4018	R_tropici_CIAT_899_NC_020059.1_3247
og_1486	R_SL_42_study_contig_1_285	R_etli_NXC12_NZ_CP020906.1_3870		R_leguminosarum_GLR17_NZ_CP071626.1_4918	R_phaseoli_R650_NZ_CP013532.1_4049	R_tropici_CIAT_899_NC_020059.1_3283
og_1487	R_SL_42_study_contig_1_315	R_etli_NXC12_NZ_CP020906.1_3902		R_leguminosarum_GLR17_NZ_CP071626.1_4960	R_phaseoli_R650_NZ_CP013532.1_4084	R_tropici_CIAT_899_NC_020059.1_3317
og_1488	R_SL_42_study_contig_1_10	R_etli_NXC12_NZ_CP020906.1_4030		R_leguminosarum_GLR17_NZ_CP071626.1_5061	R_phaseoli_R650_NZ_CP013532.1_4220	R_tropici_CIAT_899_NC_020059.1_3494
og_1489		R_etli_NXC12_NZ_CP020906.1_4094		R_leguminosarum_GLR17_NZ_CP071626.1_5168	R_phaseoli_R650_NZ_CP013532.1_4284	R_tropici_CIAT_899_NC_020059.1_3655
og_1490	R_SL_42_study_contig_1_581	R_etli_NXC12_NZ_CP020906.1_31		R_leguminosarum_GLR17_NZ_CP071626.1_31	R_phaseoli_R650_NZ_CP013532.1_33	R_tropici_CIAT_899_NC_020059.1_35
og_1491	R_SL_42_study_contig_1_647	R_etli_NXC12_NZ_CP020906.1_95		R_leguminosarum_GLR17_NZ_CP071626.1_125	R_phaseoli_R650_NZ_CP013532.1_98	R_tropici_CIAT_899_NC_020059.1_93
og_1492	R_SL_42_study_contig_1_706	R_etli_NXC12_NZ_CP020906.1_159		R_leguminosarum_GLR17_NZ_CP071626.1_200	R_phaseoli_R650_NZ_CP013532.1_201	R_tropici_CIAT_899_NC_020059.1_201
og_1493	R_SL_42_study_contig_1_742	R_etli_NXC12_NZ_CP020906.1_191		R_leguminosarum_GLR17_NZ_CP071626.1_233	R_phaseoli_R650_NZ_CP013532.1_232	R_tropici_CIAT_899_NC_020059.1_249
og_1494	R_SL_42_study_contig_1_832	R_etli_NXC12_NZ_CP020906.1_255		R_leguminosarum_GLR17_NZ_CP071626.1_311	R_phaseoli_R650_NZ_CP013532.1_297	R_tropici_CIAT_899_NC_020059.1_332
og_1495		R_etli_NXC12_NZ_CP020906.1_351		R_leguminosarum_GLR17_NZ_CP071626.1_527	R_phaseoli_R650_NZ_CP013532.1_395	R_tropici_CIAT_899_NC_020059.1_477
og_1496		R_etli_NXC12_NZ_CP020906.1_447		R_leguminosarum_GLR17_NZ_CP071626.1_641	R_phaseoli_R650_NZ_CP013532.1_494	R_tropici_CIAT_899_NC_020059.1_525
og_1497		R_etli_NXC12_NZ_CP020906.1_735		R_leguminosarum_GLR17_NZ_CP071626.1_947	R_phaseoli_R650_NZ_CP013532.1_755	R_tropici_CIAT_899_NC_020059.1_713
og_1498		R_etli_NXC12_NZ_CP020906.1_831		R_leguminosarum_GLR17_NZ_CP071626.1_1060	R_phaseoli_R650_NZ_CP013532.1_891	R_tropici_CIAT_899_NC_020059.1_797
og_1499		R_etli_NXC12_NZ_CP020906.1_895		R_leguminosarum_GLR17_NZ_CP071626.1_1125	R_phaseoli_R650_NZ_CP013532.1_955	R_tropici_CIAT_899_NC_020059.1_861
og_1500		R_etli_NXC12_NZ_CP020906.1_959		R_leguminosarum_GLR17_NZ_CP071626.1_1212	R_phaseoli_R650_NZ_CP013532.1_1019	R_tropici_CIAT_899_NC_020059.1_910
og_1501		R_etli_NXC12_NZ_CP020906.1_1343		R_leguminosarum_GLR17_NZ_CP071626.1_1731	R_phaseoli_R650_NZ_CP013532.1_1402	R_tropici_CIAT_899_NC_020059.1_1124
og_1502	R_SL_42_study_contig_1_2115	R_etli_NXC12_NZ_CP020906.1_1663	R_ipomoeae_shin9-1_1_NZ_STGV01000001.1_931	R_leguminosarum_GLR17_NZ_CP071626.1_2009	R_phaseoli_R650_NZ_CP013532.1_1697	R_tropici_CIAT_899_NC_020059.1_1449
og_1503		R_etli_NXC12_NZ_CP020906.1_1823		R_leguminosarum_GLR17_NZ_CP071626.1_2202	R_phaseoli_R650_NZ_CP013532.1_1863	R_tropici_CIAT_899_NC_020059.1_1557
og_1504		R_etli_NXC12_NZ_CP020906.1_1951		R_leguminosarum_GLR17_NZ_CP071626.1_2339	R_phaseoli_R650_NZ_CP013532.1_2031	R_tropici_CIAT_899_NC_020059.1_1695
og_1505		R_etli_NXC12_NZ_CP020906.1_2047		R_leguminosarum_GLR17_NZ_CP071626.1_2451	R_phaseoli_R650_NZ_CP013532.1_2114	R_tropici_CIAT_899_NC_020059.1_1738
og_1506	R_SL_42_study_contig_1_2603	R_etli_NXC12_NZ_CP020906.1_2175	R_ipomoeae_shin9-1_1_NZ_STGV01000001.1_474	R_leguminosarum_GLR17_NZ_CP071626.1_2630	R_phaseoli_R650_NZ_CP013532.1_2270	R_tropici_CIAT_899_NC_020059.1_1855
og_1507	R_SL_42_study_contig_1_2753	R_etli_NXC12_NZ_CP020906.1_2271	R_ipomoeae_shin9-1_1_NZ_STGV01000001.1_376	R_leguminosarum_GLR17_NZ_CP071626.1_2716	R_phaseoli_R650_NZ_CP013532.1_2353	R_tropici_CIAT_899_NC_020059.1_1938
og_1508	R_SL_42_study_contig_1_2775	R_etli_NXC12_NZ_CP020906.1_2303	R_ipomoeae_shin9-1_1_NZ_STGV01000001.1_354	R_leguminosarum_GLR17_NZ_CP071626.1_2749	R_phaseoli_R650_NZ_CP013532.1_2384	R_tropici_CIAT_899_NC_020059.1_1976
og_1509	R_SL_42_study_contig_1_2797	R_etli_NXC12_NZ_CP020906.1_2335	R_ipomoeae_shin9-1_1_NZ_STGV01000001.1_334	R_leguminosarum_GLR17_NZ_CP071626.1_2791	R_phaseoli_R650_NZ_CP013532.1_2408	R_tropici_CIAT_899_NC_020059.1_1992
og_1510	R_SL_42_study_contig_1_2843	R_etli_NXC12_NZ_CP020906.1_2687		R_leguminosarum_GLR17_NZ_CP071626.1_3307	R_phaseoli_R650_NZ_CP013532.1_2781	R_tropici_CIAT_899_NC_020059.1_2115
og_1511	R_SL_42_study_contig_1_2884	R_etli_NXC12_NZ_CP020906.1_2783	R_ipomoeae_shin9-1_1_NZ_STGV01000001.1_256	R_leguminosarum_GLR17_NZ_CP071626.1_3397	R_phaseoli_R650_NZ_CP013532.1_2879	R_tropici_CIAT_899_NC_020059.1_2176
og_1512		R_etli_NXC12_NZ_CP020906.1_2815		R_leguminosarum_GLR17_NZ_CP071626.1_3431	R_phaseoli_R650_NZ_CP013532.1_2910	R_tropici_CIAT_899_NC_020059.1_2219
og_1513	R_SL_42_study_contig_1_3078	R_etli_NXC12_NZ_CP020906.1_3007	R_ipomoeae_shin9-1_1_NZ_STGV01000001.1_75	R_leguminosarum_GLR17_NZ_CP071626.1_3611	R_phaseoli_R650_NZ_CP013532.1_3095	R_tropici_CIAT_899_NC_020059.1_2471
og_1514		R_etli_NXC12_NZ_CP020906.1_3103		R_leguminosarum_GLR17_NZ_CP071626.1_3714	R_phaseoli_R650_NZ_CP013532.1_3192	R_tropici_CIAT_899_NC_020059.1_2570
og_1515	R_SL_42_study_contig_1_3287	R_etli_NXC12_NZ_CP020906.1_3295		R_leguminosarum_GLR17_NZ_CP071626.1_3951	R_phaseoli_R650_NZ_CP013532.1_3399	R_tropici_CIAT_899_NC_020059.1_2707
og_1516	R_SL_42_study_contig_1_3330	R_etli_NXC12_NZ_CP020906.1_3327		R_leguminosarum_GLR17_NZ_CP071626.1_3982	R_phaseoli_R650_NZ_CP013532.1_3430	R_tropici_CIAT_899_NC_020059.1_2735
og_1517		R_etli_NXC12_NZ_CP020906.1_3359		R_leguminosarum_GLR17_NZ_CP071626.1_4026	R_phaseoli_R650_NZ_CP013532.1_3463	R_tropici_CIAT_899_NC_020059.1_72
og_1518	R_SL_42_study_contig_1_3387	R_etli_NXC12_NZ_CP020906.1_3455		R_leguminosarum_GLR17_NZ_CP071626.1_4364	R_phaseoli_R650_NZ_CP013532.1_3554	R_tropici_CIAT_899_NC_020059.1_2881
og_1519	R_SL_42_study_contig_1_3408	R_etli_NXC12_NZ_CP020906.1_3487		R_leguminosarum_GLR17_NZ_CP071626.1_4400	R_phaseoli_R650_NZ_CP013532.1_3587	R_tropici_CIAT_899_NC_020059.1_2906
og_1520		R_etli_NXC12_NZ_CP020906.1_3519		R_leguminosarum_GLR17_NZ_CP071626.1_4435	R_phaseoli_R650_NZ_CP013532.1_3623	R_tropici_CIAT_899_NC_020059.1_2930
og_1521		R_etli_NXC12_NZ_CP020906.1_3551		R_leguminosarum_GLR17_NZ_CP071626.1_4566	R_phaseoli_R650_NZ_CP013532.1_3658	R_tropici_CIAT_899_NC_020059.1_2971
og_1522	R_SL_42_study_contig_1_3558	R_etli_NXC12_NZ_CP020906.1_3647		R_leguminosarum_GLR17_NZ_CP071626.1_4671	R_phaseoli_R650_NZ_CP013532.1_3760	R_tropici_CIAT_899_NC_020059.1_3065
og_1523	R_SL_42_study_contig_1_229	R_etli_NXC12_NZ_CP020906.1_3807		R_leguminosarum_GLR17_NZ_CP071626.1_4841	R_phaseoli_R650_NZ_CP013532.1_3916	R_tropici_CIAT_899_NC_020059.1_3226
og_1524	R_SL_42_study_contig_2_609	R_etli_NXC12_NZ_CP020906.1_3839		R_leguminosarum_GLR17_NZ_CP071626.1_4878		R_tropici_CIAT_899_NC_020059.1_3249
og_1525		R_etli_NXC12_NZ_CP020906.1_3871				R_tropici_CIAT_899_NC_020059.1_3284
og_1526		R_etli_NXC12_NZ_CP020906.1_3903		R_leguminosarum_GLR17_NZ_CP071626.1_4961	R_phaseoli_R650_NZ_CP013532.1_4085	R_tropici_CIAT_899_NC_020059.1_3318
og_1527	R_SL_42_study_contig_1_502	R_etli_NXC12_NZ_CP020906.1_3935		R_leguminosarum_GLR17_NZ_CP071626.1_4991	R_phaseoli_R650_NZ_CP013532.1_4116	R_tropici_CIAT_899_NC_020059.1_3344
og_1528		R_etli_NXC12_NZ_CP020906.1_3967		R_leguminosarum_GLR17_NZ_CP071626.1_5024	R_phaseoli_R650_NZ_CP013532.1_4149	R_tropici_CIAT_899_NC_020059.1_3389
og_1529	R_SL_42_study_contig_1_351	R_etli_NXC12_NZ_CP020906.1_3999		R_leguminosarum_GLR17_NZ_CP071626.1_5094	R_phaseoli_R650_NZ_CP013532.1_4184	R_tropici_CIAT_899_NC_020059.1_3533
og_1530		R_etli_NXC12_NZ_CP020906.1_4031		R_leguminosarum_GLR17_NZ_CP071626.1_5060	R_phaseoli_R650_NZ_CP013532.1_4221	R_tropici_CIAT_899_NC_020059.1_3493
og_1531		R_etli_NXC12_NZ_CP020906.1_4095		R_leguminosarum_GLR17_NZ_CP071626.1_5169	R_phaseoli_R650_NZ_CP013532.1_4286	R_tropici_CIAT_899_NC_020059.1_3654
og_1532		R_etli_NXC12_NZ_CP020906.1_32		R_leguminosarum_GLR17_NZ_CP071626.1_32	R_phaseoli_R650_NZ_CP013532.1_34	R_tropici_CIAT_899_NC_020059.1_36
og_1533	R_SL_42_study_contig_1_676	R_etli_NXC12_NZ_CP020906.1_128		R_leguminosarum_GLR17_NZ_CP071626.1_167	R_phaseoli_R650_NZ_CP013532.1_163	R_tropici_CIAT_899_NC_020059.1_130
og_1534	R_SL_42_study_contig_1_707	R_etli_NXC12_NZ_CP020906.1_160		R_leguminosarum_GLR17_NZ_CP071626.1_201	R_phaseoli_R650_NZ_CP013532.1_202	R_tropici_CIAT_899_NC_020059.1_202
og_1535		R_etli_NXC12_NZ_CP020906.1_192		R_leguminosarum_GLR17_NZ_CP071626.1_234	R_phaseoli_R650_NZ_CP013532.1_233	R_tropici_CIAT_899_NC_020059.1_250
og_1536		R_etli_NXC12_NZ_CP020906.1_288		R_leguminosarum_GLR17_NZ_CP071626.1_456	R_phaseoli_R650_NZ_CP013532.1_329	R_tropici_CIAT_899_NC_020059.1_366
og_1537	R_SL_42_study_contig_1_978	R_etli_NXC12_NZ_CP020906.1_352		R_leguminosarum_GLR17_NZ_CP071626.1_528	R_phaseoli_R650_NZ_CP013532.1_396	R_tropici_CIAT_899_NC_020059.1_476
og_1538	R_SL_42_study_contig_1_1013	R_etli_NXC12_NZ_CP020906.1_448		R_leguminosarum_GLR17_NZ_CP071626.1_642	R_phaseoli_R650_NZ_CP013532.1_495	R_tropici_CIAT_899_NC_020059.1_526
og_1539	R_SL_42_study_contig_1_1135	R_etli_NXC12_NZ_CP020906.1_576		R_leguminosarum_GLR17_NZ_CP071626.1_749	R_phaseoli_R650_NZ_CP013532.1_592	R_tropici_CIAT_899_NC_020059.1_599
og_1540		R_etli_NXC12_NZ_CP020906.1_608	R_ipomoeae_shin9-1_1_NZ_STGV01000001.1_57	R_leguminosarum_GLR17_NZ_CP071626.1_1315	R_phaseoli_R650_NZ_CP013532.1_628	R_tropici_CIAT_899_NC_020059.1_1729
og_1541		R_etli_NXC12_NZ_CP020906.1_704		R_leguminosarum_GLR17_NZ_CP071626.1_916	R_phaseoli_R650_NZ_CP013532.1_724	R_tropici_CIAT_899_NC_020059.1_678
og_1542		R_etli_NXC12_NZ_CP020906.1_800		R_leguminosarum_GLR17_NZ_CP071626.1_1021	R_phaseoli_R650_NZ_CP013532.1_856	R_tropici_CIAT_899_NC_020059.1_761
og_1543		R_etli_NXC12_NZ_CP020906.1_832		R_leguminosarum_GLR17_NZ_CP071626.1_1061	R_phaseoli_R650_NZ_CP013532.1_892	R_tropici_CIAT_899_NC_020059.1_798
og_1544	R_SL_42_study_contig_1_1407	R_etli_NXC12_NZ_CP020906.1_864		R_leguminosarum_GLR17_NZ_CP071626.1_1099	R_phaseoli_R650_NZ_CP013532.1_925	R_tropici_CIAT_899_NC_020059.1_832
og_1545		R_etli_NXC12_NZ_CP020906.1_1280		R_leguminosarum_GLR17_NZ_CP071626.1_1659	R_phaseoli_R650_NZ_CP013532.1_1339	R_tropici_CIAT_899_NC_020059.1_1067
og_1546		R_etli_NXC12_NZ_CP020906.1_1312		R_leguminosarum_GLR17_NZ_CP071626.1_1695	R_phaseoli_R650_NZ_CP013532.1_1371	R_tropici_CIAT_899_NC_020059.1_1098
og_1547		R_etli_NXC12_NZ_CP020906.1_1344		R_leguminosarum_GLR17_NZ_CP071626.1_1732	R_phaseoli_R650_NZ_CP013532.1_1403	R_tropici_CIAT_899_NC_020059.1_1125
og_1548		R_etli_NXC12_NZ_CP020906.1_1408		R_leguminosarum_GLR17_NZ_CP071626.1_1768	R_phaseoli_R650_NZ_CP013532.1_1440	R_tropici_CIAT_899_NC_020059.1_1167
og_1549	R_SL_42_study_contig_1_1894	R_etli_NXC12_NZ_CP020906.1_1440	R_ipomoeae_shin9-1_1_NZ_STGV01000001.1_1144	R_leguminosarum_GLR17_NZ_CP071626.1_1794	R_phaseoli_R650_NZ_CP013532.1_1469	R_tropici_CIAT_899_NC_020059.1_1205
og_1550	R_SL_42_study_contig_1_1961	R_etli_NXC12_NZ_CP020906.1_1504	R_ipomoeae_shin9-1_1_NZ_STGV01000001.1_1081	R_leguminosarum_GLR17_NZ_CP071626.1_1857	R_phaseoli_R650_NZ_CP013532.1_1537	R_tropici_CIAT_899_NC_020059.1_1270
og_1551	R_SL_42_study_contig_1_2022	R_etli_NXC12_NZ_CP020906.1_1600	R_ipomoeae_shin9-1_1_NZ_STGV01000001.1_1018	R_leguminosarum_GLR17_NZ_CP071626.1_1948	R_phaseoli_R650_NZ_CP013532.1_1634	R_tropici_CIAT_899_NC_020059.1_1356
og_1552		R_etli_NXC12_NZ_CP020906.1_1632		R_leguminosarum_GLR17_NZ_CP071626.1_1981	R_phaseoli_R650_NZ_CP013532.1_1666	R_tropici_CIAT_899_NC_020059.1_1394
og_1553	R_SL_42_study_contig_1_2116	R_etli_NXC12_NZ_CP020906.1_1664	R_ipomoeae_shin9-1_1_NZ_STGV01000001.1_930	R_leguminosarum_GLR17_NZ_CP071626.1_2010	R_phaseoli_R650_NZ_CP013532.1_1698	R_tropici_CIAT_899_NC_020059.1_1450
og_1554		R_etli_NXC12_NZ_CP020906.1_1696		R_leguminosarum_GLR17_NZ_CP071626.1_2042	R_phaseoli_R650_NZ_CP013532.1_1731	R_tropici_CIAT_899_NC_020059.1_1486
og_1555	R_SL_42_study_contig_1_2397	R_etli_NXC12_NZ_CP020906.1_1920	R_ipomoeae_shin9-1_1_NZ_STGV01000001.1_665	R_leguminosarum_GLR17_NZ_CP071626.1_2304	R_phaseoli_R650_NZ_CP013532.1_1986	R_tropici_CIAT_899_NC_020059.1_1666
og_1556		R_etli_NXC12_NZ_CP020906.1_1952		R_leguminosarum_GLR17_NZ_CP071626.1_2340	R_phaseoli_R650_NZ_CP013532.1_2032	R_tropici_CIAT_899_NC_020059.1_1696
og_1557	R_SL_42_study_contig_1_2373	R_etli_NXC12_NZ_CP020906.1_2144	R_ipomoeae_shin9-1_1_NZ_STGV01000001.1_684	R_leguminosarum_GLR17_NZ_CP071626.1_2597	R_phaseoli_R650_NZ_CP013532.1_2218	R_tropici_CIAT_899_NC_020059.1_1822
og_1558		R_etli_NXC12_NZ_CP020906.1_2176		R_leguminosarum_GLR17_NZ_CP071626.1_2631	R_phaseoli_R650_NZ_CP013532.1_2271	R_tropici_CIAT_899_NC_020059.1_1857
og_1559	R_SL_42_study_contig_1_2864	R_etli_NXC12_NZ_CP020906.1_2752	R_ipomoeae_shin9-1_1_NZ_STGV01000001.1_275	R_leguminosarum_GLR17_NZ_CP071626.1_3361	R_phaseoli_R650_NZ_CP013532.1_2841	R_tropici_CIAT_899_NC_020059.1_2147
og_1560	R_SL_42_study_contig_1_2928	R_etli_NXC12_NZ_CP020906.1_2816	R_ipomoeae_shin9-1_1_NZ_STGV01000001.1_215	R_leguminosarum_GLR17_NZ_CP071626.1_3432	R_phaseoli_R650_NZ_CP013532.1_2911	R_tropici_CIAT_899_NC_020059.1_2220
og_1561		R_etli_NXC12_NZ_CP020906.1_3264		R_leguminosarum_GLR17_NZ_CP071626.1_3923	R_phaseoli_R650_NZ_CP013532.1_3370	R_tropici_CIAT_899_NC_020059.1_2686
og_1562		R_etli_NXC12_NZ_CP020906.1_3360		R_leguminosarum_GLR17_NZ_CP071626.1_4027	R_phaseoli_R650_NZ_CP013532.1_3464	R_tropici_CIAT_899_NC_020059.1_71
og_1563		R_etli_NXC12_NZ_CP020906.1_3456		R_leguminosarum_GLR17_NZ_CP071626.1_4365	R_phaseoli_R650_NZ_CP013532.1_3555	R_tropici_CIAT_899_NC_020059.1_2875
og_1564	R_SL_42_study_contig_1_3410	R_etli_NXC12_NZ_CP020906.1_3488		R_leguminosarum_GLR17_NZ_CP071626.1_4401	R_phaseoli_R650_NZ_CP013532.1_3588	R_tropici_CIAT_899_NC_020059.1_2908
og_1565	R_SL_42_study_contig_1_3464	R_etli_NXC12_NZ_CP020906.1_3552		R_leguminosarum_GLR17_NZ_CP071626.1_4567	R_phaseoli_R650_NZ_CP013532.1_3659	R_tropici_CIAT_899_NC_020059.1_2972
og_1566		R_etli_NXC12_NZ_CP020906.1_3584		R_leguminosarum_GLR17_NZ_CP071626.1_4603	R_phaseoli_R650_NZ_CP013532.1_3695	R_tropici_CIAT_899_NC_020059.1_3000
og_1567	R_SL_42_study_contig_1_3559	R_etli_NXC12_NZ_CP020906.1_3648		R_leguminosarum_GLR17_NZ_CP071626.1_4672	R_phaseoli_R650_NZ_CP013532.1_3761	R_tropici_CIAT_899_NC_020059.1_3066
og_1568		R_etli_NXC12_NZ_CP020906.1_3808		R_leguminosarum_GLR17_NZ_CP071626.1_4842	R_phaseoli_R650_NZ_CP013532.1_3917	R_tropici_CIAT_899_NC_020059.1_3227
og_1569	R_SL_42_study_contig_1_317	R_etli_NXC12_NZ_CP020906.1_3904		R_leguminosarum_GLR17_NZ_CP071626.1_4962	R_phaseoli_R650_NZ_CP013532.1_4086	R_tropici_CIAT_899_NC_020059.1_3319
og_1570	R_SL_42_study_contig_1_501	R_etli_NXC12_NZ_CP020906.1_3936		R_leguminosarum_GLR17_NZ_CP071626.1_4992	R_phaseoli_R650_NZ_CP013532.1_4117	R_tropici_CIAT_899_NC_020059.1_3345
og_1571		R_etli_NXC12_NZ_CP020906.1_4064		R_leguminosarum_GLR17_NZ_CP071626.1_5145	R_phaseoli_R650_NZ_CP013532.1_4254	R_tropici_CIAT_899_NC_020059.1_3618
og_1572		R_etli_NXC12_NZ_CP020906.1_4096		R_leguminosarum_GLR17_NZ_CP071626.1_5170	R_phaseoli_R650_NZ_CP013532.1_4287	R_tropici_CIAT_899_NC_020059.1_3653
og_1573		R_etli_NXC12_NZ_CP020906.1_65		R_leguminosarum_GLR17_NZ_CP071626.1_94	R_phaseoli_R650_NZ_CP013532.1_68
og_1574		R_etli_NXC12_NZ_CP020906.1_97		R_leguminosarum_GLR17_NZ_CP071626.1_136
og_1575		R_etli_NXC12_NZ_CP020906.1_321		R_leguminosarum_GLR17_NZ_CP071626.1_491	R_phaseoli_R650_NZ_CP013532.1_362
og_1576		R_etli_NXC12_NZ_CP020906.1_385		R_leguminosarum_GLR17_NZ_CP071626.1_566	R_phaseoli_R650_NZ_CP013532.1_430
og_1577		R_etli_NXC12_NZ_CP020906.1_449		R_leguminosarum_GLR17_NZ_CP071626.1_643	R_phaseoli_R650_NZ_CP013532.1_496
og_1578		R_etli_NXC12_NZ_CP020906.1_641		R_leguminosarum_GLR17_NZ_CP071626.1_854	R_phaseoli_R650_NZ_CP013532.1_662
og_1579		R_etli_NXC12_NZ_CP020906.1_673		R_leguminosarum_GLR17_NZ_CP071626.1_886	R_phaseoli_R650_NZ_CP013532.1_694
og_1580		R_etli_NXC12_NZ_CP020906.1_801		R_leguminosarum_GLR17_NZ_CP071626.1_1022	R_phaseoli_R650_NZ_CP013532.1_857
og_1581		R_etli_NXC12_NZ_CP020906.1_833		R_leguminosarum_GLR17_NZ_CP071626.1_1062	R_phaseoli_R650_NZ_CP013532.1_893
og_1582		R_etli_NXC12_NZ_CP020906.1_1089		R_leguminosarum_GLR17_NZ_CP071626.1_1415
og_1583		R_etli_NXC12_NZ_CP020906.1_1153		R_leguminosarum_GLR17_NZ_CP071626.1_3102
og_1584		R_etli_NXC12_NZ_CP020906.1_1185		R_leguminosarum_GLR17_NZ_CP071626.1_1523	R_phaseoli_R650_NZ_CP013532.1_1230
og_1585		R_etli_NXC12_NZ_CP020906.1_1281		R_leguminosarum_GLR17_NZ_CP071626.1_1660	R_phaseoli_R650_NZ_CP013532.1_1340
og_1586		R_etli_NXC12_NZ_CP020906.1_1313		R_leguminosarum_GLR17_NZ_CP071626.1_1696	R_phaseoli_R650_NZ_CP013532.1_1372
og_1587		R_etli_NXC12_NZ_CP020906.1_1473		R_leguminosarum_GLR17_NZ_CP071626.1_1820	R_phaseoli_R650_NZ_CP013532.1_1502
og_1588		R_etli_NXC12_NZ_CP020906.1_1505		R_leguminosarum_GLR17_NZ_CP071626.1_1866	R_phaseoli_R650_NZ_CP013532.1_1538
og_1589		R_etli_NXC12_NZ_CP020906.1_1537		R_leguminosarum_GLR17_NZ_CP071626.1_1888	R_phaseoli_R650_NZ_CP013532.1_1570
og_1590		R_etli_NXC12_NZ_CP020906.1_1601		R_leguminosarum_GLR17_NZ_CP071626.1_1949	R_phaseoli_R650_NZ_CP013532.1_1635
og_1591		R_etli_NXC12_NZ_CP020906.1_1729		R_leguminosarum_GLR17_NZ_CP071626.1_2079	R_phaseoli_R650_NZ_CP013532.1_1767
og_1592		R_etli_NXC12_NZ_CP020906.1_1761		R_leguminosarum_GLR17_NZ_CP071626.1_2121	R_phaseoli_R650_NZ_CP013532.1_1804
og_1593		R_etli_NXC12_NZ_CP020906.1_1825		R_leguminosarum_GLR17_NZ_CP071626.1_2204	R_phaseoli_R650_NZ_CP013532.1_1865
og_1594		R_etli_NXC12_NZ_CP020906.1_1921		R_leguminosarum_GLR17_NZ_CP071626.1_2305	R_phaseoli_R650_NZ_CP013532.1_1987
og_1595		R_etli_NXC12_NZ_CP020906.1_2017		R_leguminosarum_GLR17_NZ_CP071626.1_2415	R_phaseoli_R650_NZ_CP013532.1_2084
og_1596		R_etli_NXC12_NZ_CP020906.1_2145		R_leguminosarum_GLR17_NZ_CP071626.1_2598	R_phaseoli_R650_NZ_CP013532.1_2219
og_1597		R_etli_NXC12_NZ_CP020906.1_2177		R_leguminosarum_GLR17_NZ_CP071626.1_2632	R_phaseoli_R650_NZ_CP013532.1_2272
og_1598		R_etli_NXC12_NZ_CP020906.1_2337		R_leguminosarum_GLR17_NZ_CP071626.1_2793	R_phaseoli_R650_NZ_CP013532.1_2410
og_1599		R_etli_NXC12_NZ_CP020906.1_2369		R_leguminosarum_GLR17_NZ_CP071626.1_2841	R_phaseoli_R650_NZ_CP013532.1_2449
og_1600		R_etli_NXC12_NZ_CP020906.1_2433		R_leguminosarum_GLR17_NZ_CP071626.1_2918	R_phaseoli_R650_NZ_CP013532.1_2511
og_1601		R_etli_NXC12_NZ_CP020906.1_2497		R_leguminosarum_GLR17_NZ_CP071626.1_3036	R_phaseoli_R650_NZ_CP013532.1_2566
og_1602		R_etli_NXC12_NZ_CP020906.1_2561		R_leguminosarum_GLR17_NZ_CP071626.1_3137	R_phaseoli_R650_NZ_CP013532.1_2641
og_1603		R_etli_NXC12_NZ_CP020906.1_2625		R_leguminosarum_GLR17_NZ_CP071626.1_3209	R_phaseoli_R650_NZ_CP013532.1_2713
og_1604		R_etli_NXC12_NZ_CP020906.1_2657		R_leguminosarum_GLR17_NZ_CP071626.1_3278	R_phaseoli_R650_NZ_CP013532.1_2746
og_1605		R_etli_NXC12_NZ_CP020906.1_2689		R_leguminosarum_GLR17_NZ_CP071626.1_3309	R_phaseoli_R650_NZ_CP013532.1_2783
og_1606		R_etli_NXC12_NZ_CP020906.1_2721		R_leguminosarum_GLR17_NZ_CP071626.1_3325	R_phaseoli_R650_NZ_CP013532.1_2809
og_1607		R_etli_NXC12_NZ_CP020906.1_2785		R_leguminosarum_GLR17_NZ_CP071626.1_3400	R_phaseoli_R650_NZ_CP013532.1_2881
og_1608		R_etli_NXC12_NZ_CP020906.1_2817		R_leguminosarum_GLR17_NZ_CP071626.1_3433	R_phaseoli_R650_NZ_CP013532.1_2912
og_1609		R_etli_NXC12_NZ_CP020906.1_2849		R_leguminosarum_GLR17_NZ_CP071626.1_3465	R_phaseoli_R650_NZ_CP013532.1_2946
og_1610		R_etli_NXC12_NZ_CP020906.1_2881		R_leguminosarum_GLR17_NZ_CP071626.1_3499	R_phaseoli_R650_NZ_CP013532.1_2978
og_1611		R_etli_NXC12_NZ_CP020906.1_3009		R_leguminosarum_GLR17_NZ_CP071626.1_3613	R_phaseoli_R650_NZ_CP013532.1_3097
og_1612		R_etli_NXC12_NZ_CP020906.1_3041		R_leguminosarum_GLR17_NZ_CP071626.1_3648	R_phaseoli_R650_NZ_CP013532.1_3129
og_1613		R_etli_NXC12_NZ_CP020906.1_3073		R_leguminosarum_GLR17_NZ_CP071626.1_3683	R_phaseoli_R650_NZ_CP013532.1_3161
og_1614		R_etli_NXC12_NZ_CP020906.1_3105		R_leguminosarum_GLR17_NZ_CP071626.1_3717	R_phaseoli_R650_NZ_CP013532.1_3194
og_1615		R_etli_NXC12_NZ_CP020906.1_3137		R_leguminosarum_GLR17_NZ_CP071626.1_3797	R_phaseoli_R650_NZ_CP013532.1_3229
og_1616		R_etli_NXC12_NZ_CP020906.1_3201		R_leguminosarum_GLR17_NZ_CP071626.1_3861
og_1617		R_etli_NXC12_NZ_CP020906.1_3233		R_leguminosarum_GLR17_NZ_CP071626.1_3893	R_phaseoli_R650_NZ_CP013532.1_3339
og_1618		R_etli_NXC12_NZ_CP020906.1_3425		R_leguminosarum_GLR17_NZ_CP071626.1_4327	R_phaseoli_R650_NZ_CP013532.1_3524
og_1619		R_etli_NXC12_NZ_CP020906.1_3457		R_leguminosarum_GLR17_NZ_CP071626.1_4366	R_phaseoli_R650_NZ_CP013532.1_3556
og_1620		R_etli_NXC12_NZ_CP020906.1_3521		R_leguminosarum_GLR17_NZ_CP071626.1_4439	R_phaseoli_R650_NZ_CP013532.1_3625
og_1621		R_etli_NXC12_NZ_CP020906.1_3553		R_leguminosarum_GLR17_NZ_CP071626.1_4568	R_phaseoli_R650_NZ_CP013532.1_3660
og_1622		R_etli_NXC12_NZ_CP020906.1_3617		R_leguminosarum_GLR17_NZ_CP071626.1_4641	R_phaseoli_R650_NZ_CP013532.1_3731
og_1623		R_etli_NXC12_NZ_CP020906.1_3681		R_leguminosarum_GLR17_NZ_CP071626.1_4712	R_phaseoli_R650_NZ_CP013532.1_3792
og_1624		R_etli_NXC12_NZ_CP020906.1_3713		R_leguminosarum_GLR17_NZ_CP071626.1_4752	R_phaseoli_R650_NZ_CP013532.1_3826
og_1625		R_etli_NXC12_NZ_CP020906.1_3809		R_leguminosarum_GLR17_NZ_CP071626.1_4843	R_phaseoli_R650_NZ_CP013532.1_3918
og_1626		R_etli_NXC12_NZ_CP020906.1_3841		R_leguminosarum_GLR17_NZ_CP071626.1_4879	R_phaseoli_R650_NZ_CP013532.1_4020
og_1627		R_etli_NXC12_NZ_CP020906.1_3873		R_leguminosarum_GLR17_NZ_CP071626.1_4920	R_phaseoli_R650_NZ_CP013532.1_4051
og_1628		R_etli_NXC12_NZ_CP020906.1_3937		R_leguminosarum_GLR17_NZ_CP071626.1_4993	R_phaseoli_R650_NZ_CP013532.1_4118
og_1629		R_etli_NXC12_NZ_CP020906.1_4001		R_leguminosarum_GLR17_NZ_CP071626.1_5092	R_phaseoli_R650_NZ_CP013532.1_4186
og_1630		R_etli_NXC12_NZ_CP020906.1_2		R_leguminosarum_GLR17_NZ_CP071626.1_2	R_phaseoli_R650_NZ_CP013532.1_2
og_1631		R_etli_NXC12_NZ_CP020906.1_34		R_leguminosarum_GLR17_NZ_CP071626.1_34	R_phaseoli_R650_NZ_CP013532.1_36
og_1632		R_etli_NXC12_NZ_CP020906.1_66		R_leguminosarum_GLR17_NZ_CP071626.1_95	R_phaseoli_R650_NZ_CP013532.1_69
og_1633		R_etli_NXC12_NZ_CP020906.1_98		R_leguminosarum_GLR17_NZ_CP071626.1_137	R_phaseoli_R650_NZ_CP013532.1_133
og_1634		R_etli_NXC12_NZ_CP020906.1_130		R_leguminosarum_GLR17_NZ_CP071626.1_169	R_phaseoli_R650_NZ_CP013532.1_165
og_1635		R_etli_NXC12_NZ_CP020906.1_162		R_leguminosarum_GLR17_NZ_CP071626.1_203	R_phaseoli_R650_NZ_CP013532.1_204
og_1636		R_etli_NXC12_NZ_CP020906.1_194		R_leguminosarum_GLR17_NZ_CP071626.1_236	R_phaseoli_R650_NZ_CP013532.1_235
og_1637		R_etli_NXC12_NZ_CP020906.1_226		R_leguminosarum_GLR17_NZ_CP071626.1_280	R_phaseoli_R650_NZ_CP013532.1_266
og_1638		R_etli_NXC12_NZ_CP020906.1_258		R_leguminosarum_GLR17_NZ_CP071626.1_314	R_phaseoli_R650_NZ_CP013532.1_300
og_1639		R_etli_NXC12_NZ_CP020906.1_322		R_leguminosarum_GLR17_NZ_CP071626.1_492	R_phaseoli_R650_NZ_CP013532.1_363
og_1640		R_etli_NXC12_NZ_CP020906.1_354		R_leguminosarum_GLR17_NZ_CP071626.1_530	R_phaseoli_R650_NZ_CP013532.1_398
og_1641		R_etli_NXC12_NZ_CP020906.1_546		R_leguminosarum_GLR17_NZ_CP071626.1_715	R_phaseoli_R650_NZ_CP013532.1_560
og_1642		R_etli_NXC12_NZ_CP020906.1_578		R_leguminosarum_GLR17_NZ_CP071626.1_751	R_phaseoli_R650_NZ_CP013532.1_594
og_1643		R_etli_NXC12_NZ_CP020906.1_706		R_leguminosarum_GLR17_NZ_CP071626.1_918	R_phaseoli_R650_NZ_CP013532.1_726
og_1644		R_etli_NXC12_NZ_CP020906.1_994		R_leguminosarum_GLR17_NZ_CP071626.1_1250
og_1645		R_etli_NXC12_NZ_CP020906.1_1026		R_leguminosarum_GLR17_NZ_CP071626.1_1294
og_1646		R_etli_NXC12_NZ_CP020906.1_1058		R_leguminosarum_GLR17_NZ_CP071626.1_1221	R_phaseoli_R650_NZ_CP013532.1_1118
og_1647		R_etli_NXC12_NZ_CP020906.1_1090		R_leguminosarum_GLR17_NZ_CP071626.1_1416
og_1648		R_etli_NXC12_NZ_CP020906.1_1122		R_leguminosarum_GLR17_NZ_CP071626.1_1459	R_phaseoli_R650_NZ_CP013532.1_1158
og_1649		R_etli_NXC12_NZ_CP020906.1_1154		R_leguminosarum_GLR17_NZ_CP071626.1_3101
og_1650		R_etli_NXC12_NZ_CP020906.1_1186		R_leguminosarum_GLR17_NZ_CP071626.1_1524	R_phaseoli_R650_NZ_CP013532.1_1231
og_1651		R_etli_NXC12_NZ_CP020906.1_1218		R_leguminosarum_GLR17_NZ_CP071626.1_1566
og_1652		R_etli_NXC12_NZ_CP020906.1_1282		R_leguminosarum_GLR17_NZ_CP071626.1_1661	R_phaseoli_R650_NZ_CP013532.1_1341
og_1653		R_etli_NXC12_NZ_CP020906.1_1538		R_leguminosarum_GLR17_NZ_CP071626.1_1890	R_phaseoli_R650_NZ_CP013532.1_1571
og_1654		R_etli_NXC12_NZ_CP020906.1_1602		R_leguminosarum_GLR17_NZ_CP071626.1_1950	R_phaseoli_R650_NZ_CP013532.1_1636
og_1655		R_etli_NXC12_NZ_CP020906.1_1634		R_leguminosarum_GLR17_NZ_CP071626.1_1983	R_phaseoli_R650_NZ_CP013532.1_1668
og_1656		R_etli_NXC12_NZ_CP020906.1_1698		R_leguminosarum_GLR17_NZ_CP071626.1_2044	R_phaseoli_R650_NZ_CP013532.1_1733
og_1657		R_etli_NXC12_NZ_CP020906.1_1762		R_leguminosarum_GLR17_NZ_CP071626.1_2122	R_phaseoli_R650_NZ_CP013532.1_1805
og_1658		R_etli_NXC12_NZ_CP020906.1_1890		R_leguminosarum_GLR17_NZ_CP071626.1_2269	R_phaseoli_R650_NZ_CP013532.1_1931
og_1659		R_etli_NXC12_NZ_CP020906.1_2018		R_leguminosarum_GLR17_NZ_CP071626.1_2419	R_phaseoli_R650_NZ_CP013532.1_2085
og_1660		R_etli_NXC12_NZ_CP020906.1_2050		R_leguminosarum_GLR17_NZ_CP071626.1_2454	R_phaseoli_R650_NZ_CP013532.1_2117
og_1661		R_etli_NXC12_NZ_CP020906.1_2114		R_leguminosarum_GLR17_NZ_CP071626.1_2565	R_phaseoli_R650_NZ_CP013532.1_2187
og_1662		R_etli_NXC12_NZ_CP020906.1_2146		R_leguminosarum_GLR17_NZ_CP071626.1_2599	R_phaseoli_R650_NZ_CP013532.1_2220
og_1663		R_etli_NXC12_NZ_CP020906.1_2210		R_leguminosarum_GLR17_NZ_CP071626.1_2667	R_phaseoli_R650_NZ_CP013532.1_2305
og_1664		R_etli_NXC12_NZ_CP020906.1_2338		R_leguminosarum_GLR17_NZ_CP071626.1_2795	R_phaseoli_R650_NZ_CP013532.1_2411
og_1665		R_etli_NXC12_NZ_CP020906.1_2370		R_leguminosarum_GLR17_NZ_CP071626.1_2842	R_phaseoli_R650_NZ_CP013532.1_2450
og_1666		R_etli_NXC12_NZ_CP020906.1_2402		R_leguminosarum_GLR17_NZ_CP071626.1_2875	R_phaseoli_R650_NZ_CP013532.1_2480
og_1667		R_etli_NXC12_NZ_CP020906.1_2466		R_leguminosarum_GLR17_NZ_CP071626.1_2499
og_1668		R_etli_NXC12_NZ_CP020906.1_2562		R_leguminosarum_GLR17_NZ_CP071626.1_3136	R_phaseoli_R650_NZ_CP013532.1_2642
og_1669		R_etli_NXC12_NZ_CP020906.1_2626		R_leguminosarum_GLR17_NZ_CP071626.1_3235	R_phaseoli_R650_NZ_CP013532.1_2714
og_1670		R_etli_NXC12_NZ_CP020906.1_2754		R_leguminosarum_GLR17_NZ_CP071626.1_3363	R_phaseoli_R650_NZ_CP013532.1_2843
og_1671		R_etli_NXC12_NZ_CP020906.1_2786		R_leguminosarum_GLR17_NZ_CP071626.1_3401	R_phaseoli_R650_NZ_CP013532.1_2883
og_1672		R_etli_NXC12_NZ_CP020906.1_2882		R_leguminosarum_GLR17_NZ_CP071626.1_3500	R_phaseoli_R650_NZ_CP013532.1_2979
og_1673		R_etli_NXC12_NZ_CP020906.1_2978		R_leguminosarum_GLR17_NZ_CP071626.1_3580	R_phaseoli_R650_NZ_CP013532.1_3068
og_1674		R_etli_NXC12_NZ_CP020906.1_3010		R_leguminosarum_GLR17_NZ_CP071626.1_3614	R_phaseoli_R650_NZ_CP013532.1_3098
og_1675	R_SL_42_study_contig_1_3165	R_etli_NXC12_NZ_CP020906.1_3074		R_leguminosarum_GLR17_NZ_CP071626.1_3684	R_phaseoli_R650_NZ_CP013532.1_3162
og_1676		R_etli_NXC12_NZ_CP020906.1_3106		R_leguminosarum_GLR17_NZ_CP071626.1_3718	R_phaseoli_R650_NZ_CP013532.1_3195
og_1677		R_etli_NXC12_NZ_CP020906.1_3138		R_leguminosarum_GLR17_NZ_CP071626.1_3798	R_phaseoli_R650_NZ_CP013532.1_3230
og_1678		R_etli_NXC12_NZ_CP020906.1_3202		R_leguminosarum_GLR17_NZ_CP071626.1_3862
og_1679		R_etli_NXC12_NZ_CP020906.1_3330		R_leguminosarum_GLR17_NZ_CP071626.1_3985	R_phaseoli_R650_NZ_CP013532.1_3433
og_1680		R_etli_NXC12_NZ_CP020906.1_3426		R_leguminosarum_GLR17_NZ_CP071626.1_4328	R_phaseoli_R650_NZ_CP013532.1_3525
og_1681		R_etli_NXC12_NZ_CP020906.1_3522		R_leguminosarum_GLR17_NZ_CP071626.1_4440	R_phaseoli_R650_NZ_CP013532.1_3627
og_1682		R_etli_NXC12_NZ_CP020906.1_3618		R_leguminosarum_GLR17_NZ_CP071626.1_4642	R_phaseoli_R650_NZ_CP013532.1_3732
og_1683		R_etli_NXC12_NZ_CP020906.1_3682		R_leguminosarum_GLR17_NZ_CP071626.1_4713	R_phaseoli_R650_NZ_CP013532.1_3793
og_1684		R_etli_NXC12_NZ_CP020906.1_3714		R_leguminosarum_GLR17_NZ_CP071626.1_4753	R_phaseoli_R650_NZ_CP013532.1_3827
og_1685		R_etli_NXC12_NZ_CP020906.1_3746		R_leguminosarum_GLR17_NZ_CP071626.1_4778	R_phaseoli_R650_NZ_CP013532.1_3855
og_1686		R_etli_NXC12_NZ_CP020906.1_3778		R_leguminosarum_GLR17_NZ_CP071626.1_4813	R_phaseoli_R650_NZ_CP013532.1_3887
og_1687		R_etli_NXC12_NZ_CP020906.1_3842		R_leguminosarum_GLR17_NZ_CP071626.1_4880	R_phaseoli_R650_NZ_CP013532.1_4021
og_1688		R_etli_NXC12_NZ_CP020906.1_3874		R_leguminosarum_GLR17_NZ_CP071626.1_4921	R_phaseoli_R650_NZ_CP013532.1_4052
og_1689		R_etli_NXC12_NZ_CP020906.1_3906		R_leguminosarum_GLR17_NZ_CP071626.1_4964	R_phaseoli_R650_NZ_CP013532.1_4088
og_1690		R_etli_NXC12_NZ_CP020906.1_3938		R_leguminosarum_GLR17_NZ_CP071626.1_4994	R_phaseoli_R650_NZ_CP013532.1_4119
og_1691		R_etli_NXC12_NZ_CP020906.1_3970		R_leguminosarum_GLR17_NZ_CP071626.1_5126	R_phaseoli_R650_NZ_CP013532.1_4153
og_1692		R_etli_NXC12_NZ_CP020906.1_4002		R_leguminosarum_GLR17_NZ_CP071626.1_5091	R_phaseoli_R650_NZ_CP013532.1_4187
og_1693		R_etli_NXC12_NZ_CP020906.1_4066		R_leguminosarum_GLR17_NZ_CP071626.1_5147	R_phaseoli_R650_NZ_CP013532.1_4256
og_1694		R_etli_NXC12_NZ_CP020906.1_4098		R_leguminosarum_GLR17_NZ_CP071626.1_5172	R_phaseoli_R650_NZ_CP013532.1_4289
og_1695		R_etli_NXC12_NZ_CP020906.1_67		R_leguminosarum_GLR17_NZ_CP071626.1_96	R_phaseoli_R650_NZ_CP013532.1_70
og_1696		R_etli_NXC12_NZ_CP020906.1_99		R_leguminosarum_GLR17_NZ_CP071626.1_138	R_phaseoli_R650_NZ_CP013532.1_134
og_1697		R_etli_NXC12_NZ_CP020906.1_131		R_leguminosarum_GLR17_NZ_CP071626.1_170	R_phaseoli_R650_NZ_CP013532.1_166
og_1698		R_etli_NXC12_NZ_CP020906.1_163		R_leguminosarum_GLR17_NZ_CP071626.1_204	R_phaseoli_R650_NZ_CP013532.1_205
og_1699		R_etli_NXC12_NZ_CP020906.1_195		R_leguminosarum_GLR17_NZ_CP071626.1_237	R_phaseoli_R650_NZ_CP013532.1_236
og_1700		R_etli_NXC12_NZ_CP020906.1_291		R_leguminosarum_GLR17_NZ_CP071626.1_459	R_phaseoli_R650_NZ_CP013532.1_332
og_1701		R_etli_NXC12_NZ_CP020906.1_323		R_leguminosarum_GLR17_NZ_CP071626.1_493	R_phaseoli_R650_NZ_CP013532.1_364
og_1702		R_etli_NXC12_NZ_CP020906.1_387		R_leguminosarum_GLR17_NZ_CP071626.1_568	R_phaseoli_R650_NZ_CP013532.1_432
og_1703		R_etli_NXC12_NZ_CP020906.1_451		R_leguminosarum_GLR17_NZ_CP071626.1_645	R_phaseoli_R650_NZ_CP013532.1_498
og_1704		R_etli_NXC12_NZ_CP020906.1_547		R_leguminosarum_GLR17_NZ_CP071626.1_716	R_phaseoli_R650_NZ_CP013532.1_561
og_1705		R_etli_NXC12_NZ_CP020906.1_643		R_leguminosarum_GLR17_NZ_CP071626.1_856	R_phaseoli_R650_NZ_CP013532.1_664
og_1706		R_etli_NXC12_NZ_CP020906.1_675		R_leguminosarum_GLR17_NZ_CP071626.1_888	R_phaseoli_R650_NZ_CP013532.1_696
og_1707		R_etli_NXC12_NZ_CP020906.1_771		R_leguminosarum_GLR17_NZ_CP071626.1_989	R_phaseoli_R650_NZ_CP013532.1_793
og_1708		R_etli_NXC12_NZ_CP020906.1_835		R_leguminosarum_GLR17_NZ_CP071626.1_1064	R_phaseoli_R650_NZ_CP013532.1_895
og_1709		R_etli_NXC12_NZ_CP020906.1_899		R_leguminosarum_GLR17_NZ_CP071626.1_1130	R_phaseoli_R650_NZ_CP013532.1_960
og_1710		R_etli_NXC12_NZ_CP020906.1_995		R_leguminosarum_GLR17_NZ_CP071626.1_1251	R_phaseoli_R650_NZ_CP013532.1_1051
og_1711		R_etli_NXC12_NZ_CP020906.1_1091		R_leguminosarum_GLR17_NZ_CP071626.1_1417
og_1712		R_etli_NXC12_NZ_CP020906.1_1123		R_leguminosarum_GLR17_NZ_CP071626.1_1460	R_phaseoli_R650_NZ_CP013532.1_1159
og_1713		R_etli_NXC12_NZ_CP020906.1_1187		R_leguminosarum_GLR17_NZ_CP071626.1_1525	R_phaseoli_R650_NZ_CP013532.1_1232
og_1714		R_etli_NXC12_NZ_CP020906.1_1219		R_leguminosarum_GLR17_NZ_CP071626.1_1567	R_phaseoli_R650_NZ_CP013532.1_1270
og_1715		R_etli_NXC12_NZ_CP020906.1_1251		R_leguminosarum_GLR17_NZ_CP071626.1_1596	R_phaseoli_R650_NZ_CP013532.1_1299
og_1716		R_etli_NXC12_NZ_CP020906.1_1315		R_leguminosarum_GLR17_NZ_CP071626.1_1700	R_phaseoli_R650_NZ_CP013532.1_1376
og_1717		R_etli_NXC12_NZ_CP020906.1_1347		R_leguminosarum_GLR17_NZ_CP071626.1_1735
og_1718		R_etli_NXC12_NZ_CP020906.1_1475		R_leguminosarum_GLR17_NZ_CP071626.1_1822	R_phaseoli_R650_NZ_CP013532.1_1504
og_1719		R_etli_NXC12_NZ_CP020906.1_1539		R_leguminosarum_GLR17_NZ_CP071626.1_1891	R_phaseoli_R650_NZ_CP013532.1_1572
og_1720		R_etli_NXC12_NZ_CP020906.1_1571		R_leguminosarum_GLR17_NZ_CP071626.1_1926	R_phaseoli_R650_NZ_CP013532.1_1603
og_1721		R_etli_NXC12_NZ_CP020906.1_1635		R_leguminosarum_GLR17_NZ_CP071626.1_1984	R_phaseoli_R650_NZ_CP013532.1_1669
og_1722		R_etli_NXC12_NZ_CP020906.1_1699		R_leguminosarum_GLR17_NZ_CP071626.1_2045	R_phaseoli_R650_NZ_CP013532.1_1734
og_1723		R_etli_NXC12_NZ_CP020906.1_1763		R_leguminosarum_GLR17_NZ_CP071626.1_2123	R_phaseoli_R650_NZ_CP013532.1_1806
og_1724		R_etli_NXC12_NZ_CP020906.1_1859		R_leguminosarum_GLR17_NZ_CP071626.1_2236	R_phaseoli_R650_NZ_CP013532.1_1895
og_1725		R_etli_NXC12_NZ_CP020906.1_1923		R_leguminosarum_GLR17_NZ_CP071626.1_2307	R_phaseoli_R650_NZ_CP013532.1_1989
og_1726		R_etli_NXC12_NZ_CP020906.1_2083		R_leguminosarum_GLR17_NZ_CP071626.1_2503	R_phaseoli_R650_NZ_CP013532.1_2154
og_1727		R_etli_NXC12_NZ_CP020906.1_2115		R_leguminosarum_GLR17_NZ_CP071626.1_2566	R_phaseoli_R650_NZ_CP013532.1_2188
og_1728		R_etli_NXC12_NZ_CP020906.1_2179		R_leguminosarum_GLR17_NZ_CP071626.1_2634	R_phaseoli_R650_NZ_CP013532.1_2274
og_1729		R_etli_NXC12_NZ_CP020906.1_2371		R_leguminosarum_GLR17_NZ_CP071626.1_2843	R_phaseoli_R650_NZ_CP013532.1_2451
og_1730		R_etli_NXC12_NZ_CP020906.1_2435		R_leguminosarum_GLR17_NZ_CP071626.1_2920	R_phaseoli_R650_NZ_CP013532.1_2513
og_1731		R_etli_NXC12_NZ_CP020906.1_2467		R_leguminosarum_GLR17_NZ_CP071626.1_2498
og_1732		R_etli_NXC12_NZ_CP020906.1_2499		R_leguminosarum_GLR17_NZ_CP071626.1_3037
og_1733		R_etli_NXC12_NZ_CP020906.1_2563		R_leguminosarum_GLR17_NZ_CP071626.1_3138	R_phaseoli_R650_NZ_CP013532.1_2643
og_1734		R_etli_NXC12_NZ_CP020906.1_2627		R_leguminosarum_GLR17_NZ_CP071626.1_3236	R_phaseoli_R650_NZ_CP013532.1_2715
og_1735		R_etli_NXC12_NZ_CP020906.1_2723		R_leguminosarum_GLR17_NZ_CP071626.1_3327	R_phaseoli_R650_NZ_CP013532.1_2811
og_1736		R_etli_NXC12_NZ_CP020906.1_2787		R_leguminosarum_GLR17_NZ_CP071626.1_3402
og_1737		R_etli_NXC12_NZ_CP020906.1_2819		R_leguminosarum_GLR17_NZ_CP071626.1_3435	R_phaseoli_R650_NZ_CP013532.1_2914
og_1738		R_etli_NXC12_NZ_CP020906.1_2979		R_leguminosarum_GLR17_NZ_CP071626.1_3581	R_phaseoli_R650_NZ_CP013532.1_3069
og_1739		R_etli_NXC12_NZ_CP020906.1_3139		R_leguminosarum_GLR17_NZ_CP071626.1_3799	R_phaseoli_R650_NZ_CP013532.1_3231
og_1740		R_etli_NXC12_NZ_CP020906.1_3171		R_leguminosarum_GLR17_NZ_CP071626.1_3842	R_phaseoli_R650_NZ_CP013532.1_3278
og_1741		R_etli_NXC12_NZ_CP020906.1_3203		R_leguminosarum_GLR17_NZ_CP071626.1_3863
og_1742		R_etli_NXC12_NZ_CP020906.1_3235		R_leguminosarum_GLR17_NZ_CP071626.1_3895	R_phaseoli_R650_NZ_CP013532.1_3341
og_1743		R_etli_NXC12_NZ_CP020906.1_3331		R_leguminosarum_GLR17_NZ_CP071626.1_3986	R_phaseoli_R650_NZ_CP013532.1_3434
og_1744		R_etli_NXC12_NZ_CP020906.1_3363		R_leguminosarum_GLR17_NZ_CP071626.1_4030	R_phaseoli_R650_NZ_CP013532.1_3467
og_1745		R_etli_NXC12_NZ_CP020906.1_3427		R_leguminosarum_GLR17_NZ_CP071626.1_4329	R_phaseoli_R650_NZ_CP013532.1_3526
og_1746		R_etli_NXC12_NZ_CP020906.1_3491		R_leguminosarum_GLR17_NZ_CP071626.1_4404	R_phaseoli_R650_NZ_CP013532.1_3591	R_tropici_CIAT_899_NC_020059.1_2910
og_1747		R_etli_NXC12_NZ_CP020906.1_3523		R_leguminosarum_GLR17_NZ_CP071626.1_4441	R_phaseoli_R650_NZ_CP013532.1_3628
og_1748		R_etli_NXC12_NZ_CP020906.1_3587		R_leguminosarum_GLR17_NZ_CP071626.1_4607
og_1749		R_etli_NXC12_NZ_CP020906.1_3715		R_leguminosarum_GLR17_NZ_CP071626.1_83	R_phaseoli_R650_NZ_CP013532.1_3469
og_1750		R_etli_NXC12_NZ_CP020906.1_3939		R_leguminosarum_GLR17_NZ_CP071626.1_4995	R_phaseoli_R650_NZ_CP013532.1_4120
og_1751		R_etli_NXC12_NZ_CP020906.1_3971		R_leguminosarum_GLR17_NZ_CP071626.1_5124	R_phaseoli_R650_NZ_CP013532.1_4155
og_1752		R_etli_NXC12_NZ_CP020906.1_4003		R_leguminosarum_GLR17_NZ_CP071626.1_5090	R_phaseoli_R650_NZ_CP013532.1_4188
og_1753		R_etli_NXC12_NZ_CP020906.1_4099		R_leguminosarum_GLR17_NZ_CP071626.1_5173	R_phaseoli_R650_NZ_CP013532.1_4290
og_1754		R_etli_NXC12_NZ_CP020906.1_4		R_leguminosarum_GLR17_NZ_CP071626.1_4	R_phaseoli_R650_NZ_CP013532.1_4
og_1755		R_etli_NXC12_NZ_CP020906.1_68		R_leguminosarum_GLR17_NZ_CP071626.1_97	R_phaseoli_R650_NZ_CP013532.1_71
og_1756		R_etli_NXC12_NZ_CP020906.1_100		R_leguminosarum_GLR17_NZ_CP071626.1_139	R_phaseoli_R650_NZ_CP013532.1_135
og_1757		R_etli_NXC12_NZ_CP020906.1_164		R_leguminosarum_GLR17_NZ_CP071626.1_205	R_phaseoli_R650_NZ_CP013532.1_206
og_1758		R_etli_NXC12_NZ_CP020906.1_196		R_leguminosarum_GLR17_NZ_CP071626.1_238	R_phaseoli_R650_NZ_CP013532.1_237
og_1759		R_etli_NXC12_NZ_CP020906.1_228		R_leguminosarum_GLR17_NZ_CP071626.1_282	R_phaseoli_R650_NZ_CP013532.1_268
og_1760		R_etli_NXC12_NZ_CP020906.1_388		R_leguminosarum_GLR17_NZ_CP071626.1_569	R_phaseoli_R650_NZ_CP013532.1_433
og_1761		R_etli_NXC12_NZ_CP020906.1_452		R_leguminosarum_GLR17_NZ_CP071626.1_646	R_phaseoli_R650_NZ_CP013532.1_499
og_1762		R_etli_NXC12_NZ_CP020906.1_580		R_leguminosarum_GLR17_NZ_CP071626.1_753	R_phaseoli_R650_NZ_CP013532.1_596
og_1763		R_etli_NXC12_NZ_CP020906.1_644		R_leguminosarum_GLR17_NZ_CP071626.1_857	R_phaseoli_R650_NZ_CP013532.1_665
og_1764		R_etli_NXC12_NZ_CP020906.1_772		R_leguminosarum_GLR17_NZ_CP071626.1_990	R_phaseoli_R650_NZ_CP013532.1_794
og_1765		R_etli_NXC12_NZ_CP020906.1_836		R_leguminosarum_GLR17_NZ_CP071626.1_1065	R_phaseoli_R650_NZ_CP013532.1_896
og_1766		R_etli_NXC12_NZ_CP020906.1_868		R_leguminosarum_GLR17_NZ_CP071626.1_1102	R_phaseoli_R650_NZ_CP013532.1_930
og_1767		R_etli_NXC12_NZ_CP020906.1_932		R_leguminosarum_GLR17_NZ_CP071626.1_1181	R_phaseoli_R650_NZ_CP013532.1_994
og_1768		R_etli_NXC12_NZ_CP020906.1_996		R_leguminosarum_GLR17_NZ_CP071626.1_1252	R_phaseoli_R650_NZ_CP013532.1_1052
og_1769		R_etli_NXC12_NZ_CP020906.1_1124		R_leguminosarum_GLR17_NZ_CP071626.1_1462	R_phaseoli_R650_NZ_CP013532.1_1160
og_1770		R_etli_NXC12_NZ_CP020906.1_1188		R_leguminosarum_GLR17_NZ_CP071626.1_1526	R_phaseoli_R650_NZ_CP013532.1_1233
og_1771		R_etli_NXC12_NZ_CP020906.1_1220		R_leguminosarum_GLR17_NZ_CP071626.1_1568	R_phaseoli_R650_NZ_CP013532.1_1271
og_1772		R_etli_NXC12_NZ_CP020906.1_1252		R_leguminosarum_GLR17_NZ_CP071626.1_1597	R_phaseoli_R650_NZ_CP013532.1_1300
og_1773		R_etli_NXC12_NZ_CP020906.1_1316		R_leguminosarum_GLR17_NZ_CP071626.1_1701	R_phaseoli_R650_NZ_CP013532.1_1377
og_1774		R_etli_NXC12_NZ_CP020906.1_1444		R_leguminosarum_GLR17_NZ_CP071626.1_1798	R_phaseoli_R650_NZ_CP013532.1_1473
og_1775		R_etli_NXC12_NZ_CP020906.1_1508		R_leguminosarum_GLR17_NZ_CP071626.1_1869	R_phaseoli_R650_NZ_CP013532.1_1541
og_1776		R_etli_NXC12_NZ_CP020906.1_1540		R_leguminosarum_GLR17_NZ_CP071626.1_1892	R_phaseoli_R650_NZ_CP013532.1_1573
og_1777		R_etli_NXC12_NZ_CP020906.1_1700		R_leguminosarum_GLR17_NZ_CP071626.1_2046	R_phaseoli_R650_NZ_CP013532.1_1735
og_1778		R_etli_NXC12_NZ_CP020906.1_1828		R_leguminosarum_GLR17_NZ_CP071626.1_2207	R_phaseoli_R650_NZ_CP013532.1_1868
og_1779		R_etli_NXC12_NZ_CP020906.1_1956		R_leguminosarum_GLR17_NZ_CP071626.1_2344	R_phaseoli_R650_NZ_CP013532.1_2036
og_1780		R_etli_NXC12_NZ_CP020906.1_2084		R_leguminosarum_GLR17_NZ_CP071626.1_2504	R_phaseoli_R650_NZ_CP013532.1_2155
og_1781		R_etli_NXC12_NZ_CP020906.1_2116		R_leguminosarum_GLR17_NZ_CP071626.1_2567	R_phaseoli_R650_NZ_CP013532.1_2189
og_1782		R_etli_NXC12_NZ_CP020906.1_2180		R_leguminosarum_GLR17_NZ_CP071626.1_2635	R_phaseoli_R650_NZ_CP013532.1_2275
og_1783		R_etli_NXC12_NZ_CP020906.1_2212		R_leguminosarum_GLR17_NZ_CP071626.1_2669	R_phaseoli_R650_NZ_CP013532.1_2307
og_1784	R_SL_42_study_contig_1_2801	R_etli_NXC12_NZ_CP020906.1_2340		R_leguminosarum_GLR17_NZ_CP071626.1_2797	R_phaseoli_R650_NZ_CP013532.1_2413	R_tropici_CIAT_899_NC_020059.1_1996
og_1785		R_etli_NXC12_NZ_CP020906.1_2468		R_leguminosarum_GLR17_NZ_CP071626.1_2496
og_1786		R_etli_NXC12_NZ_CP020906.1_2532		R_leguminosarum_GLR17_NZ_CP071626.1_3099	R_phaseoli_R650_NZ_CP013532.1_2607
og_1787		R_etli_NXC12_NZ_CP020906.1_2628		R_leguminosarum_GLR17_NZ_CP071626.1_3238	R_phaseoli_R650_NZ_CP013532.1_2717
og_1788		R_etli_NXC12_NZ_CP020906.1_2660		R_leguminosarum_GLR17_NZ_CP071626.1_3152	R_phaseoli_R650_NZ_CP013532.1_2750
og_1789		R_etli_NXC12_NZ_CP020906.1_2692		R_leguminosarum_GLR17_NZ_CP071626.1_3313	R_phaseoli_R650_NZ_CP013532.1_2786
og_1790		R_etli_NXC12_NZ_CP020906.1_2724		R_leguminosarum_GLR17_NZ_CP071626.1_3329	R_phaseoli_R650_NZ_CP013532.1_2812
og_1791		R_etli_NXC12_NZ_CP020906.1_2756		R_leguminosarum_GLR17_NZ_CP071626.1_3367	R_phaseoli_R650_NZ_CP013532.1_2847
og_1792		R_etli_NXC12_NZ_CP020906.1_2820		R_leguminosarum_GLR17_NZ_CP071626.1_3436	R_phaseoli_R650_NZ_CP013532.1_2915
og_1793		R_etli_NXC12_NZ_CP020906.1_2884		R_leguminosarum_GLR17_NZ_CP071626.1_3502	R_phaseoli_R650_NZ_CP013532.1_2981
og_1794		R_etli_NXC12_NZ_CP020906.1_3012		R_leguminosarum_GLR17_NZ_CP071626.1_3616	R_phaseoli_R650_NZ_CP013532.1_3100
og_1795		R_etli_NXC12_NZ_CP020906.1_3044		R_leguminosarum_GLR17_NZ_CP071626.1_3651	R_phaseoli_R650_NZ_CP013532.1_3132
og_1796		R_etli_NXC12_NZ_CP020906.1_3076		R_leguminosarum_GLR17_NZ_CP071626.1_3686	R_phaseoli_R650_NZ_CP013532.1_3164
og_1797		R_etli_NXC12_NZ_CP020906.1_3140		R_leguminosarum_GLR17_NZ_CP071626.1_3800	R_phaseoli_R650_NZ_CP013532.1_3232
og_1798		R_etli_NXC12_NZ_CP020906.1_3204		R_leguminosarum_GLR17_NZ_CP071626.1_3864
og_1799		R_etli_NXC12_NZ_CP020906.1_3236		R_leguminosarum_GLR17_NZ_CP071626.1_3896	R_phaseoli_R650_NZ_CP013532.1_3342
og_1800	R_SL_42_study_contig_1_3292	R_etli_NXC12_NZ_CP020906.1_3300		R_leguminosarum_GLR17_NZ_CP071626.1_3955	R_phaseoli_R650_NZ_CP013532.1_3404
og_1801		R_etli_NXC12_NZ_CP020906.1_3428		R_leguminosarum_GLR17_NZ_CP071626.1_4330	R_phaseoli_R650_NZ_CP013532.1_3527
og_1802		R_etli_NXC12_NZ_CP020906.1_3588		R_leguminosarum_GLR17_NZ_CP071626.1_4608	R_phaseoli_R650_NZ_CP013532.1_3699
og_1803		R_etli_NXC12_NZ_CP020906.1_3620		R_leguminosarum_GLR17_NZ_CP071626.1_4644	R_phaseoli_R650_NZ_CP013532.1_3734
og_1804		R_etli_NXC12_NZ_CP020906.1_3652		R_leguminosarum_GLR17_NZ_CP071626.1_4680	R_phaseoli_R650_NZ_CP013532.1_3765
og_1805		R_etli_NXC12_NZ_CP020906.1_3684		R_leguminosarum_GLR17_NZ_CP071626.1_4715	R_phaseoli_R650_NZ_CP013532.1_3795
og_1806		R_etli_NXC12_NZ_CP020906.1_3716		R_leguminosarum_GLR17_NZ_CP071626.1_82	R_phaseoli_R650_NZ_CP013532.1_3470
og_1807		R_etli_NXC12_NZ_CP020906.1_3748		R_leguminosarum_GLR17_NZ_CP071626.1_4780	R_phaseoli_R650_NZ_CP013532.1_3857
og_1808		R_etli_NXC12_NZ_CP020906.1_3780		R_leguminosarum_GLR17_NZ_CP071626.1_4815	R_phaseoli_R650_NZ_CP013532.1_3889
og_1809		R_etli_NXC12_NZ_CP020906.1_3812		R_leguminosarum_GLR17_NZ_CP071626.1_4846	R_phaseoli_R650_NZ_CP013532.1_3921
og_1810		R_etli_NXC12_NZ_CP020906.1_3876		R_leguminosarum_GLR17_NZ_CP071626.1_4923	R_phaseoli_R650_NZ_CP013532.1_4054
og_1811		R_etli_NXC12_NZ_CP020906.1_3940		R_leguminosarum_GLR17_NZ_CP071626.1_4996	R_phaseoli_R650_NZ_CP013532.1_4121
og_1812		R_etli_NXC12_NZ_CP020906.1_4004		R_leguminosarum_GLR17_NZ_CP071626.1_5089	R_phaseoli_R650_NZ_CP013532.1_4189
og_1813		R_etli_NXC12_NZ_CP020906.1_4036		R_leguminosarum_GLR17_NZ_CP071626.1_5055	R_phaseoli_R650_NZ_CP013532.1_4226
og_1814		R_etli_NXC12_NZ_CP020906.1_4068		R_leguminosarum_GLR17_NZ_CP071626.1_5149	R_phaseoli_R650_NZ_CP013532.1_4258
og_1815		R_etli_NXC12_NZ_CP020906.1_5		R_leguminosarum_GLR17_NZ_CP071626.1_5	R_phaseoli_R650_NZ_CP013532.1_5
og_1816		R_etli_NXC12_NZ_CP020906.1_69		R_leguminosarum_GLR17_NZ_CP071626.1_98	R_phaseoli_R650_NZ_CP013532.1_72
og_1817		R_etli_NXC12_NZ_CP020906.1_133		R_leguminosarum_GLR17_NZ_CP071626.1_173	R_phaseoli_R650_NZ_CP013532.1_168
og_1818		R_etli_NXC12_NZ_CP020906.1_197		R_leguminosarum_GLR17_NZ_CP071626.1_239	R_phaseoli_R650_NZ_CP013532.1_238
og_1819		R_etli_NXC12_NZ_CP020906.1_229		R_leguminosarum_GLR17_NZ_CP071626.1_283	R_phaseoli_R650_NZ_CP013532.1_269
og_1820		R_etli_NXC12_NZ_CP020906.1_421		R_leguminosarum_GLR17_NZ_CP071626.1_595	R_phaseoli_R650_NZ_CP013532.1_465
og_1821		R_etli_NXC12_NZ_CP020906.1_453		R_leguminosarum_GLR17_NZ_CP071626.1_648	R_phaseoli_R650_NZ_CP013532.1_500
og_1822		R_etli_NXC12_NZ_CP020906.1_517		R_leguminosarum_GLR17_NZ_CP071626.1_683	R_phaseoli_R650_NZ_CP013532.1_534
og_1823		R_etli_NXC12_NZ_CP020906.1_549		R_leguminosarum_GLR17_NZ_CP071626.1_718	R_phaseoli_R650_NZ_CP013532.1_563
og_1824		R_etli_NXC12_NZ_CP020906.1_581		R_leguminosarum_GLR17_NZ_CP071626.1_5028	R_phaseoli_R650_NZ_CP013532.1_597
og_1825		R_etli_NXC12_NZ_CP020906.1_677		R_leguminosarum_GLR17_NZ_CP071626.1_889	R_phaseoli_R650_NZ_CP013532.1_697
og_1826		R_etli_NXC12_NZ_CP020906.1_741		R_leguminosarum_GLR17_NZ_CP071626.1_955	R_phaseoli_R650_NZ_CP013532.1_761
og_1827		R_etli_NXC12_NZ_CP020906.1_805		R_leguminosarum_GLR17_NZ_CP071626.1_1025	R_phaseoli_R650_NZ_CP013532.1_862
og_1828		R_etli_NXC12_NZ_CP020906.1_997		R_leguminosarum_GLR17_NZ_CP071626.1_1253	R_phaseoli_R650_NZ_CP013532.1_1053
og_1829		R_etli_NXC12_NZ_CP020906.1_1093		R_leguminosarum_GLR17_NZ_CP071626.1_1419
og_1830		R_etli_NXC12_NZ_CP020906.1_1221		R_leguminosarum_GLR17_NZ_CP071626.1_1569	R_phaseoli_R650_NZ_CP013532.1_1272
og_1831		R_etli_NXC12_NZ_CP020906.1_1285		R_leguminosarum_GLR17_NZ_CP071626.1_1664	R_phaseoli_R650_NZ_CP013532.1_1344
og_1832		R_etli_NXC12_NZ_CP020906.1_1445		R_leguminosarum_GLR17_NZ_CP071626.1_1799	R_phaseoli_R650_NZ_CP013532.1_1474
og_1833		R_etli_NXC12_NZ_CP020906.1_1541		R_leguminosarum_GLR17_NZ_CP071626.1_1893	R_phaseoli_R650_NZ_CP013532.1_1574
og_1834		R_etli_NXC12_NZ_CP020906.1_1733		R_leguminosarum_GLR17_NZ_CP071626.1_2083	R_phaseoli_R650_NZ_CP013532.1_1771
og_1835		R_etli_NXC12_NZ_CP020906.1_1957		R_leguminosarum_GLR17_NZ_CP071626.1_2345	R_phaseoli_R650_NZ_CP013532.1_2037
og_1836		R_etli_NXC12_NZ_CP020906.1_1989		R_leguminosarum_GLR17_NZ_CP071626.1_2374	R_phaseoli_R650_NZ_CP013532.1_2055
og_1837		R_etli_NXC12_NZ_CP020906.1_2021		R_leguminosarum_GLR17_NZ_CP071626.1_2422	R_phaseoli_R650_NZ_CP013532.1_2088
og_1838		R_etli_NXC12_NZ_CP020906.1_2053		R_leguminosarum_GLR17_NZ_CP071626.1_2457	R_phaseoli_R650_NZ_CP013532.1_2120
og_1839		R_etli_NXC12_NZ_CP020906.1_2085		R_leguminosarum_GLR17_NZ_CP071626.1_2505	R_phaseoli_R650_NZ_CP013532.1_2156
og_1840		R_etli_NXC12_NZ_CP020906.1_2181		R_leguminosarum_GLR17_NZ_CP071626.1_2636	R_phaseoli_R650_NZ_CP013532.1_2276
og_1841		R_etli_NXC12_NZ_CP020906.1_2213		R_leguminosarum_GLR17_NZ_CP071626.1_2670	R_phaseoli_R650_NZ_CP013532.1_2308
og_1842		R_etli_NXC12_NZ_CP020906.1_2341		R_leguminosarum_GLR17_NZ_CP071626.1_2798	R_phaseoli_R650_NZ_CP013532.1_2414
og_1843		R_etli_NXC12_NZ_CP020906.1_2373		R_leguminosarum_GLR17_NZ_CP071626.1_2845	R_phaseoli_R650_NZ_CP013532.1_2453
og_1844		R_etli_NXC12_NZ_CP020906.1_2501		R_leguminosarum_GLR17_NZ_CP071626.1_3040	R_phaseoli_R650_NZ_CP013532.1_2569
og_1845		R_etli_NXC12_NZ_CP020906.1_2597		R_leguminosarum_GLR17_NZ_CP071626.1_3207
og_1846		R_etli_NXC12_NZ_CP020906.1_2629		R_leguminosarum_GLR17_NZ_CP071626.1_3239	R_phaseoli_R650_NZ_CP013532.1_2718
og_1847		R_etli_NXC12_NZ_CP020906.1_2789		R_leguminosarum_GLR17_NZ_CP071626.1_3403
og_1848		R_etli_NXC12_NZ_CP020906.1_2885		R_leguminosarum_GLR17_NZ_CP071626.1_3503	R_phaseoli_R650_NZ_CP013532.1_2982
og_1849		R_etli_NXC12_NZ_CP020906.1_2949		R_leguminosarum_GLR17_NZ_CP071626.1_3559	R_phaseoli_R650_NZ_CP013532.1_3047
og_1850		R_etli_NXC12_NZ_CP020906.1_3045		R_leguminosarum_GLR17_NZ_CP071626.1_3652	R_phaseoli_R650_NZ_CP013532.1_3133
og_1851		R_etli_NXC12_NZ_CP020906.1_3141		R_leguminosarum_GLR17_NZ_CP071626.1_3801	R_phaseoli_R650_NZ_CP013532.1_3233
og_1852		R_etli_NXC12_NZ_CP020906.1_3173		R_leguminosarum_GLR17_NZ_CP071626.1_2554	R_phaseoli_R650_NZ_CP013532.1_3280
og_1853		R_etli_NXC12_NZ_CP020906.1_3205		R_leguminosarum_GLR17_NZ_CP071626.1_3865	R_phaseoli_R650_NZ_CP013532.1_3313
og_1854		R_etli_NXC12_NZ_CP020906.1_3237		R_leguminosarum_GLR17_NZ_CP071626.1_3897	R_phaseoli_R650_NZ_CP013532.1_3343
og_1855		R_etli_NXC12_NZ_CP020906.1_3301		R_leguminosarum_GLR17_NZ_CP071626.1_3956	R_phaseoli_R650_NZ_CP013532.1_3405
og_1856		R_etli_NXC12_NZ_CP020906.1_3365		R_leguminosarum_GLR17_NZ_CP071626.1_4032
og_1857		R_etli_NXC12_NZ_CP020906.1_3397		R_leguminosarum_GLR17_NZ_CP071626.1_4303	R_phaseoli_R650_NZ_CP013532.1_3503
og_1858		R_etli_NXC12_NZ_CP020906.1_3429		R_leguminosarum_GLR17_NZ_CP071626.1_4331	R_phaseoli_R650_NZ_CP013532.1_3528
og_1859		R_etli_NXC12_NZ_CP020906.1_3493		R_leguminosarum_GLR17_NZ_CP071626.1_4406	R_phaseoli_R650_NZ_CP013532.1_3593
og_1860		R_etli_NXC12_NZ_CP020906.1_3589		R_leguminosarum_GLR17_NZ_CP071626.1_4609	R_phaseoli_R650_NZ_CP013532.1_3700
og_1861		R_etli_NXC12_NZ_CP020906.1_3621		R_leguminosarum_GLR17_NZ_CP071626.1_4645	R_phaseoli_R650_NZ_CP013532.1_3735
og_1862		R_etli_NXC12_NZ_CP020906.1_3685		R_leguminosarum_GLR17_NZ_CP071626.1_4716	R_phaseoli_R650_NZ_CP013532.1_3796
og_1863		R_etli_NXC12_NZ_CP020906.1_3717		R_leguminosarum_GLR17_NZ_CP071626.1_81	R_phaseoli_R650_NZ_CP013532.1_3471
og_1864		R_etli_NXC12_NZ_CP020906.1_3813		R_leguminosarum_GLR17_NZ_CP071626.1_4847	R_phaseoli_R650_NZ_CP013532.1_3922
og_1865		R_etli_NXC12_NZ_CP020906.1_3845		R_leguminosarum_GLR17_NZ_CP071626.1_4883	R_phaseoli_R650_NZ_CP013532.1_4024
og_1866		R_etli_NXC12_NZ_CP020906.1_3941		R_leguminosarum_GLR17_NZ_CP071626.1_4997	R_phaseoli_R650_NZ_CP013532.1_4122
og_1867		R_etli_NXC12_NZ_CP020906.1_3973		R_leguminosarum_GLR17_NZ_CP071626.1_5122	R_phaseoli_R650_NZ_CP013532.1_4157
og_1868		R_etli_NXC12_NZ_CP020906.1_4037		R_leguminosarum_GLR17_NZ_CP071626.1_5054	R_phaseoli_R650_NZ_CP013532.1_4227
og_1869		R_etli_NXC12_NZ_CP020906.1_4101		R_leguminosarum_GLR17_NZ_CP071626.1_5175	R_phaseoli_R650_NZ_CP013532.1_4292
og_1870		R_etli_NXC12_NZ_CP020906.1_70		R_leguminosarum_GLR17_NZ_CP071626.1_99	R_phaseoli_R650_NZ_CP013532.1_73
og_1871		R_etli_NXC12_NZ_CP020906.1_166		R_leguminosarum_GLR17_NZ_CP071626.1_207	R_phaseoli_R650_NZ_CP013532.1_208
og_1872		R_etli_NXC12_NZ_CP020906.1_198		R_leguminosarum_GLR17_NZ_CP071626.1_240	R_phaseoli_R650_NZ_CP013532.1_239
og_1873		R_etli_NXC12_NZ_CP020906.1_230		R_leguminosarum_GLR17_NZ_CP071626.1_284	R_phaseoli_R650_NZ_CP013532.1_270
og_1874		R_etli_NXC12_NZ_CP020906.1_294		R_leguminosarum_GLR17_NZ_CP071626.1_462	R_phaseoli_R650_NZ_CP013532.1_335
og_1875		R_etli_NXC12_NZ_CP020906.1_422		R_leguminosarum_GLR17_NZ_CP071626.1_596	R_phaseoli_R650_NZ_CP013532.1_466
og_1876		R_etli_NXC12_NZ_CP020906.1_454		R_leguminosarum_GLR17_NZ_CP071626.1_650	R_phaseoli_R650_NZ_CP013532.1_501
og_1877		R_etli_NXC12_NZ_CP020906.1_550		R_leguminosarum_GLR17_NZ_CP071626.1_719	R_phaseoli_R650_NZ_CP013532.1_564
og_1878		R_etli_NXC12_NZ_CP020906.1_678		R_leguminosarum_GLR17_NZ_CP071626.1_890	R_phaseoli_R650_NZ_CP013532.1_698
og_1879		R_etli_NXC12_NZ_CP020906.1_774		R_leguminosarum_GLR17_NZ_CP071626.1_992	R_phaseoli_R650_NZ_CP013532.1_830
og_1880		R_etli_NXC12_NZ_CP020906.1_838		R_leguminosarum_GLR17_NZ_CP071626.1_1067	R_phaseoli_R650_NZ_CP013532.1_898
og_1881		R_etli_NXC12_NZ_CP020906.1_870		R_leguminosarum_GLR17_NZ_CP071626.1_1104	R_phaseoli_R650_NZ_CP013532.1_932
og_1882		R_etli_NXC12_NZ_CP020906.1_902		R_leguminosarum_GLR17_NZ_CP071626.1_1133	R_phaseoli_R650_NZ_CP013532.1_964
og_1883		R_etli_NXC12_NZ_CP020906.1_934		R_leguminosarum_GLR17_NZ_CP071626.1_1183	R_phaseoli_R650_NZ_CP013532.1_996
og_1884		R_etli_NXC12_NZ_CP020906.1_998		R_leguminosarum_GLR17_NZ_CP071626.1_1254	R_phaseoli_R650_NZ_CP013532.1_1054
og_1885		R_etli_NXC12_NZ_CP020906.1_1030		R_leguminosarum_GLR17_NZ_CP071626.1_1298	R_phaseoli_R650_NZ_CP013532.1_1107
og_1886		R_etli_NXC12_NZ_CP020906.1_1094		R_leguminosarum_GLR17_NZ_CP071626.1_1420
og_1887		R_etli_NXC12_NZ_CP020906.1_1126		R_leguminosarum_GLR17_NZ_CP071626.1_1464
og_1888		R_etli_NXC12_NZ_CP020906.1_1222		R_leguminosarum_GLR17_NZ_CP071626.1_1570	R_phaseoli_R650_NZ_CP013532.1_1273
og_1889		R_etli_NXC12_NZ_CP020906.1_1286		R_leguminosarum_GLR17_NZ_CP071626.1_1665	R_phaseoli_R650_NZ_CP013532.1_1345
og_1890		R_etli_NXC12_NZ_CP020906.1_1318		R_leguminosarum_GLR17_NZ_CP071626.1_1703	R_phaseoli_R650_NZ_CP013532.1_1379
og_1891		R_etli_NXC12_NZ_CP020906.1_1382		R_leguminosarum_GLR17_NZ_CP071626.1_1743	R_phaseoli_R650_NZ_CP013532.1_1414
og_1892		R_etli_NXC12_NZ_CP020906.1_1414		R_leguminosarum_GLR17_NZ_CP071626.1_1771	R_phaseoli_R650_NZ_CP013532.1_1443
og_1893		R_etli_NXC12_NZ_CP020906.1_1478		R_leguminosarum_GLR17_NZ_CP071626.1_1825
og_1894		R_etli_NXC12_NZ_CP020906.1_1542		R_leguminosarum_GLR17_NZ_CP071626.1_1897	R_phaseoli_R650_NZ_CP013532.1_1575
og_1895		R_etli_NXC12_NZ_CP020906.1_1702		R_leguminosarum_GLR17_NZ_CP071626.1_2048	R_phaseoli_R650_NZ_CP013532.1_1738
og_1896		R_etli_NXC12_NZ_CP020906.1_1766		R_leguminosarum_GLR17_NZ_CP071626.1_2127	R_phaseoli_R650_NZ_CP013532.1_1809
og_1897		R_etli_NXC12_NZ_CP020906.1_1830		R_leguminosarum_GLR17_NZ_CP071626.1_2209	R_phaseoli_R650_NZ_CP013532.1_1870
og_1898		R_etli_NXC12_NZ_CP020906.1_1862		R_leguminosarum_GLR17_NZ_CP071626.1_2239	R_phaseoli_R650_NZ_CP013532.1_1898
og_1899		R_etli_NXC12_NZ_CP020906.1_1894		R_leguminosarum_GLR17_NZ_CP071626.1_2273	R_phaseoli_R650_NZ_CP013532.1_1935
og_1900		R_etli_NXC12_NZ_CP020906.1_1926		R_leguminosarum_GLR17_NZ_CP071626.1_2310	R_phaseoli_R650_NZ_CP013532.1_1992
og_1901		R_etli_NXC12_NZ_CP020906.1_2054		R_leguminosarum_GLR17_NZ_CP071626.1_2458	R_phaseoli_R650_NZ_CP013532.1_2121
og_1902		R_etli_NXC12_NZ_CP020906.1_2086		R_leguminosarum_GLR17_NZ_CP071626.1_2506	R_phaseoli_R650_NZ_CP013532.1_2157
og_1903		R_etli_NXC12_NZ_CP020906.1_2118		R_leguminosarum_GLR17_NZ_CP071626.1_2569	R_phaseoli_R650_NZ_CP013532.1_2191
og_1904		R_etli_NXC12_NZ_CP020906.1_2214		R_leguminosarum_GLR17_NZ_CP071626.1_2671	R_phaseoli_R650_NZ_CP013532.1_2309
og_1905		R_etli_NXC12_NZ_CP020906.1_2278		R_leguminosarum_GLR17_NZ_CP071626.1_2723	R_phaseoli_R650_NZ_CP013532.1_2360
og_1906		R_etli_NXC12_NZ_CP020906.1_2342		R_leguminosarum_GLR17_NZ_CP071626.1_2799	R_phaseoli_R650_NZ_CP013532.1_2415
og_1907		R_etli_NXC12_NZ_CP020906.1_2470		R_leguminosarum_GLR17_NZ_CP071626.1_2493
og_1908		R_etli_NXC12_NZ_CP020906.1_2502		R_leguminosarum_GLR17_NZ_CP071626.1_3041	R_phaseoli_R650_NZ_CP013532.1_2570
og_1909		R_etli_NXC12_NZ_CP020906.1_2534		R_leguminosarum_GLR17_NZ_CP071626.1_3104	R_phaseoli_R650_NZ_CP013532.1_2609
og_1910		R_etli_NXC12_NZ_CP020906.1_2566		R_leguminosarum_GLR17_NZ_CP071626.1_3145	R_phaseoli_R650_NZ_CP013532.1_2646
og_1911		R_etli_NXC12_NZ_CP020906.1_2598		R_leguminosarum_GLR17_NZ_CP071626.1_3208	R_phaseoli_R650_NZ_CP013532.1_2683
og_1912		R_etli_NXC12_NZ_CP020906.1_2662		R_leguminosarum_GLR17_NZ_CP071626.1_3280	R_phaseoli_R650_NZ_CP013532.1_2752
og_1913		R_etli_NXC12_NZ_CP020906.1_2758		R_leguminosarum_GLR17_NZ_CP071626.1_3371	R_phaseoli_R650_NZ_CP013532.1_2849
og_1914		R_etli_NXC12_NZ_CP020906.1_2790		R_leguminosarum_GLR17_NZ_CP071626.1_3404	R_phaseoli_R650_NZ_CP013532.1_2885
og_1915		R_etli_NXC12_NZ_CP020906.1_2854		R_leguminosarum_GLR17_NZ_CP071626.1_3470	R_phaseoli_R650_NZ_CP013532.1_2951
og_1916		R_etli_NXC12_NZ_CP020906.1_2886		R_leguminosarum_GLR17_NZ_CP071626.1_3504	R_phaseoli_R650_NZ_CP013532.1_2983
og_1917		R_etli_NXC12_NZ_CP020906.1_2950		R_leguminosarum_GLR17_NZ_CP071626.1_3560	R_phaseoli_R650_NZ_CP013532.1_3048
og_1918	R_SL_42_study_contig_1_3062	R_etli_NXC12_NZ_CP020906.1_2982		R_leguminosarum_GLR17_NZ_CP071626.1_3584	R_phaseoli_R650_NZ_CP013532.1_3072	R_tropici_CIAT_899_NC_020059.1_2454
og_1919		R_etli_NXC12_NZ_CP020906.1_3014		R_leguminosarum_GLR17_NZ_CP071626.1_3618	R_phaseoli_R650_NZ_CP013532.1_3102
og_1920		R_etli_NXC12_NZ_CP020906.1_3110		R_leguminosarum_GLR17_NZ_CP071626.1_3722	R_phaseoli_R650_NZ_CP013532.1_3199
og_1921		R_etli_NXC12_NZ_CP020906.1_3174		R_leguminosarum_GLR17_NZ_CP071626.1_1343	R_phaseoli_R650_NZ_CP013532.1_1605
og_1922		R_etli_NXC12_NZ_CP020906.1_3206		R_leguminosarum_GLR17_NZ_CP071626.1_3866
og_1923		R_etli_NXC12_NZ_CP020906.1_3238		R_leguminosarum_GLR17_NZ_CP071626.1_3898	R_phaseoli_R650_NZ_CP013532.1_3344
og_1924		R_etli_NXC12_NZ_CP020906.1_3270		R_leguminosarum_GLR17_NZ_CP071626.1_3925	R_phaseoli_R650_NZ_CP013532.1_3372
og_1925		R_etli_NXC12_NZ_CP020906.1_3334		R_leguminosarum_GLR17_NZ_CP071626.1_3992	R_phaseoli_R650_NZ_CP013532.1_3438
og_1926		R_etli_NXC12_NZ_CP020906.1_3366		R_leguminosarum_GLR17_NZ_CP071626.1_4033
og_1927		R_etli_NXC12_NZ_CP020906.1_3398		R_leguminosarum_GLR17_NZ_CP071626.1_4304	R_phaseoli_R650_NZ_CP013532.1_3504
og_1928		R_etli_NXC12_NZ_CP020906.1_3526		R_leguminosarum_GLR17_NZ_CP071626.1_4444	R_phaseoli_R650_NZ_CP013532.1_3631
og_1929		R_etli_NXC12_NZ_CP020906.1_3558		R_leguminosarum_GLR17_NZ_CP071626.1_4573	R_phaseoli_R650_NZ_CP013532.1_3665
og_1930		R_etli_NXC12_NZ_CP020906.1_3686		R_leguminosarum_GLR17_NZ_CP071626.1_4717	R_phaseoli_R650_NZ_CP013532.1_3797
og_1931		R_etli_NXC12_NZ_CP020906.1_3718		R_leguminosarum_GLR17_NZ_CP071626.1_80	R_phaseoli_R650_NZ_CP013532.1_3472
og_1932		R_etli_NXC12_NZ_CP020906.1_3750		R_leguminosarum_GLR17_NZ_CP071626.1_4782	R_phaseoli_R650_NZ_CP013532.1_3859
og_1933		R_etli_NXC12_NZ_CP020906.1_3814		R_leguminosarum_GLR17_NZ_CP071626.1_4852	R_phaseoli_R650_NZ_CP013532.1_3923
og_1934		R_etli_NXC12_NZ_CP020906.1_3974		R_leguminosarum_GLR17_NZ_CP071626.1_5121	R_phaseoli_R650_NZ_CP013532.1_4158
og_1935		R_etli_NXC12_NZ_CP020906.1_4006		R_leguminosarum_GLR17_NZ_CP071626.1_5087	R_phaseoli_R650_NZ_CP013532.1_4191
og_1936		R_etli_NXC12_NZ_CP020906.1_4038		R_leguminosarum_GLR17_NZ_CP071626.1_5053	R_phaseoli_R650_NZ_CP013532.1_4228
og_1937		R_etli_NXC12_NZ_CP020906.1_7		R_leguminosarum_GLR17_NZ_CP071626.1_7	R_phaseoli_R650_NZ_CP013532.1_7
og_1938		R_etli_NXC12_NZ_CP020906.1_71		R_leguminosarum_GLR17_NZ_CP071626.1_100	R_phaseoli_R650_NZ_CP013532.1_74	R_tropici_CIAT_899_NC_020059.1_3475
og_1939		R_etli_NXC12_NZ_CP020906.1_135		R_leguminosarum_GLR17_NZ_CP071626.1_175	R_phaseoli_R650_NZ_CP013532.1_170
og_1940		R_etli_NXC12_NZ_CP020906.1_167		R_leguminosarum_GLR17_NZ_CP071626.1_208	R_phaseoli_R650_NZ_CP013532.1_209
og_1941		R_etli_NXC12_NZ_CP020906.1_199		R_leguminosarum_GLR17_NZ_CP071626.1_241	R_phaseoli_R650_NZ_CP013532.1_240
og_1942		R_etli_NXC12_NZ_CP020906.1_359		R_leguminosarum_GLR17_NZ_CP071626.1_535	R_phaseoli_R650_NZ_CP013532.1_403
og_1943		R_etli_NXC12_NZ_CP020906.1_423		R_leguminosarum_GLR17_NZ_CP071626.1_597	R_phaseoli_R650_NZ_CP013532.1_467
og_1944		R_etli_NXC12_NZ_CP020906.1_519		R_leguminosarum_GLR17_NZ_CP071626.1_685	R_phaseoli_R650_NZ_CP013532.1_536
og_1945		R_etli_NXC12_NZ_CP020906.1_551		R_leguminosarum_GLR17_NZ_CP071626.1_720	R_phaseoli_R650_NZ_CP013532.1_565
og_1946		R_etli_NXC12_NZ_CP020906.1_583		R_leguminosarum_GLR17_NZ_CP071626.1_755	R_phaseoli_R650_NZ_CP013532.1_599
og_1947		R_etli_NXC12_NZ_CP020906.1_679		R_leguminosarum_GLR17_NZ_CP071626.1_891	R_phaseoli_R650_NZ_CP013532.1_699
og_1948		R_etli_NXC12_NZ_CP020906.1_711		R_leguminosarum_GLR17_NZ_CP071626.1_923	R_phaseoli_R650_NZ_CP013532.1_731
og_1949		R_etli_NXC12_NZ_CP020906.1_839		R_leguminosarum_GLR17_NZ_CP071626.1_1068	R_phaseoli_R650_NZ_CP013532.1_899
og_1950		R_etli_NXC12_NZ_CP020906.1_871		R_leguminosarum_GLR17_NZ_CP071626.1_1105
og_1951		R_etli_NXC12_NZ_CP020906.1_903		R_leguminosarum_GLR17_NZ_CP071626.1_1145	R_phaseoli_R650_NZ_CP013532.1_965
og_1952		R_etli_NXC12_NZ_CP020906.1_935		R_leguminosarum_GLR17_NZ_CP071626.1_1184	R_phaseoli_R650_NZ_CP013532.1_997
og_1953		R_etli_NXC12_NZ_CP020906.1_1031		R_leguminosarum_GLR17_NZ_CP071626.1_1299	R_phaseoli_R650_NZ_CP013532.1_1108
og_1954		R_etli_NXC12_NZ_CP020906.1_1095		R_leguminosarum_GLR17_NZ_CP071626.1_1421
og_1955		R_etli_NXC12_NZ_CP020906.1_1127		R_leguminosarum_GLR17_NZ_CP071626.1_1465
og_1956		R_etli_NXC12_NZ_CP020906.1_1191		R_leguminosarum_GLR17_NZ_CP071626.1_1531	R_phaseoli_R650_NZ_CP013532.1_1237
og_1957		R_etli_NXC12_NZ_CP020906.1_1287		R_leguminosarum_GLR17_NZ_CP071626.1_1666	R_phaseoli_R650_NZ_CP013532.1_1346
og_1958		R_etli_NXC12_NZ_CP020906.1_1319		R_leguminosarum_GLR17_NZ_CP071626.1_1704	R_phaseoli_R650_NZ_CP013532.1_1380
og_1959		R_etli_NXC12_NZ_CP020906.1_1383		R_leguminosarum_GLR17_NZ_CP071626.1_1744	R_phaseoli_R650_NZ_CP013532.1_1415
og_1960		R_etli_NXC12_NZ_CP020906.1_1479		R_leguminosarum_GLR17_NZ_CP071626.1_1826	R_phaseoli_R650_NZ_CP013532.1_1508
og_1961		R_etli_NXC12_NZ_CP020906.1_1831		R_leguminosarum_GLR17_NZ_CP071626.1_2210	R_phaseoli_R650_NZ_CP013532.1_1871
og_1962		R_etli_NXC12_NZ_CP020906.1_1863		R_leguminosarum_GLR17_NZ_CP071626.1_2241	R_phaseoli_R650_NZ_CP013532.1_1899
og_1963		R_etli_NXC12_NZ_CP020906.1_2055		R_leguminosarum_GLR17_NZ_CP071626.1_2459	R_phaseoli_R650_NZ_CP013532.1_2122
og_1964		R_etli_NXC12_NZ_CP020906.1_2087		R_leguminosarum_GLR17_NZ_CP071626.1_2507	R_phaseoli_R650_NZ_CP013532.1_2158
og_1965		R_etli_NXC12_NZ_CP020906.1_2119		R_leguminosarum_GLR17_NZ_CP071626.1_2570	R_phaseoli_R650_NZ_CP013532.1_2192
og_1966		R_etli_NXC12_NZ_CP020906.1_2151		R_leguminosarum_GLR17_NZ_CP071626.1_2604	R_phaseoli_R650_NZ_CP013532.1_2225
og_1967		R_etli_NXC12_NZ_CP020906.1_2183		R_leguminosarum_GLR17_NZ_CP071626.1_2638	R_phaseoli_R650_NZ_CP013532.1_2278
og_1968		R_etli_NXC12_NZ_CP020906.1_2215		R_leguminosarum_GLR17_NZ_CP071626.1_2672	R_phaseoli_R650_NZ_CP013532.1_2310
og_1969		R_etli_NXC12_NZ_CP020906.1_2375		R_leguminosarum_GLR17_NZ_CP071626.1_2847	R_phaseoli_R650_NZ_CP013532.1_2455
og_1970		R_etli_NXC12_NZ_CP020906.1_2471		R_leguminosarum_GLR17_NZ_CP071626.1_2492
og_1971		R_etli_NXC12_NZ_CP020906.1_2567		R_leguminosarum_GLR17_NZ_CP071626.1_3147	R_phaseoli_R650_NZ_CP013532.1_2651
og_1972		R_etli_NXC12_NZ_CP020906.1_2631		R_leguminosarum_GLR17_NZ_CP071626.1_3245	R_phaseoli_R650_NZ_CP013532.1_2720
og_1973		R_etli_NXC12_NZ_CP020906.1_2727		R_leguminosarum_GLR17_NZ_CP071626.1_3331	R_phaseoli_R650_NZ_CP013532.1_2816
og_1974		R_etli_NXC12_NZ_CP020906.1_2759		R_leguminosarum_GLR17_NZ_CP071626.1_3372
og_1975		R_etli_NXC12_NZ_CP020906.1_2791		R_leguminosarum_GLR17_NZ_CP071626.1_3405	R_phaseoli_R650_NZ_CP013532.1_2886
og_1976		R_etli_NXC12_NZ_CP020906.1_2823		R_leguminosarum_GLR17_NZ_CP071626.1_3440	R_phaseoli_R650_NZ_CP013532.1_2918
og_1977		R_etli_NXC12_NZ_CP020906.1_2887		R_leguminosarum_GLR17_NZ_CP071626.1_3505	R_phaseoli_R650_NZ_CP013532.1_2984
og_1978		R_etli_NXC12_NZ_CP020906.1_2919		R_leguminosarum_GLR17_NZ_CP071626.1_3527
og_1979		R_etli_NXC12_NZ_CP020906.1_2951		R_leguminosarum_GLR17_NZ_CP071626.1_3561	R_phaseoli_R650_NZ_CP013532.1_3049
og_1980		R_etli_NXC12_NZ_CP020906.1_3207		R_leguminosarum_GLR17_NZ_CP071626.1_3867
og_1981		R_etli_NXC12_NZ_CP020906.1_3239		R_leguminosarum_GLR17_NZ_CP071626.1_3899	R_phaseoli_R650_NZ_CP013532.1_3345
og_1982		R_etli_NXC12_NZ_CP020906.1_3303		R_leguminosarum_GLR17_NZ_CP071626.1_3958	R_phaseoli_R650_NZ_CP013532.1_3407
og_1983		R_etli_NXC12_NZ_CP020906.1_3335		R_leguminosarum_GLR17_NZ_CP071626.1_3993	R_phaseoli_R650_NZ_CP013532.1_3439
og_1984		R_etli_NXC12_NZ_CP020906.1_3367		R_leguminosarum_GLR17_NZ_CP071626.1_4034
og_1985		R_etli_NXC12_NZ_CP020906.1_3463		R_leguminosarum_GLR17_NZ_CP071626.1_4374	R_phaseoli_R650_NZ_CP013532.1_3562
og_1986		R_etli_NXC12_NZ_CP020906.1_3495		R_leguminosarum_GLR17_NZ_CP071626.1_4408	R_phaseoli_R650_NZ_CP013532.1_3595
og_1987		R_etli_NXC12_NZ_CP020906.1_3559		R_leguminosarum_GLR17_NZ_CP071626.1_4574	R_phaseoli_R650_NZ_CP013532.1_3666
og_1988		R_etli_NXC12_NZ_CP020906.1_3591		R_leguminosarum_GLR17_NZ_CP071626.1_4611	R_phaseoli_R650_NZ_CP013532.1_3702
og_1989		R_etli_NXC12_NZ_CP020906.1_3623		R_leguminosarum_GLR17_NZ_CP071626.1_4647	R_phaseoli_R650_NZ_CP013532.1_3737
og_1990		R_etli_NXC12_NZ_CP020906.1_3687		R_leguminosarum_GLR17_NZ_CP071626.1_4718	R_phaseoli_R650_NZ_CP013532.1_3798
og_1991		R_etli_NXC12_NZ_CP020906.1_3719		R_leguminosarum_GLR17_NZ_CP071626.1_79	R_phaseoli_R650_NZ_CP013532.1_3473
og_1992		R_etli_NXC12_NZ_CP020906.1_3815		R_leguminosarum_GLR17_NZ_CP071626.1_4853	R_phaseoli_R650_NZ_CP013532.1_3924
og_1993		R_etli_NXC12_NZ_CP020906.1_3847		R_leguminosarum_GLR17_NZ_CP071626.1_4885	R_phaseoli_R650_NZ_CP013532.1_4026
og_1994		R_etli_NXC12_NZ_CP020906.1_4039		R_leguminosarum_GLR17_NZ_CP071626.1_5052	R_phaseoli_R650_NZ_CP013532.1_4229
og_1995		R_etli_NXC12_NZ_CP020906.1_8		R_leguminosarum_GLR17_NZ_CP071626.1_8	R_phaseoli_R650_NZ_CP013532.1_8
og_1996		R_etli_NXC12_NZ_CP020906.1_72		R_leguminosarum_GLR17_NZ_CP071626.1_101	R_phaseoli_R650_NZ_CP013532.1_75
og_1997		R_etli_NXC12_NZ_CP020906.1_168		R_leguminosarum_GLR17_NZ_CP071626.1_209	R_phaseoli_R650_NZ_CP013532.1_210
og_1998		R_etli_NXC12_NZ_CP020906.1_200		R_leguminosarum_GLR17_NZ_CP071626.1_242	R_phaseoli_R650_NZ_CP013532.1_241
[truncated: 2,088 more rows]
