# Supplementary material for: Complete genome sequences of Rhizobium sp. strain SL42 and Hydrogenophaga sp. strain SL48, microsymbionts of Amphicarpaea bracteata
Source: Front Microbiomes. 2024 Feb 13;3:1309947. doi: 10.3389/frmbi.2024.1309947 (PMC12993520; doi:10.3389/frmbi.2024.1309947)
Supplement: Supplementary file 2 [file DataSheet_2.xlsx]

## Sheet: final_orthologs_table
OG_name	H-sp_PBL-H3_substr_PBL-H3_B4_	H__laconesensis_BE_331	H__sp_YM1	H_borbori_LA-38	H_crassostreae_LPB0072	H_flava_NBRC_102514	H_palleronii_NBRC_102513	H_pseudoflava_DMS_1084	H_sp_BA0156	H_sp_BPS33	H_sp_PAMC_20947	H_sp_PBC	H_sp_PBL-H3_substr_PBL-H3_2_	H_sp_RAC07	Hydrogenophaga_SL_48_study
og_0	H-sp_PBL-H3_substr_PBL-H3_B4__NZ_CP044972.1_2145	H__laconesensis_BE_331_NZ_JAFBFZ010000001.1_164					H_palleronii_NBRC_102513_NZ_BCTJ01000001.1_230						H_sp_PBL-H3_substr_PBL-H3_2__NZ_CP044975.1_2145	H_sp_RAC07_NZ_CP016449.1_1677
og_1	H-sp_PBL-H3_substr_PBL-H3_B4__NZ_CP044972.1_2311		H__sp_YM1_NZ_CP070223.1_1847				H_palleronii_NBRC_102513_NZ_BCTJ01000001.1_471	H_pseudoflava_DMS_1084_NZ_CP037867.1_2875	H_sp_BA0156_NZ_CP049989.1_1565			H_sp_PBC_NZ_CP017311.1_1561	H_sp_PBL-H3_substr_PBL-H3_2__NZ_CP044975.1_2311	H_sp_RAC07_NZ_CP016449.1_1551	Hydrogenophaga_SL_48_study_contig_1_1338
og_2	H-sp_PBL-H3_substr_PBL-H3_B4__NZ_CP044972.1_2313		H__sp_YM1_NZ_CP070223.1_1845				H_palleronii_NBRC_102513_NZ_BCTJ01000001.1_473		H_sp_BA0156_NZ_CP049989.1_1567			H_sp_PBC_NZ_CP017311.1_1559	H_sp_PBL-H3_substr_PBL-H3_2__NZ_CP044975.1_2313	H_sp_RAC07_NZ_CP016449.1_1549
og_3	H-sp_PBL-H3_substr_PBL-H3_B4__NZ_CP044972.1_3804						H_palleronii_NBRC_102513_NZ_BCTJ01000001.1_270						H_sp_PBL-H3_substr_PBL-H3_2__NZ_CP044975.1_3804	H_sp_RAC07_NZ_CP016449.1_60
og_4	H-sp_PBL-H3_substr_PBL-H3_B4__NZ_CP044972.1_3805						H_palleronii_NBRC_102513_NZ_BCTJ01000001.1_271						H_sp_PBL-H3_substr_PBL-H3_2__NZ_CP044975.1_3805	H_sp_RAC07_NZ_CP016449.1_59
og_5	H-sp_PBL-H3_substr_PBL-H3_B4__NZ_CP044972.1_33								H_sp_BA0156_NZ_CP049989.1_3081				H_sp_PBL-H3_substr_PBL-H3_2__NZ_CP044975.1_33
og_6	H-sp_PBL-H3_substr_PBL-H3_B4__NZ_CP044972.1_385								H_sp_BA0156_NZ_CP049989.1_3196				H_sp_PBL-H3_substr_PBL-H3_2__NZ_CP044975.1_385	H_sp_RAC07_NZ_CP016449.1_3764
og_7	H-sp_PBL-H3_substr_PBL-H3_B4__NZ_CP044972.1_34								H_sp_BA0156_NZ_CP049989.1_3082				H_sp_PBL-H3_substr_PBL-H3_2__NZ_CP044975.1_34
og_8	H-sp_PBL-H3_substr_PBL-H3_B4__NZ_CP044972.1_2029	H__laconesensis_BE_331_NZ_JAFBFZ010000001.1_288	H__sp_YM1_NZ_CP070223.1_2602	H_borbori_LA-38_NZ_QVLS01000001.1_239	H_crassostreae_LPB0072_NZ_CP017476.1_2437		H_palleronii_NBRC_102513_NZ_BCTJ01000001.1_117	H_pseudoflava_DMS_1084_NZ_CP037867.1_2164	H_sp_BA0156_NZ_CP049989.1_2737	H_sp_BPS33_NZ_CP044549.1_2807	H_sp_PAMC_20947_NZ_CP039252.1_853	H_sp_PBC_NZ_CP017311.1_2302	H_sp_PBL-H3_substr_PBL-H3_2__NZ_CP044975.1_2029	H_sp_RAC07_NZ_CP016449.1_2667	Hydrogenophaga_SL_48_study_contig_1_1782
og_9	H-sp_PBL-H3_substr_PBL-H3_B4__NZ_CP044972.1_1730							H_pseudoflava_DMS_1084_NZ_CP037867.1_3079	H_sp_BA0156_NZ_CP049989.1_3042				H_sp_PBL-H3_substr_PBL-H3_2__NZ_CP044975.1_1730	H_sp_RAC07_NZ_CP016449.1_4339
og_10	H-sp_PBL-H3_substr_PBL-H3_B4__NZ_CP044972.1_387								H_sp_BA0156_NZ_CP049989.1_3198				H_sp_PBL-H3_substr_PBL-H3_2__NZ_CP044975.1_387	H_sp_RAC07_NZ_CP016449.1_3762
og_11	H-sp_PBL-H3_substr_PBL-H3_B4__NZ_CP044972.1_963								H_sp_BA0156_NZ_CP049989.1_1963				H_sp_PBL-H3_substr_PBL-H3_2__NZ_CP044975.1_963	H_sp_RAC07_NZ_CP016449.1_2969
og_12	H-sp_PBL-H3_substr_PBL-H3_B4__NZ_CP044972.1_1091								H_sp_BA0156_NZ_CP049989.1_2736				H_sp_PBL-H3_substr_PBL-H3_2__NZ_CP044975.1_1091	H_sp_RAC07_NZ_CP016449.1_2666
og_13	H-sp_PBL-H3_substr_PBL-H3_B4__NZ_CP044972.1_1092								H_sp_BA0156_NZ_CP049989.1_2735				H_sp_PBL-H3_substr_PBL-H3_2__NZ_CP044975.1_1092	H_sp_RAC07_NZ_CP016449.1_2665
og_14	H-sp_PBL-H3_substr_PBL-H3_B4__NZ_CP044972.1_1093								H_sp_BA0156_NZ_CP049989.1_2734				H_sp_PBL-H3_substr_PBL-H3_2__NZ_CP044975.1_1093	H_sp_RAC07_NZ_CP016449.1_2664
og_15	H-sp_PBL-H3_substr_PBL-H3_B4__NZ_CP044972.1_1094								H_sp_BA0156_NZ_CP049989.1_2733				H_sp_PBL-H3_substr_PBL-H3_2__NZ_CP044975.1_1094	H_sp_RAC07_NZ_CP016449.1_2663
og_16	H-sp_PBL-H3_substr_PBL-H3_B4__NZ_CP044972.1_2502								H_sp_BA0156_NZ_CP049989.1_26				H_sp_PBL-H3_substr_PBL-H3_2__NZ_CP044975.1_2502	H_sp_RAC07_NZ_CP016449.1_1374
og_17	H-sp_PBL-H3_substr_PBL-H3_B4__NZ_CP044972.1_263								H_sp_BA0156_NZ_CP049989.1_3252	H_sp_BPS33_NZ_CP044549.1_5645			H_sp_PBL-H3_substr_PBL-H3_2__NZ_CP044975.1_263	H_sp_RAC07_NZ_CP016449.1_3863	Hydrogenophaga_SL_48_study_contig_1_3939
og_18	H-sp_PBL-H3_substr_PBL-H3_B4__NZ_CP044972.1_2631								H_sp_BA0156_NZ_CP049989.1_4251				H_sp_PBL-H3_substr_PBL-H3_2__NZ_CP044975.1_2631	H_sp_RAC07_NZ_CP016449.1_1280
og_19	H-sp_PBL-H3_substr_PBL-H3_B4__NZ_CP044972.1_2600								H_sp_BA0156_NZ_CP049989.1_3534				H_sp_PBL-H3_substr_PBL-H3_2__NZ_CP044975.1_2600
og_20	H-sp_PBL-H3_substr_PBL-H3_B4__NZ_CP044972.1_2920								H_sp_BA0156_NZ_CP049989.1_1994				H_sp_PBL-H3_substr_PBL-H3_2__NZ_CP044975.1_2920	H_sp_RAC07_NZ_CP016449.1_1022
og_21	H-sp_PBL-H3_substr_PBL-H3_B4__NZ_CP044972.1_105							H_pseudoflava_DMS_1084_NZ_CP037867.1_121	H_sp_BA0156_NZ_CP049989.1_3430				H_sp_PBL-H3_substr_PBL-H3_2__NZ_CP044975.1_105	H_sp_RAC07_NZ_CP016449.1_4005	Hydrogenophaga_SL_48_study_contig_1_4246
og_22	H-sp_PBL-H3_substr_PBL-H3_B4__NZ_CP044972.1_2121		H__sp_YM1_NZ_CP070223.1_2457	H_borbori_LA-38_NZ_QVLS01000001.1_395	H_crassostreae_LPB0072_NZ_CP017476.1_862			H_pseudoflava_DMS_1084_NZ_CP037867.1_1212	H_sp_BA0156_NZ_CP049989.1_1495		H_sp_PAMC_20947_NZ_CP039252.1_2172	H_sp_PBC_NZ_CP017311.1_1885	H_sp_PBL-H3_substr_PBL-H3_2__NZ_CP044975.1_2121	H_sp_RAC07_NZ_CP016449.1_1668	Hydrogenophaga_SL_48_study_contig_1_3057
og_23	H-sp_PBL-H3_substr_PBL-H3_B4__NZ_CP044972.1_2601								H_sp_BA0156_NZ_CP049989.1_3533				H_sp_PBL-H3_substr_PBL-H3_2__NZ_CP044975.1_2601
og_24	H-sp_PBL-H3_substr_PBL-H3_B4__NZ_CP044972.1_298		H__sp_YM1_NZ_CP070223.1_4240						H_sp_BA0156_NZ_CP049989.1_3243				H_sp_PBL-H3_substr_PBL-H3_2__NZ_CP044975.1_298	H_sp_RAC07_NZ_CP016449.1_3836
og_25	H-sp_PBL-H3_substr_PBL-H3_B4__NZ_CP044972.1_1098								H_sp_BA0156_NZ_CP049989.1_3032				H_sp_PBL-H3_substr_PBL-H3_2__NZ_CP044975.1_1098	H_sp_RAC07_NZ_CP016449.1_2659
og_26	H-sp_PBL-H3_substr_PBL-H3_B4__NZ_CP044972.1_2602								H_sp_BA0156_NZ_CP049989.1_3532				H_sp_PBL-H3_substr_PBL-H3_2__NZ_CP044975.1_2602
og_27	H-sp_PBL-H3_substr_PBL-H3_B4__NZ_CP044972.1_2858								H_sp_BA0156_NZ_CP049989.1_696				H_sp_PBL-H3_substr_PBL-H3_2__NZ_CP044975.1_2858	H_sp_RAC07_NZ_CP016449.1_1066
og_28	H-sp_PBL-H3_substr_PBL-H3_B4__NZ_CP044972.1_1099								H_sp_BA0156_NZ_CP049989.1_3033				H_sp_PBL-H3_substr_PBL-H3_2__NZ_CP044975.1_1099	H_sp_RAC07_NZ_CP016449.1_2658
og_29	H-sp_PBL-H3_substr_PBL-H3_B4__NZ_CP044972.1_1100								H_sp_BA0156_NZ_CP049989.1_3034				H_sp_PBL-H3_substr_PBL-H3_2__NZ_CP044975.1_1100	H_sp_RAC07_NZ_CP016449.1_2657
og_30	H-sp_PBL-H3_substr_PBL-H3_B4__NZ_CP044972.1_2508								H_sp_BA0156_NZ_CP049989.1_31				H_sp_PBL-H3_substr_PBL-H3_2__NZ_CP044975.1_2508	H_sp_RAC07_NZ_CP016449.1_1368
og_31	H-sp_PBL-H3_substr_PBL-H3_B4__NZ_CP044972.1_2828								H_sp_BA0156_NZ_CP049989.1_718				H_sp_PBL-H3_substr_PBL-H3_2__NZ_CP044975.1_2828	H_sp_RAC07_NZ_CP016449.1_1088
og_32	H-sp_PBL-H3_substr_PBL-H3_B4__NZ_CP044972.1_1837		H__sp_YM1_NZ_CP070223.1_1986						H_sp_BA0156_NZ_CP049989.1_1842	H_sp_BPS33_NZ_CP044549.1_3618			H_sp_PBL-H3_substr_PBL-H3_2__NZ_CP044975.1_1837
og_33	H-sp_PBL-H3_substr_PBL-H3_B4__NZ_CP044972.1_1838								H_sp_BA0156_NZ_CP049989.1_1841	H_sp_BPS33_NZ_CP044549.1_3617			H_sp_PBL-H3_substr_PBL-H3_2__NZ_CP044975.1_1838
og_34	H-sp_PBL-H3_substr_PBL-H3_B4__NZ_CP044972.1_2702	H__laconesensis_BE_331_NZ_JAFBFZ010000001.1_697			H_crassostreae_LPB0072_NZ_CP017476.1_1724				H_sp_BA0156_NZ_CP049989.1_846	H_sp_BPS33_NZ_CP044549.1_2409			H_sp_PBL-H3_substr_PBL-H3_2__NZ_CP044975.1_2702
og_35	H-sp_PBL-H3_substr_PBL-H3_B4__NZ_CP044972.1_1103								H_sp_BA0156_NZ_CP049989.1_3037				H_sp_PBL-H3_substr_PBL-H3_2__NZ_CP044975.1_1103	H_sp_RAC07_NZ_CP016449.1_2654
og_36	H-sp_PBL-H3_substr_PBL-H3_B4__NZ_CP044972.1_3951								H_sp_BA0156_NZ_CP049989.1_3594	H_sp_BPS33_NZ_CP044549.1_411			H_sp_PBL-H3_substr_PBL-H3_2__NZ_CP044975.1_3951	H_sp_RAC07_NZ_CP016449.1_4209
og_37	H-sp_PBL-H3_substr_PBL-H3_B4__NZ_CP044972.1_208								H_sp_BA0156_NZ_CP049989.1_3502				H_sp_PBL-H3_substr_PBL-H3_2__NZ_CP044975.1_208
og_38	H-sp_PBL-H3_substr_PBL-H3_B4__NZ_CP044972.1_2576	H__laconesensis_BE_331_NZ_JAFBFZ010000001.1_555							H_sp_BA0156_NZ_CP049989.1_3547				H_sp_PBL-H3_substr_PBL-H3_2__NZ_CP044975.1_2576
og_39	H-sp_PBL-H3_substr_PBL-H3_B4__NZ_CP044972.1_561								H_sp_BA0156_NZ_CP049989.1_532				H_sp_PBL-H3_substr_PBL-H3_2__NZ_CP044975.1_561	H_sp_RAC07_NZ_CP016449.1_196
og_40	H-sp_PBL-H3_substr_PBL-H3_B4__NZ_CP044972.1_1169		H__sp_YM1_NZ_CP070223.1_1313					H_pseudoflava_DMS_1084_NZ_CP037867.1_1838	H_sp_BA0156_NZ_CP049989.1_2108	H_sp_BPS33_NZ_CP044549.1_4251		H_sp_PBC_NZ_CP017311.1_1011	H_sp_PBL-H3_substr_PBL-H3_2__NZ_CP044975.1_1169	H_sp_RAC07_NZ_CP016449.1_2591	Hydrogenophaga_SL_48_study_contig_1_2271
og_41	H-sp_PBL-H3_substr_PBL-H3_B4__NZ_CP044972.1_1106								H_sp_BA0156_NZ_CP049989.1_3040				H_sp_PBL-H3_substr_PBL-H3_2__NZ_CP044975.1_1106	H_sp_RAC07_NZ_CP016449.1_2651
og_42	H-sp_PBL-H3_substr_PBL-H3_B4__NZ_CP044972.1_2578	H__laconesensis_BE_331_NZ_JAFBFZ010000001.1_557							H_sp_BA0156_NZ_CP049989.1_3546				H_sp_PBL-H3_substr_PBL-H3_2__NZ_CP044975.1_2578
og_43	H-sp_PBL-H3_substr_PBL-H3_B4__NZ_CP044972.1_435								H_sp_BA0156_NZ_CP049989.1_3659				H_sp_PBL-H3_substr_PBL-H3_2__NZ_CP044975.1_435
og_44	H-sp_PBL-H3_substr_PBL-H3_B4__NZ_CP044972.1_2579	H__laconesensis_BE_331_NZ_JAFBFZ010000001.1_558							H_sp_BA0156_NZ_CP049989.1_3545				H_sp_PBL-H3_substr_PBL-H3_2__NZ_CP044975.1_2579
og_45	H-sp_PBL-H3_substr_PBL-H3_B4__NZ_CP044972.1_2580	H__laconesensis_BE_331_NZ_JAFBFZ010000001.1_559							H_sp_BA0156_NZ_CP049989.1_3544				H_sp_PBL-H3_substr_PBL-H3_2__NZ_CP044975.1_2580
og_46	H-sp_PBL-H3_substr_PBL-H3_B4__NZ_CP044972.1_2836				H_crassostreae_LPB0072_NZ_CP017476.1_2745			H_pseudoflava_DMS_1084_NZ_CP037867.1_3460	H_sp_BA0156_NZ_CP049989.1_711		H_sp_PAMC_20947_NZ_CP039252.1_341		H_sp_PBL-H3_substr_PBL-H3_2__NZ_CP044975.1_2836	H_sp_RAC07_NZ_CP016449.1_1080	Hydrogenophaga_SL_48_study_contig_1_777
og_47	H-sp_PBL-H3_substr_PBL-H3_B4__NZ_CP044972.1_2613	H__laconesensis_BE_331_NZ_JAFBFZ010000001.1_604							H_sp_BA0156_NZ_CP049989.1_3527	H_sp_BPS33_NZ_CP044549.1_3701			H_sp_PBL-H3_substr_PBL-H3_2__NZ_CP044975.1_2613		Hydrogenophaga_SL_48_study_contig_1_2569
og_48	H-sp_PBL-H3_substr_PBL-H3_B4__NZ_CP044972.1_3989								H_sp_BA0156_NZ_CP049989.1_3283				H_sp_PBL-H3_substr_PBL-H3_2__NZ_CP044975.1_3989	H_sp_RAC07_NZ_CP016449.1_4154
og_49	H-sp_PBL-H3_substr_PBL-H3_B4__NZ_CP044972.1_2583	H__laconesensis_BE_331_NZ_JAFBFZ010000001.1_567							H_sp_BA0156_NZ_CP049989.1_3538				H_sp_PBL-H3_substr_PBL-H3_2__NZ_CP044975.1_2583
og_50	H-sp_PBL-H3_substr_PBL-H3_B4__NZ_CP044972.1_1240		H__sp_YM1_NZ_CP070223.1_3153						H_sp_BA0156_NZ_CP049989.1_2174	H_sp_BPS33_NZ_CP044549.1_1841			H_sp_PBL-H3_substr_PBL-H3_2__NZ_CP044975.1_1240	H_sp_RAC07_NZ_CP016449.1_923
og_51	H-sp_PBL-H3_substr_PBL-H3_B4__NZ_CP044972.1_2584	H__laconesensis_BE_331_NZ_JAFBFZ010000001.1_569							H_sp_BA0156_NZ_CP049989.1_3537				H_sp_PBL-H3_substr_PBL-H3_2__NZ_CP044975.1_2584
og_52	H-sp_PBL-H3_substr_PBL-H3_B4__NZ_CP044972.1_953		H__sp_YM1_NZ_CP070223.1_3903						H_sp_BA0156_NZ_CP049989.1_258				H_sp_PBL-H3_substr_PBL-H3_2__NZ_CP044975.1_953
og_53	H-sp_PBL-H3_substr_PBL-H3_B4__NZ_CP044972.1_954		H__sp_YM1_NZ_CP070223.1_3904						H_sp_BA0156_NZ_CP049989.1_257				H_sp_PBL-H3_substr_PBL-H3_2__NZ_CP044975.1_954
og_54	H-sp_PBL-H3_substr_PBL-H3_B4__NZ_CP044972.1_3066	H__laconesensis_BE_331_NZ_JAFBFZ010000001.1_74	H__sp_YM1_NZ_CP070223.1_2316	H_borbori_LA-38_NZ_QVLS01000001.1_467					H_sp_BA0156_NZ_CP049989.1_1112	H_sp_BPS33_NZ_CP044549.1_3697			H_sp_PBL-H3_substr_PBL-H3_2__NZ_CP044975.1_3066
og_55	H-sp_PBL-H3_substr_PBL-H3_B4__NZ_CP044972.1_955		H__sp_YM1_NZ_CP070223.1_3905						H_sp_BA0156_NZ_CP049989.1_256				H_sp_PBL-H3_substr_PBL-H3_2__NZ_CP044975.1_955
og_56	H-sp_PBL-H3_substr_PBL-H3_B4__NZ_CP044972.1_956								H_sp_BA0156_NZ_CP049989.1_255				H_sp_PBL-H3_substr_PBL-H3_2__NZ_CP044975.1_956
og_57	H-sp_PBL-H3_substr_PBL-H3_B4__NZ_CP044972.1_957								H_sp_BA0156_NZ_CP049989.1_254				H_sp_PBL-H3_substr_PBL-H3_2__NZ_CP044975.1_957
og_58	H-sp_PBL-H3_substr_PBL-H3_B4__NZ_CP044972.1_3773				H_crassostreae_LPB0072_NZ_CP017476.1_146	H_flava_NBRC_102514_NZ_BCTF01000001.1_289		H_pseudoflava_DMS_1084_NZ_CP037867.1_546	H_sp_BA0156_NZ_CP049989.1_2887	H_sp_BPS33_NZ_CP044549.1_5437	H_sp_PAMC_20947_NZ_CP039252.1_2948		H_sp_PBL-H3_substr_PBL-H3_2__NZ_CP044975.1_3773	H_sp_RAC07_NZ_CP016449.1_93	Hydrogenophaga_SL_48_study_contig_1_4648
og_59	H-sp_PBL-H3_substr_PBL-H3_B4__NZ_CP044972.1_94								H_sp_BA0156_NZ_CP049989.1_3419				H_sp_PBL-H3_substr_PBL-H3_2__NZ_CP044975.1_94	H_sp_RAC07_NZ_CP016449.1_4014
og_60	H-sp_PBL-H3_substr_PBL-H3_B4__NZ_CP044972.1_95								H_sp_BA0156_NZ_CP049989.1_3420	H_sp_BPS33_NZ_CP044549.1_205			H_sp_PBL-H3_substr_PBL-H3_2__NZ_CP044975.1_95	H_sp_RAC07_NZ_CP016449.1_4013
og_61	H-sp_PBL-H3_substr_PBL-H3_B4__NZ_CP044972.1_2026	H__laconesensis_BE_331_NZ_JAFBFZ010000001.1_291	H__sp_YM1_NZ_CP070223.1_2605	H_borbori_LA-38_NZ_QVLS01000001.1_236	H_crassostreae_LPB0072_NZ_CP017476.1_2440		H_palleronii_NBRC_102513_NZ_BCTJ01000001.1_114	H_pseudoflava_DMS_1084_NZ_CP037867.1_2161	H_sp_BA0156_NZ_CP049989.1_2740	H_sp_BPS33_NZ_CP044549.1_2804	H_sp_PAMC_20947_NZ_CP039252.1_850	H_sp_PBC_NZ_CP017311.1_2305	H_sp_PBL-H3_substr_PBL-H3_2__NZ_CP044975.1_1087	H_sp_RAC07_NZ_CP016449.1_1845	Hydrogenophaga_SL_48_study_contig_1_1785
og_62	H-sp_PBL-H3_substr_PBL-H3_B4__NZ_CP044972.1_2815								H_sp_BA0156_NZ_CP049989.1_730				H_sp_PBL-H3_substr_PBL-H3_2__NZ_CP044975.1_2815	H_sp_RAC07_NZ_CP016449.1_1095
og_63	H-sp_PBL-H3_substr_PBL-H3_B4__NZ_CP044972.1_1056				H_crassostreae_LPB0072_NZ_CP017476.1_2326				H_sp_BA0156_NZ_CP049989.1_3080				H_sp_PBL-H3_substr_PBL-H3_2__NZ_CP044975.1_1056	H_sp_RAC07_NZ_CP016449.1_1309
og_64	H-sp_PBL-H3_substr_PBL-H3_B4__NZ_CP044972.1_960		H__sp_YM1_NZ_CP070223.1_2209	H_borbori_LA-38_NZ_QVLS01000001.1_573	H_crassostreae_LPB0072_NZ_CP017476.1_3585			H_pseudoflava_DMS_1084_NZ_CP037867.1_1274	H_sp_BA0156_NZ_CP049989.1_2248		H_sp_PAMC_20947_NZ_CP039252.1_2313	H_sp_PBC_NZ_CP017311.1_4735	H_sp_PBL-H3_substr_PBL-H3_2__NZ_CP044975.1_960	H_sp_RAC07_NZ_CP016449.1_2972	Hydrogenophaga_SL_48_study_contig_1_2944
og_65	H-sp_PBL-H3_substr_PBL-H3_B4__NZ_CP044972.1_3936		H__sp_YM1_NZ_CP070223.1_299						H_sp_BA0156_NZ_CP049989.1_3614	H_sp_BPS33_NZ_CP044549.1_436		H_sp_PBC_NZ_CP017311.1_4279	H_sp_PBL-H3_substr_PBL-H3_2__NZ_CP044975.1_3936	H_sp_RAC07_NZ_CP016449.1_4232
og_66	H-sp_PBL-H3_substr_PBL-H3_B4__NZ_CP044972.1_193												H_sp_PBL-H3_substr_PBL-H3_2__NZ_CP044975.1_193	H_sp_RAC07_NZ_CP016449.1_3795
og_67	H-sp_PBL-H3_substr_PBL-H3_B4__NZ_CP044972.1_225				H_crassostreae_LPB0072_NZ_CP017476.1_214			H_pseudoflava_DMS_1084_NZ_CP037867.1_251			H_sp_PAMC_20947_NZ_CP039252.1_3284		H_sp_PBL-H3_substr_PBL-H3_2__NZ_CP044975.1_225	H_sp_RAC07_NZ_CP016449.1_3941	Hydrogenophaga_SL_48_study_contig_1_4359
og_68	H-sp_PBL-H3_substr_PBL-H3_B4__NZ_CP044972.1_257												H_sp_PBL-H3_substr_PBL-H3_2__NZ_CP044975.1_257	H_sp_RAC07_NZ_CP016449.1_3868
og_69	H-sp_PBL-H3_substr_PBL-H3_B4__NZ_CP044972.1_289				H_crassostreae_LPB0072_NZ_CP017476.1_4427			H_pseudoflava_DMS_1084_NZ_CP037867.1_478			H_sp_PAMC_20947_NZ_CP039252.1_3713	H_sp_PBC_NZ_CP017311.1_838	H_sp_PBL-H3_substr_PBL-H3_2__NZ_CP044975.1_289	H_sp_RAC07_NZ_CP016449.1_3844	Hydrogenophaga_SL_48_study_contig_1_3012
og_70	H-sp_PBL-H3_substr_PBL-H3_B4__NZ_CP044972.1_673												H_sp_PBL-H3_substr_PBL-H3_2__NZ_CP044975.1_673	H_sp_RAC07_NZ_CP016449.1_307
og_71	H-sp_PBL-H3_substr_PBL-H3_B4__NZ_CP044972.1_865				H_crassostreae_LPB0072_NZ_CP017476.1_3800			H_pseudoflava_DMS_1084_NZ_CP037867.1_978					H_sp_PBL-H3_substr_PBL-H3_2__NZ_CP044975.1_865	H_sp_RAC07_NZ_CP016449.1_511	Hydrogenophaga_SL_48_study_contig_1_3343
og_72	H-sp_PBL-H3_substr_PBL-H3_B4__NZ_CP044972.1_929												H_sp_PBL-H3_substr_PBL-H3_2__NZ_CP044975.1_929	H_sp_RAC07_NZ_CP016449.1_3004
og_73	H-sp_PBL-H3_substr_PBL-H3_B4__NZ_CP044972.1_1185												H_sp_PBL-H3_substr_PBL-H3_2__NZ_CP044975.1_1185	H_sp_RAC07_NZ_CP016449.1_885
og_74	H-sp_PBL-H3_substr_PBL-H3_B4__NZ_CP044972.1_1345												H_sp_PBL-H3_substr_PBL-H3_2__NZ_CP044975.1_1345	H_sp_RAC07_NZ_CP016449.1_2436
og_75	H-sp_PBL-H3_substr_PBL-H3_B4__NZ_CP044972.1_1473												H_sp_PBL-H3_substr_PBL-H3_2__NZ_CP044975.1_1473	H_sp_RAC07_NZ_CP016449.1_2311
og_76	H-sp_PBL-H3_substr_PBL-H3_B4__NZ_CP044972.1_1761												H_sp_PBL-H3_substr_PBL-H3_2__NZ_CP044975.1_1761	H_sp_RAC07_NZ_CP016449.1_2573
og_77	H-sp_PBL-H3_substr_PBL-H3_B4__NZ_CP044972.1_1889									H_sp_BPS33_NZ_CP044549.1_3504			H_sp_PBL-H3_substr_PBL-H3_2__NZ_CP044975.1_1889	H_sp_RAC07_NZ_CP016449.1_1986
og_78	H-sp_PBL-H3_substr_PBL-H3_B4__NZ_CP044972.1_1921												H_sp_PBL-H3_substr_PBL-H3_2__NZ_CP044975.1_1921	H_sp_RAC07_NZ_CP016449.1_1955
og_79	H-sp_PBL-H3_substr_PBL-H3_B4__NZ_CP044972.1_2017												H_sp_PBL-H3_substr_PBL-H3_2__NZ_CP044975.1_2017	H_sp_RAC07_NZ_CP016449.1_1855
og_80	H-sp_PBL-H3_substr_PBL-H3_B4__NZ_CP044972.1_2113							H_pseudoflava_DMS_1084_NZ_CP037867.1_1202					H_sp_PBL-H3_substr_PBL-H3_2__NZ_CP044975.1_2113	H_sp_RAC07_NZ_CP016449.1_1660	Hydrogenophaga_SL_48_study_contig_1_3073
og_81	H-sp_PBL-H3_substr_PBL-H3_B4__NZ_CP044972.1_2273												H_sp_PBL-H3_substr_PBL-H3_2__NZ_CP044975.1_2273	H_sp_RAC07_NZ_CP016449.1_1587
og_82	H-sp_PBL-H3_substr_PBL-H3_B4__NZ_CP044972.1_2401												H_sp_PBL-H3_substr_PBL-H3_2__NZ_CP044975.1_2401	H_sp_RAC07_NZ_CP016449.1_1469
og_83	H-sp_PBL-H3_substr_PBL-H3_B4__NZ_CP044972.1_2497												H_sp_PBL-H3_substr_PBL-H3_2__NZ_CP044975.1_2497	H_sp_RAC07_NZ_CP016449.1_1379
og_84	H-sp_PBL-H3_substr_PBL-H3_B4__NZ_CP044972.1_2625												H_sp_PBL-H3_substr_PBL-H3_2__NZ_CP044975.1_2625	H_sp_RAC07_NZ_CP016449.1_1286
og_85	H-sp_PBL-H3_substr_PBL-H3_B4__NZ_CP044972.1_2785							H_pseudoflava_DMS_1084_NZ_CP037867.1_3275					H_sp_PBL-H3_substr_PBL-H3_2__NZ_CP044975.1_2785	H_sp_RAC07_NZ_CP016449.1_1836	Hydrogenophaga_SL_48_study_contig_1_1042
og_86	H-sp_PBL-H3_substr_PBL-H3_B4__NZ_CP044972.1_2849												H_sp_PBL-H3_substr_PBL-H3_2__NZ_CP044975.1_2849	H_sp_RAC07_NZ_CP016449.1_1075
og_87	H-sp_PBL-H3_substr_PBL-H3_B4__NZ_CP044972.1_2881												H_sp_PBL-H3_substr_PBL-H3_2__NZ_CP044975.1_2881	H_sp_RAC07_NZ_CP016449.1_1053
og_88	H-sp_PBL-H3_substr_PBL-H3_B4__NZ_CP044972.1_3073				H_crassostreae_LPB0072_NZ_CP017476.1_3701			H_pseudoflava_DMS_1084_NZ_CP037867.1_1229			H_sp_PAMC_20947_NZ_CP039252.1_2152		H_sp_PBL-H3_substr_PBL-H3_2__NZ_CP044975.1_3073	H_sp_RAC07_NZ_CP016449.1_816	Hydrogenophaga_SL_48_study_contig_1_2998
og_89	H-sp_PBL-H3_substr_PBL-H3_B4__NZ_CP044972.1_3137												H_sp_PBL-H3_substr_PBL-H3_2__NZ_CP044975.1_3137	H_sp_RAC07_NZ_CP016449.1_741	Hydrogenophaga_SL_48_study_contig_1_3136
og_90	H-sp_PBL-H3_substr_PBL-H3_B4__NZ_CP044972.1_3265												H_sp_PBL-H3_substr_PBL-H3_2__NZ_CP044975.1_3265	H_sp_RAC07_NZ_CP016449.1_586
og_91	H-sp_PBL-H3_substr_PBL-H3_B4__NZ_CP044972.1_3297												H_sp_PBL-H3_substr_PBL-H3_2__NZ_CP044975.1_3297	H_sp_RAC07_NZ_CP016449.1_3024
og_92	H-sp_PBL-H3_substr_PBL-H3_B4__NZ_CP044972.1_3521												H_sp_PBL-H3_substr_PBL-H3_2__NZ_CP044975.1_3521	H_sp_RAC07_NZ_CP016449.1_2103	Hydrogenophaga_SL_48_study_contig_1_2344
og_93	H-sp_PBL-H3_substr_PBL-H3_B4__NZ_CP044972.1_3553				H_crassostreae_LPB0072_NZ_CP017476.1_4018			H_pseudoflava_DMS_1084_NZ_CP037867.1_4084			H_sp_PAMC_20947_NZ_CP039252.1_2735		H_sp_PBL-H3_substr_PBL-H3_2__NZ_CP044975.1_3553	H_sp_RAC07_NZ_CP016449.1_3417	Hydrogenophaga_SL_48_study_contig_1_5014
og_94	H-sp_PBL-H3_substr_PBL-H3_B4__NZ_CP044972.1_3585												H_sp_PBL-H3_substr_PBL-H3_2__NZ_CP044975.1_3585	H_sp_RAC07_NZ_CP016449.1_3477
og_95	H-sp_PBL-H3_substr_PBL-H3_B4__NZ_CP044972.1_3617												H_sp_PBL-H3_substr_PBL-H3_2__NZ_CP044975.1_3617	H_sp_RAC07_NZ_CP016449.1_3509
og_96	H-sp_PBL-H3_substr_PBL-H3_B4__NZ_CP044972.1_3745												H_sp_PBL-H3_substr_PBL-H3_2__NZ_CP044975.1_3745	H_sp_RAC07_NZ_CP016449.1_122
og_97	H-sp_PBL-H3_substr_PBL-H3_B4__NZ_CP044972.1_3777												H_sp_PBL-H3_substr_PBL-H3_2__NZ_CP044975.1_3777	H_sp_RAC07_NZ_CP016449.1_89
og_98	H-sp_PBL-H3_substr_PBL-H3_B4__NZ_CP044972.1_3809												H_sp_PBL-H3_substr_PBL-H3_2__NZ_CP044975.1_3809	H_sp_RAC07_NZ_CP016449.1_51
og_99	H-sp_PBL-H3_substr_PBL-H3_B4__NZ_CP044972.1_3905												H_sp_PBL-H3_substr_PBL-H3_2__NZ_CP044975.1_3905	H_sp_RAC07_NZ_CP016449.1_4262
og_100	H-sp_PBL-H3_substr_PBL-H3_B4__NZ_CP044972.1_66												H_sp_PBL-H3_substr_PBL-H3_2__NZ_CP044975.1_66	H_sp_RAC07_NZ_CP016449.1_4049
og_101	H-sp_PBL-H3_substr_PBL-H3_B4__NZ_CP044972.1_130												H_sp_PBL-H3_substr_PBL-H3_2__NZ_CP044975.1_130	H_sp_RAC07_NZ_CP016449.1_3985
og_102	H-sp_PBL-H3_substr_PBL-H3_B4__NZ_CP044972.1_162												H_sp_PBL-H3_substr_PBL-H3_2__NZ_CP044975.1_162	H_sp_RAC07_NZ_CP016449.1_3908
og_103	H-sp_PBL-H3_substr_PBL-H3_B4__NZ_CP044972.1_226												H_sp_PBL-H3_substr_PBL-H3_2__NZ_CP044975.1_226	H_sp_RAC07_NZ_CP016449.1_3942
og_104	H-sp_PBL-H3_substr_PBL-H3_B4__NZ_CP044972.1_258												H_sp_PBL-H3_substr_PBL-H3_2__NZ_CP044975.1_258	H_sp_RAC07_NZ_CP016449.1_3867
og_105	H-sp_PBL-H3_substr_PBL-H3_B4__NZ_CP044972.1_290												H_sp_PBL-H3_substr_PBL-H3_2__NZ_CP044975.1_290	H_sp_RAC07_NZ_CP016449.1_3843	Hydrogenophaga_SL_48_study_contig_1_3850
og_106	H-sp_PBL-H3_substr_PBL-H3_B4__NZ_CP044972.1_386												H_sp_PBL-H3_substr_PBL-H3_2__NZ_CP044975.1_386	H_sp_RAC07_NZ_CP016449.1_3763
og_107	H-sp_PBL-H3_substr_PBL-H3_B4__NZ_CP044972.1_482												H_sp_PBL-H3_substr_PBL-H3_2__NZ_CP044975.1_482	H_sp_RAC07_NZ_CP016449.1_3637
og_108	H-sp_PBL-H3_substr_PBL-H3_B4__NZ_CP044972.1_642												H_sp_PBL-H3_substr_PBL-H3_2__NZ_CP044975.1_642	H_sp_RAC07_NZ_CP016449.1_275
og_109	H-sp_PBL-H3_substr_PBL-H3_B4__NZ_CP044972.1_866							H_pseudoflava_DMS_1084_NZ_CP037867.1_981					H_sp_PBL-H3_substr_PBL-H3_2__NZ_CP044975.1_866	H_sp_RAC07_NZ_CP016449.1_512	Hydrogenophaga_SL_48_study_contig_1_3340
og_110	H-sp_PBL-H3_substr_PBL-H3_B4__NZ_CP044972.1_930												H_sp_PBL-H3_substr_PBL-H3_2__NZ_CP044975.1_930	H_sp_RAC07_NZ_CP016449.1_3003
og_111	H-sp_PBL-H3_substr_PBL-H3_B4__NZ_CP044972.1_962												H_sp_PBL-H3_substr_PBL-H3_2__NZ_CP044975.1_962	H_sp_RAC07_NZ_CP016449.1_2970
og_112	H-sp_PBL-H3_substr_PBL-H3_B4__NZ_CP044972.1_1058							H_pseudoflava_DMS_1084_NZ_CP037867.1_2781			H_sp_PAMC_20947_NZ_CP039252.1_1046		H_sp_PBL-H3_substr_PBL-H3_2__NZ_CP044975.1_1058	H_sp_RAC07_NZ_CP016449.1_748
og_113	H-sp_PBL-H3_substr_PBL-H3_B4__NZ_CP044972.1_1154												H_sp_PBL-H3_substr_PBL-H3_2__NZ_CP044975.1_1154	H_sp_RAC07_NZ_CP016449.1_2609
og_114	H-sp_PBL-H3_substr_PBL-H3_B4__NZ_CP044972.1_1186							H_pseudoflava_DMS_1084_NZ_CP037867.1_1862					H_sp_PBL-H3_substr_PBL-H3_2__NZ_CP044975.1_1186	H_sp_RAC07_NZ_CP016449.1_886	Hydrogenophaga_SL_48_study_contig_1_2223
og_115	H-sp_PBL-H3_substr_PBL-H3_B4__NZ_CP044972.1_1442												H_sp_PBL-H3_substr_PBL-H3_2__NZ_CP044975.1_1442	H_sp_RAC07_NZ_CP016449.1_2345
og_116	H-sp_PBL-H3_substr_PBL-H3_B4__NZ_CP044972.1_1474												H_sp_PBL-H3_substr_PBL-H3_2__NZ_CP044975.1_1474	H_sp_RAC07_NZ_CP016449.1_2310
og_117	H-sp_PBL-H3_substr_PBL-H3_B4__NZ_CP044972.1_1634				H_crassostreae_LPB0072_NZ_CP017476.1_1217			H_pseudoflava_DMS_1084_NZ_CP037867.1_1527			H_sp_PAMC_20947_NZ_CP039252.1_1800		H_sp_PBL-H3_substr_PBL-H3_2__NZ_CP044975.1_1634	H_sp_RAC07_NZ_CP016449.1_2233	Hydrogenophaga_SL_48_study_contig_1_2586
og_118	H-sp_PBL-H3_substr_PBL-H3_B4__NZ_CP044972.1_1698									H_sp_BPS33_NZ_CP044549.1_2466			H_sp_PBL-H3_substr_PBL-H3_2__NZ_CP044975.1_1698	H_sp_RAC07_NZ_CP016449.1_2168
og_119	H-sp_PBL-H3_substr_PBL-H3_B4__NZ_CP044972.1_1762												H_sp_PBL-H3_substr_PBL-H3_2__NZ_CP044975.1_1762	H_sp_RAC07_NZ_CP016449.1_2571
og_120	H-sp_PBL-H3_substr_PBL-H3_B4__NZ_CP044972.1_1890									H_sp_BPS33_NZ_CP044549.1_3503			H_sp_PBL-H3_substr_PBL-H3_2__NZ_CP044975.1_1890	H_sp_RAC07_NZ_CP016449.1_1985
og_121	H-sp_PBL-H3_substr_PBL-H3_B4__NZ_CP044972.1_1986												H_sp_PBL-H3_substr_PBL-H3_2__NZ_CP044975.1_1986	H_sp_RAC07_NZ_CP016449.1_1888
og_122	H-sp_PBL-H3_substr_PBL-H3_B4__NZ_CP044972.1_2018												H_sp_PBL-H3_substr_PBL-H3_2__NZ_CP044975.1_2018	H_sp_RAC07_NZ_CP016449.1_1854
og_123	H-sp_PBL-H3_substr_PBL-H3_B4__NZ_CP044972.1_2242												H_sp_PBL-H3_substr_PBL-H3_2__NZ_CP044975.1_2242	H_sp_RAC07_NZ_CP016449.1_1620
og_124	H-sp_PBL-H3_substr_PBL-H3_B4__NZ_CP044972.1_2274						H_palleronii_NBRC_102513_NZ_BCTJ01000001.1_441						H_sp_PBL-H3_substr_PBL-H3_2__NZ_CP044975.1_2274	H_sp_RAC07_NZ_CP016449.1_1586
og_125	H-sp_PBL-H3_substr_PBL-H3_B4__NZ_CP044972.1_2402												H_sp_PBL-H3_substr_PBL-H3_2__NZ_CP044975.1_2402	H_sp_RAC07_NZ_CP016449.1_1468
og_126	H-sp_PBL-H3_substr_PBL-H3_B4__NZ_CP044972.1_2498												H_sp_PBL-H3_substr_PBL-H3_2__NZ_CP044975.1_2498	H_sp_RAC07_NZ_CP016449.1_1378
og_127	H-sp_PBL-H3_substr_PBL-H3_B4__NZ_CP044972.1_2562												H_sp_PBL-H3_substr_PBL-H3_2__NZ_CP044975.1_2562	H_sp_RAC07_NZ_CP016449.1_1318
og_128	H-sp_PBL-H3_substr_PBL-H3_B4__NZ_CP044972.1_2626												H_sp_PBL-H3_substr_PBL-H3_2__NZ_CP044975.1_2626	H_sp_RAC07_NZ_CP016449.1_1285
og_129	H-sp_PBL-H3_substr_PBL-H3_B4__NZ_CP044972.1_2786							H_pseudoflava_DMS_1084_NZ_CP037867.1_3276					H_sp_PBL-H3_substr_PBL-H3_2__NZ_CP044975.1_2786	H_sp_RAC07_NZ_CP016449.1_1837	Hydrogenophaga_SL_48_study_contig_1_1041
og_130	H-sp_PBL-H3_substr_PBL-H3_B4__NZ_CP044972.1_3010												H_sp_PBL-H3_substr_PBL-H3_2__NZ_CP044975.1_3010	H_sp_RAC07_NZ_CP016449.1_2534
og_131	H-sp_PBL-H3_substr_PBL-H3_B4__NZ_CP044972.1_3106									H_sp_BPS33_NZ_CP044549.1_4605			H_sp_PBL-H3_substr_PBL-H3_2__NZ_CP044975.1_3106	H_sp_RAC07_NZ_CP016449.1_778
og_132	H-sp_PBL-H3_substr_PBL-H3_B4__NZ_CP044972.1_3362												H_sp_PBL-H3_substr_PBL-H3_2__NZ_CP044975.1_3362	H_sp_RAC07_NZ_CP016449.1_3089
og_133	H-sp_PBL-H3_substr_PBL-H3_B4__NZ_CP044972.1_3426												H_sp_PBL-H3_substr_PBL-H3_2__NZ_CP044975.1_3426	H_sp_RAC07_NZ_CP016449.1_3165
og_134	H-sp_PBL-H3_substr_PBL-H3_B4__NZ_CP044972.1_3554												H_sp_PBL-H3_substr_PBL-H3_2__NZ_CP044975.1_3554	H_sp_RAC07_NZ_CP016449.1_3418
og_135	H-sp_PBL-H3_substr_PBL-H3_B4__NZ_CP044972.1_3586												H_sp_PBL-H3_substr_PBL-H3_2__NZ_CP044975.1_3586	H_sp_RAC07_NZ_CP016449.1_3478
og_136	H-sp_PBL-H3_substr_PBL-H3_B4__NZ_CP044972.1_3682												H_sp_PBL-H3_substr_PBL-H3_2__NZ_CP044975.1_3682	H_sp_RAC07_NZ_CP016449.1_3587
og_137	H-sp_PBL-H3_substr_PBL-H3_B4__NZ_CP044972.1_3746												H_sp_PBL-H3_substr_PBL-H3_2__NZ_CP044975.1_3746	H_sp_RAC07_NZ_CP016449.1_121
og_138	H-sp_PBL-H3_substr_PBL-H3_B4__NZ_CP044972.1_3810												H_sp_PBL-H3_substr_PBL-H3_2__NZ_CP044975.1_3810	H_sp_RAC07_NZ_CP016449.1_50
og_139	H-sp_PBL-H3_substr_PBL-H3_B4__NZ_CP044972.1_67												H_sp_PBL-H3_substr_PBL-H3_2__NZ_CP044975.1_67	H_sp_RAC07_NZ_CP016449.1_4048
og_140	H-sp_PBL-H3_substr_PBL-H3_B4__NZ_CP044972.1_227												H_sp_PBL-H3_substr_PBL-H3_2__NZ_CP044975.1_227	H_sp_RAC07_NZ_CP016449.1_3943	Hydrogenophaga_SL_48_study_contig_1_4373
og_141	H-sp_PBL-H3_substr_PBL-H3_B4__NZ_CP044972.1_291												H_sp_PBL-H3_substr_PBL-H3_2__NZ_CP044975.1_291	H_sp_RAC07_NZ_CP016449.1_3842
og_142	H-sp_PBL-H3_substr_PBL-H3_B4__NZ_CP044972.1_483												H_sp_PBL-H3_substr_PBL-H3_2__NZ_CP044975.1_483	H_sp_RAC07_NZ_CP016449.1_3636
og_143	H-sp_PBL-H3_substr_PBL-H3_B4__NZ_CP044972.1_899												H_sp_PBL-H3_substr_PBL-H3_2__NZ_CP044975.1_899	H_sp_RAC07_NZ_CP016449.1_544
og_144	H-sp_PBL-H3_substr_PBL-H3_B4__NZ_CP044972.1_931												H_sp_PBL-H3_substr_PBL-H3_2__NZ_CP044975.1_931	H_sp_RAC07_NZ_CP016449.1_2997
og_145	H-sp_PBL-H3_substr_PBL-H3_B4__NZ_CP044972.1_1027												H_sp_PBL-H3_substr_PBL-H3_2__NZ_CP044975.1_1027	H_sp_RAC07_NZ_CP016449.1_1832
og_146	H-sp_PBL-H3_substr_PBL-H3_B4__NZ_CP044972.1_1155												H_sp_PBL-H3_substr_PBL-H3_2__NZ_CP044975.1_1155	H_sp_RAC07_NZ_CP016449.1_2608
og_147	H-sp_PBL-H3_substr_PBL-H3_B4__NZ_CP044972.1_1443												H_sp_PBL-H3_substr_PBL-H3_2__NZ_CP044975.1_1443	H_sp_RAC07_NZ_CP016449.1_2343
og_148	H-sp_PBL-H3_substr_PBL-H3_B4__NZ_CP044972.1_1475												H_sp_PBL-H3_substr_PBL-H3_2__NZ_CP044975.1_1475	H_sp_RAC07_NZ_CP016449.1_2308
og_149	H-sp_PBL-H3_substr_PBL-H3_B4__NZ_CP044972.1_1731												H_sp_PBL-H3_substr_PBL-H3_2__NZ_CP044975.1_1731	H_sp_RAC07_NZ_CP016449.1_4340
og_150	H-sp_PBL-H3_substr_PBL-H3_B4__NZ_CP044972.1_1763												H_sp_PBL-H3_substr_PBL-H3_2__NZ_CP044975.1_1763	H_sp_RAC07_NZ_CP016449.1_2122
og_151	H-sp_PBL-H3_substr_PBL-H3_B4__NZ_CP044972.1_1795												H_sp_PBL-H3_substr_PBL-H3_2__NZ_CP044975.1_1795	H_sp_RAC07_NZ_CP016449.1_2095
og_152	H-sp_PBL-H3_substr_PBL-H3_B4__NZ_CP044972.1_1827												H_sp_PBL-H3_substr_PBL-H3_2__NZ_CP044975.1_1827	H_sp_RAC07_NZ_CP016449.1_2061
og_153	H-sp_PBL-H3_substr_PBL-H3_B4__NZ_CP044972.1_2147												H_sp_PBL-H3_substr_PBL-H3_2__NZ_CP044975.1_2147	H_sp_RAC07_NZ_CP016449.1_1678
og_154	H-sp_PBL-H3_substr_PBL-H3_B4__NZ_CP044972.1_2243												H_sp_PBL-H3_substr_PBL-H3_2__NZ_CP044975.1_2243	H_sp_RAC07_NZ_CP016449.1_1619
og_155	H-sp_PBL-H3_substr_PBL-H3_B4__NZ_CP044972.1_2499												H_sp_PBL-H3_substr_PBL-H3_2__NZ_CP044975.1_2499	H_sp_RAC07_NZ_CP016449.1_1377
og_156	H-sp_PBL-H3_substr_PBL-H3_B4__NZ_CP044972.1_2563												H_sp_PBL-H3_substr_PBL-H3_2__NZ_CP044975.1_2563	H_sp_RAC07_NZ_CP016449.1_1317
og_157	H-sp_PBL-H3_substr_PBL-H3_B4__NZ_CP044972.1_2627												H_sp_PBL-H3_substr_PBL-H3_2__NZ_CP044975.1_2627	H_sp_RAC07_NZ_CP016449.1_1284
og_158	H-sp_PBL-H3_substr_PBL-H3_B4__NZ_CP044972.1_2787							H_pseudoflava_DMS_1084_NZ_CP037867.1_3277					H_sp_PBL-H3_substr_PBL-H3_2__NZ_CP044975.1_2787	H_sp_RAC07_NZ_CP016449.1_1838	Hydrogenophaga_SL_48_study_contig_1_1040
og_159	H-sp_PBL-H3_substr_PBL-H3_B4__NZ_CP044972.1_2851												H_sp_PBL-H3_substr_PBL-H3_2__NZ_CP044975.1_2851	H_sp_RAC07_NZ_CP016449.1_1073
og_160	H-sp_PBL-H3_substr_PBL-H3_B4__NZ_CP044972.1_2883												H_sp_PBL-H3_substr_PBL-H3_2__NZ_CP044975.1_2883	H_sp_RAC07_NZ_CP016449.1_1051
og_161	H-sp_PBL-H3_substr_PBL-H3_B4__NZ_CP044972.1_3011												H_sp_PBL-H3_substr_PBL-H3_2__NZ_CP044975.1_3011	H_sp_RAC07_NZ_CP016449.1_2535
og_162	H-sp_PBL-H3_substr_PBL-H3_B4__NZ_CP044972.1_3139							H_pseudoflava_DMS_1084_NZ_CP037867.1_1144					H_sp_PBL-H3_substr_PBL-H3_2__NZ_CP044975.1_3139	H_sp_RAC07_NZ_CP016449.1_735	Hydrogenophaga_SL_48_study_contig_1_3137
og_163	H-sp_PBL-H3_substr_PBL-H3_B4__NZ_CP044972.1_3171												H_sp_PBL-H3_substr_PBL-H3_2__NZ_CP044975.1_3171	H_sp_RAC07_NZ_CP016449.1_704
og_164	H-sp_PBL-H3_substr_PBL-H3_B4__NZ_CP044972.1_3267												H_sp_PBL-H3_substr_PBL-H3_2__NZ_CP044975.1_3267	H_sp_RAC07_NZ_CP016449.1_585
og_165	H-sp_PBL-H3_substr_PBL-H3_B4__NZ_CP044972.1_3331												H_sp_PBL-H3_substr_PBL-H3_2__NZ_CP044975.1_3331	H_sp_RAC07_NZ_CP016449.1_3058
og_166	H-sp_PBL-H3_substr_PBL-H3_B4__NZ_CP044972.1_3395												H_sp_PBL-H3_substr_PBL-H3_2__NZ_CP044975.1_3395	H_sp_RAC07_NZ_CP016449.1_3135
og_167	H-sp_PBL-H3_substr_PBL-H3_B4__NZ_CP044972.1_3555												H_sp_PBL-H3_substr_PBL-H3_2__NZ_CP044975.1_3555	H_sp_RAC07_NZ_CP016449.1_3419
og_168	H-sp_PBL-H3_substr_PBL-H3_B4__NZ_CP044972.1_3715												H_sp_PBL-H3_substr_PBL-H3_2__NZ_CP044975.1_3715	H_sp_RAC07_NZ_CP016449.1_3623
og_169	H-sp_PBL-H3_substr_PBL-H3_B4__NZ_CP044972.1_3747							H_pseudoflava_DMS_1084_NZ_CP037867.1_4389					H_sp_PBL-H3_substr_PBL-H3_2__NZ_CP044975.1_3747	H_sp_RAC07_NZ_CP016449.1_120	Hydrogenophaga_SL_48_study_contig_1_4675
og_170	H-sp_PBL-H3_substr_PBL-H3_B4__NZ_CP044972.1_3811												H_sp_PBL-H3_substr_PBL-H3_2__NZ_CP044975.1_3811	H_sp_RAC07_NZ_CP016449.1_49
og_171	H-sp_PBL-H3_substr_PBL-H3_B4__NZ_CP044972.1_3843												H_sp_PBL-H3_substr_PBL-H3_2__NZ_CP044975.1_3843	H_sp_RAC07_NZ_CP016449.1_4043
og_172	H-sp_PBL-H3_substr_PBL-H3_B4__NZ_CP044972.1_3875												H_sp_PBL-H3_substr_PBL-H3_2__NZ_CP044975.1_3875	H_sp_RAC07_NZ_CP016449.1_4292
og_173	H-sp_PBL-H3_substr_PBL-H3_B4__NZ_CP044972.1_4035												H_sp_PBL-H3_substr_PBL-H3_2__NZ_CP044975.1_4035	H_sp_RAC07_NZ_CP016449.1_4105
og_174	H-sp_PBL-H3_substr_PBL-H3_B4__NZ_CP044972.1_68												H_sp_PBL-H3_substr_PBL-H3_2__NZ_CP044975.1_68	H_sp_RAC07_NZ_CP016449.1_4047
og_175	H-sp_PBL-H3_substr_PBL-H3_B4__NZ_CP044972.1_452												H_sp_PBL-H3_substr_PBL-H3_2__NZ_CP044975.1_452	H_sp_RAC07_NZ_CP016449.1_3670
og_176	H-sp_PBL-H3_substr_PBL-H3_B4__NZ_CP044972.1_580												H_sp_PBL-H3_substr_PBL-H3_2__NZ_CP044975.1_580	H_sp_RAC07_NZ_CP016449.1_207
og_177	H-sp_PBL-H3_substr_PBL-H3_B4__NZ_CP044972.1_676												H_sp_PBL-H3_substr_PBL-H3_2__NZ_CP044975.1_676	H_sp_RAC07_NZ_CP016449.1_310
og_178	H-sp_PBL-H3_substr_PBL-H3_B4__NZ_CP044972.1_836				H_crassostreae_LPB0072_NZ_CP017476.1_3843						H_sp_PAMC_20947_NZ_CP039252.1_4218		H_sp_PBL-H3_substr_PBL-H3_2__NZ_CP044975.1_836	H_sp_RAC07_NZ_CP016449.1_481
og_179	H-sp_PBL-H3_substr_PBL-H3_B4__NZ_CP044972.1_964												H_sp_PBL-H3_substr_PBL-H3_2__NZ_CP044975.1_964	H_sp_RAC07_NZ_CP016449.1_2968
og_180	H-sp_PBL-H3_substr_PBL-H3_B4__NZ_CP044972.1_1028												H_sp_PBL-H3_substr_PBL-H3_2__NZ_CP044975.1_1028	H_sp_RAC07_NZ_CP016449.1_1833
og_181	H-sp_PBL-H3_substr_PBL-H3_B4__NZ_CP044972.1_1188												H_sp_PBL-H3_substr_PBL-H3_2__NZ_CP044975.1_1188	H_sp_RAC07_NZ_CP016449.1_888
og_182	H-sp_PBL-H3_substr_PBL-H3_B4__NZ_CP044972.1_1284												H_sp_PBL-H3_substr_PBL-H3_2__NZ_CP044975.1_1284	H_sp_RAC07_NZ_CP016449.1_2496
og_183	H-sp_PBL-H3_substr_PBL-H3_B4__NZ_CP044972.1_1348												H_sp_PBL-H3_substr_PBL-H3_2__NZ_CP044975.1_1348	H_sp_RAC07_NZ_CP016449.1_2433
og_184	H-sp_PBL-H3_substr_PBL-H3_B4__NZ_CP044972.1_1668												H_sp_PBL-H3_substr_PBL-H3_2__NZ_CP044975.1_1668	H_sp_RAC07_NZ_CP016449.1_2205
og_185	H-sp_PBL-H3_substr_PBL-H3_B4__NZ_CP044972.1_1796							H_pseudoflava_DMS_1084_NZ_CP037867.1_1095					H_sp_PBL-H3_substr_PBL-H3_2__NZ_CP044975.1_1796	H_sp_RAC07_NZ_CP016449.1_1190	Hydrogenophaga_SL_48_study_contig_1_3223
og_186	H-sp_PBL-H3_substr_PBL-H3_B4__NZ_CP044972.1_1828												H_sp_PBL-H3_substr_PBL-H3_2__NZ_CP044975.1_1828	H_sp_RAC07_NZ_CP016449.1_2060
og_187	H-sp_PBL-H3_substr_PBL-H3_B4__NZ_CP044972.1_1956												H_sp_PBL-H3_substr_PBL-H3_2__NZ_CP044975.1_1956	H_sp_RAC07_NZ_CP016449.1_1917
og_188	H-sp_PBL-H3_substr_PBL-H3_B4__NZ_CP044972.1_2020												H_sp_PBL-H3_substr_PBL-H3_2__NZ_CP044975.1_2020	H_sp_RAC07_NZ_CP016449.1_1852
og_189	H-sp_PBL-H3_substr_PBL-H3_B4__NZ_CP044972.1_2084												H_sp_PBL-H3_substr_PBL-H3_2__NZ_CP044975.1_2084	H_sp_RAC07_NZ_CP016449.1_1770
og_190	H-sp_PBL-H3_substr_PBL-H3_B4__NZ_CP044972.1_2148												H_sp_PBL-H3_substr_PBL-H3_2__NZ_CP044975.1_2148	H_sp_RAC07_NZ_CP016449.1_1679
og_191	H-sp_PBL-H3_substr_PBL-H3_B4__NZ_CP044972.1_2244						H_palleronii_NBRC_102513_NZ_BCTJ01000001.1_414						H_sp_PBL-H3_substr_PBL-H3_2__NZ_CP044975.1_2244	H_sp_RAC07_NZ_CP016449.1_1618
og_192	H-sp_PBL-H3_substr_PBL-H3_B4__NZ_CP044972.1_2404												H_sp_PBL-H3_substr_PBL-H3_2__NZ_CP044975.1_2404	H_sp_RAC07_NZ_CP016449.1_1466
og_193	H-sp_PBL-H3_substr_PBL-H3_B4__NZ_CP044972.1_2468												H_sp_PBL-H3_substr_PBL-H3_2__NZ_CP044975.1_2468	H_sp_RAC07_NZ_CP016449.1_1415
og_194	H-sp_PBL-H3_substr_PBL-H3_B4__NZ_CP044972.1_2500												H_sp_PBL-H3_substr_PBL-H3_2__NZ_CP044975.1_2500	H_sp_RAC07_NZ_CP016449.1_1376
og_195	H-sp_PBL-H3_substr_PBL-H3_B4__NZ_CP044972.1_2532							H_pseudoflava_DMS_1084_NZ_CP037867.1_4400					H_sp_PBL-H3_substr_PBL-H3_2__NZ_CP044975.1_2532	H_sp_RAC07_NZ_CP016449.1_1347
og_196	H-sp_PBL-H3_substr_PBL-H3_B4__NZ_CP044972.1_2628												H_sp_PBL-H3_substr_PBL-H3_2__NZ_CP044975.1_2628	H_sp_RAC07_NZ_CP016449.1_1283
og_197	H-sp_PBL-H3_substr_PBL-H3_B4__NZ_CP044972.1_2788												H_sp_PBL-H3_substr_PBL-H3_2__NZ_CP044975.1_2788	H_sp_RAC07_NZ_CP016449.1_1120
og_198	H-sp_PBL-H3_substr_PBL-H3_B4__NZ_CP044972.1_2852								H_sp_BA0156_NZ_CP049989.1_704				H_sp_PBL-H3_substr_PBL-H3_2__NZ_CP044975.1_2852	H_sp_RAC07_NZ_CP016449.1_1072
og_199	H-sp_PBL-H3_substr_PBL-H3_B4__NZ_CP044972.1_2948				H_crassostreae_LPB0072_NZ_CP017476.1_1336			H_pseudoflava_DMS_1084_NZ_CP037867.1_1730			H_sp_PAMC_20947_NZ_CP039252.1_1619		H_sp_PBL-H3_substr_PBL-H3_2__NZ_CP044975.1_2948	H_sp_RAC07_NZ_CP016449.1_997	Hydrogenophaga_SL_48_study_contig_1_2382
og_200	H-sp_PBL-H3_substr_PBL-H3_B4__NZ_CP044972.1_3012												H_sp_PBL-H3_substr_PBL-H3_2__NZ_CP044975.1_3012	H_sp_RAC07_NZ_CP016449.1_2536
og_201	H-sp_PBL-H3_substr_PBL-H3_B4__NZ_CP044972.1_3108												H_sp_PBL-H3_substr_PBL-H3_2__NZ_CP044975.1_3108	H_sp_RAC07_NZ_CP016449.1_776
og_202	H-sp_PBL-H3_substr_PBL-H3_B4__NZ_CP044972.1_3140							H_pseudoflava_DMS_1084_NZ_CP037867.1_86					H_sp_PBL-H3_substr_PBL-H3_2__NZ_CP044975.1_3140	H_sp_RAC07_NZ_CP016449.1_734
og_203	H-sp_PBL-H3_substr_PBL-H3_B4__NZ_CP044972.1_3172												H_sp_PBL-H3_substr_PBL-H3_2__NZ_CP044975.1_3172	H_sp_RAC07_NZ_CP016449.1_703
og_204	H-sp_PBL-H3_substr_PBL-H3_B4__NZ_CP044972.1_3204												H_sp_PBL-H3_substr_PBL-H3_2__NZ_CP044975.1_3204	H_sp_RAC07_NZ_CP016449.1_647
og_205	H-sp_PBL-H3_substr_PBL-H3_B4__NZ_CP044972.1_3236												H_sp_PBL-H3_substr_PBL-H3_2__NZ_CP044975.1_3236	H_sp_RAC07_NZ_CP016449.1_615
og_206	H-sp_PBL-H3_substr_PBL-H3_B4__NZ_CP044972.1_3332							H_pseudoflava_DMS_1084_NZ_CP037867.1_3902					H_sp_PBL-H3_substr_PBL-H3_2__NZ_CP044975.1_3332	H_sp_RAC07_NZ_CP016449.1_3059	Hydrogenophaga_SL_48_study_contig_1_284
og_207	H-sp_PBL-H3_substr_PBL-H3_B4__NZ_CP044972.1_3364												H_sp_PBL-H3_substr_PBL-H3_2__NZ_CP044975.1_3364	H_sp_RAC07_NZ_CP016449.1_3091
og_208	H-sp_PBL-H3_substr_PBL-H3_B4__NZ_CP044972.1_3492												H_sp_PBL-H3_substr_PBL-H3_2__NZ_CP044975.1_3492	H_sp_RAC07_NZ_CP016449.1_3237
og_209	H-sp_PBL-H3_substr_PBL-H3_B4__NZ_CP044972.1_3524												H_sp_PBL-H3_substr_PBL-H3_2__NZ_CP044975.1_3524	H_sp_RAC07_NZ_CP016449.1_1
og_210	H-sp_PBL-H3_substr_PBL-H3_B4__NZ_CP044972.1_3620												H_sp_PBL-H3_substr_PBL-H3_2__NZ_CP044975.1_3620	H_sp_RAC07_NZ_CP016449.1_3512
og_211	H-sp_PBL-H3_substr_PBL-H3_B4__NZ_CP044972.1_3684												H_sp_PBL-H3_substr_PBL-H3_2__NZ_CP044975.1_3684	H_sp_RAC07_NZ_CP016449.1_3589
og_212	H-sp_PBL-H3_substr_PBL-H3_B4__NZ_CP044972.1_3812				H_crassostreae_LPB0072_NZ_CP017476.1_3278					H_sp_BPS33_NZ_CP044549.1_4664	H_sp_PAMC_20947_NZ_CP039252.1_2742		H_sp_PBL-H3_substr_PBL-H3_2__NZ_CP044975.1_3812	H_sp_RAC07_NZ_CP016449.1_48	Hydrogenophaga_SL_48_study_contig_1_986
og_213	H-sp_PBL-H3_substr_PBL-H3_B4__NZ_CP044972.1_3844									H_sp_BPS33_NZ_CP044549.1_185			H_sp_PBL-H3_substr_PBL-H3_2__NZ_CP044975.1_3844	H_sp_RAC07_NZ_CP016449.1_4044
og_214	H-sp_PBL-H3_substr_PBL-H3_B4__NZ_CP044972.1_4036												H_sp_PBL-H3_substr_PBL-H3_2__NZ_CP044975.1_4036	H_sp_RAC07_NZ_CP016449.1_4104
og_215	H-sp_PBL-H3_substr_PBL-H3_B4__NZ_CP044972.1_293												H_sp_PBL-H3_substr_PBL-H3_2__NZ_CP044975.1_293	H_sp_RAC07_NZ_CP016449.1_3841
og_216	H-sp_PBL-H3_substr_PBL-H3_B4__NZ_CP044972.1_389												H_sp_PBL-H3_substr_PBL-H3_2__NZ_CP044975.1_389	H_sp_RAC07_NZ_CP016449.1_3760
og_217	H-sp_PBL-H3_substr_PBL-H3_B4__NZ_CP044972.1_581							H_pseudoflava_DMS_1084_NZ_CP037867.1_3234					H_sp_PBL-H3_substr_PBL-H3_2__NZ_CP044975.1_581	H_sp_RAC07_NZ_CP016449.1_211	Hydrogenophaga_SL_48_study_contig_1_1087
og_218	H-sp_PBL-H3_substr_PBL-H3_B4__NZ_CP044972.1_613												H_sp_PBL-H3_substr_PBL-H3_2__NZ_CP044975.1_613	H_sp_RAC07_NZ_CP016449.1_244
og_219	H-sp_PBL-H3_substr_PBL-H3_B4__NZ_CP044972.1_645		H__sp_YM1_NZ_CP070223.1_3545		H_crassostreae_LPB0072_NZ_CP017476.1_710	H_flava_NBRC_102514_NZ_BCTF01000001.1_164		H_pseudoflava_DMS_1084_NZ_CP037867.1_667			H_sp_PAMC_20947_NZ_CP039252.1_3966		H_sp_PBL-H3_substr_PBL-H3_2__NZ_CP044975.1_645	H_sp_RAC07_NZ_CP016449.1_278	Hydrogenophaga_SL_48_study_contig_1_3668
og_220	H-sp_PBL-H3_substr_PBL-H3_B4__NZ_CP044972.1_805												H_sp_PBL-H3_substr_PBL-H3_2__NZ_CP044975.1_805	H_sp_RAC07_NZ_CP016449.1_450
og_221	H-sp_PBL-H3_substr_PBL-H3_B4__NZ_CP044972.1_837												H_sp_PBL-H3_substr_PBL-H3_2__NZ_CP044975.1_837	H_sp_RAC07_NZ_CP016449.1_482
og_222	H-sp_PBL-H3_substr_PBL-H3_B4__NZ_CP044972.1_869												H_sp_PBL-H3_substr_PBL-H3_2__NZ_CP044975.1_869	H_sp_RAC07_NZ_CP016449.1_513
og_223	H-sp_PBL-H3_substr_PBL-H3_B4__NZ_CP044972.1_933												H_sp_PBL-H3_substr_PBL-H3_2__NZ_CP044975.1_933	H_sp_RAC07_NZ_CP016449.1_2989
og_224	H-sp_PBL-H3_substr_PBL-H3_B4__NZ_CP044972.1_965												H_sp_PBL-H3_substr_PBL-H3_2__NZ_CP044975.1_965	H_sp_RAC07_NZ_CP016449.1_2967
og_225	H-sp_PBL-H3_substr_PBL-H3_B4__NZ_CP044972.1_1157												H_sp_PBL-H3_substr_PBL-H3_2__NZ_CP044975.1_1157	H_sp_RAC07_NZ_CP016449.1_2606
og_226	H-sp_PBL-H3_substr_PBL-H3_B4__NZ_CP044972.1_1413												H_sp_PBL-H3_substr_PBL-H3_2__NZ_CP044975.1_1413	H_sp_RAC07_NZ_CP016449.1_2370
og_227	H-sp_PBL-H3_substr_PBL-H3_B4__NZ_CP044972.1_1477												H_sp_PBL-H3_substr_PBL-H3_2__NZ_CP044975.1_1477	H_sp_RAC07_NZ_CP016449.1_2306
og_228	H-sp_PBL-H3_substr_PBL-H3_B4__NZ_CP044972.1_1573												H_sp_PBL-H3_substr_PBL-H3_2__NZ_CP044975.1_1573	H_sp_RAC07_NZ_CP016449.1_2292
og_229	H-sp_PBL-H3_substr_PBL-H3_B4__NZ_CP044972.1_1765												H_sp_PBL-H3_substr_PBL-H3_2__NZ_CP044975.1_1765	H_sp_RAC07_NZ_CP016449.1_2120
og_230	H-sp_PBL-H3_substr_PBL-H3_B4__NZ_CP044972.1_1861									H_sp_BPS33_NZ_CP044549.1_3599			H_sp_PBL-H3_substr_PBL-H3_2__NZ_CP044975.1_1861	H_sp_RAC07_NZ_CP016449.1_2018
og_231	H-sp_PBL-H3_substr_PBL-H3_B4__NZ_CP044972.1_1925												H_sp_PBL-H3_substr_PBL-H3_2__NZ_CP044975.1_1925	H_sp_RAC07_NZ_CP016449.1_1951
og_232	H-sp_PBL-H3_substr_PBL-H3_B4__NZ_CP044972.1_2405												H_sp_PBL-H3_substr_PBL-H3_2__NZ_CP044975.1_2405	H_sp_RAC07_NZ_CP016449.1_1465
og_233	H-sp_PBL-H3_substr_PBL-H3_B4__NZ_CP044972.1_2501												H_sp_PBL-H3_substr_PBL-H3_2__NZ_CP044975.1_2501	H_sp_RAC07_NZ_CP016449.1_1375
og_234	H-sp_PBL-H3_substr_PBL-H3_B4__NZ_CP044972.1_2533												H_sp_PBL-H3_substr_PBL-H3_2__NZ_CP044975.1_2533	H_sp_RAC07_NZ_CP016449.1_1346
og_235	H-sp_PBL-H3_substr_PBL-H3_B4__NZ_CP044972.1_2629												H_sp_PBL-H3_substr_PBL-H3_2__NZ_CP044975.1_2629	H_sp_RAC07_NZ_CP016449.1_1282
og_236	H-sp_PBL-H3_substr_PBL-H3_B4__NZ_CP044972.1_2821												H_sp_PBL-H3_substr_PBL-H3_2__NZ_CP044975.1_2821	H_sp_RAC07_NZ_CP016449.1_1091
og_237	H-sp_PBL-H3_substr_PBL-H3_B4__NZ_CP044972.1_2981							H_pseudoflava_DMS_1084_NZ_CP037867.1_56	H_sp_BA0156_NZ_CP049989.1_1768				H_sp_PBL-H3_substr_PBL-H3_2__NZ_CP044975.1_2981	H_sp_RAC07_NZ_CP016449.1_960	Hydrogenophaga_SL_48_study_contig_1_4150
og_238	H-sp_PBL-H3_substr_PBL-H3_B4__NZ_CP044972.1_3205												H_sp_PBL-H3_substr_PBL-H3_2__NZ_CP044975.1_3205	H_sp_RAC07_NZ_CP016449.1_646
og_239	H-sp_PBL-H3_substr_PBL-H3_B4__NZ_CP044972.1_3237												H_sp_PBL-H3_substr_PBL-H3_2__NZ_CP044975.1_3237	H_sp_RAC07_NZ_CP016449.1_614
og_240	H-sp_PBL-H3_substr_PBL-H3_B4__NZ_CP044972.1_3301												H_sp_PBL-H3_substr_PBL-H3_2__NZ_CP044975.1_3301	H_sp_RAC07_NZ_CP016449.1_3028
og_241	H-sp_PBL-H3_substr_PBL-H3_B4__NZ_CP044972.1_3333												H_sp_PBL-H3_substr_PBL-H3_2__NZ_CP044975.1_3333	H_sp_RAC07_NZ_CP016449.1_3060
og_242	H-sp_PBL-H3_substr_PBL-H3_B4__NZ_CP044972.1_3653												H_sp_PBL-H3_substr_PBL-H3_2__NZ_CP044975.1_3653	H_sp_RAC07_NZ_CP016449.1_3547
og_243	H-sp_PBL-H3_substr_PBL-H3_B4__NZ_CP044972.1_3781												H_sp_PBL-H3_substr_PBL-H3_2__NZ_CP044975.1_3781	H_sp_RAC07_NZ_CP016449.1_85
og_244	H-sp_PBL-H3_substr_PBL-H3_B4__NZ_CP044972.1_70												H_sp_PBL-H3_substr_PBL-H3_2__NZ_CP044975.1_70	H_sp_RAC07_NZ_CP016449.1_4045
og_245	H-sp_PBL-H3_substr_PBL-H3_B4__NZ_CP044972.1_166				H_crassostreae_LPB0072_NZ_CP017476.1_279			H_pseudoflava_DMS_1084_NZ_CP037867.1_195			H_sp_PAMC_20947_NZ_CP039252.1_3348		H_sp_PBL-H3_substr_PBL-H3_2__NZ_CP044975.1_166	H_sp_RAC07_NZ_CP016449.1_3904	Hydrogenophaga_SL_48_study_contig_1_4326
og_246	H-sp_PBL-H3_substr_PBL-H3_B4__NZ_CP044972.1_230												H_sp_PBL-H3_substr_PBL-H3_2__NZ_CP044975.1_230	H_sp_RAC07_NZ_CP016449.1_3946
og_247	H-sp_PBL-H3_substr_PBL-H3_B4__NZ_CP044972.1_294									H_sp_BPS33_NZ_CP044549.1_2979			H_sp_PBL-H3_substr_PBL-H3_2__NZ_CP044975.1_294	H_sp_RAC07_NZ_CP016449.1_3840
og_248	H-sp_PBL-H3_substr_PBL-H3_B4__NZ_CP044972.1_390												H_sp_PBL-H3_substr_PBL-H3_2__NZ_CP044975.1_390	H_sp_RAC07_NZ_CP016449.1_3759
og_249	H-sp_PBL-H3_substr_PBL-H3_B4__NZ_CP044972.1_582												H_sp_PBL-H3_substr_PBL-H3_2__NZ_CP044975.1_582	H_sp_RAC07_NZ_CP016449.1_212
og_250	H-sp_PBL-H3_substr_PBL-H3_B4__NZ_CP044972.1_678												H_sp_PBL-H3_substr_PBL-H3_2__NZ_CP044975.1_678	H_sp_RAC07_NZ_CP016449.1_312	Hydrogenophaga_SL_48_study_contig_1_3632
og_251	H-sp_PBL-H3_substr_PBL-H3_B4__NZ_CP044972.1_838												H_sp_PBL-H3_substr_PBL-H3_2__NZ_CP044975.1_838	H_sp_RAC07_NZ_CP016449.1_483
og_252	H-sp_PBL-H3_substr_PBL-H3_B4__NZ_CP044972.1_870												H_sp_PBL-H3_substr_PBL-H3_2__NZ_CP044975.1_870	H_sp_RAC07_NZ_CP016449.1_514
og_253	H-sp_PBL-H3_substr_PBL-H3_B4__NZ_CP044972.1_934												H_sp_PBL-H3_substr_PBL-H3_2__NZ_CP044975.1_934	H_sp_RAC07_NZ_CP016449.1_2987
og_254	H-sp_PBL-H3_substr_PBL-H3_B4__NZ_CP044972.1_966												H_sp_PBL-H3_substr_PBL-H3_2__NZ_CP044975.1_966	H_sp_RAC07_NZ_CP016449.1_2966
og_255	H-sp_PBL-H3_substr_PBL-H3_B4__NZ_CP044972.1_998												H_sp_PBL-H3_substr_PBL-H3_2__NZ_CP044975.1_998	H_sp_RAC07_NZ_CP016449.1_2926
og_256	H-sp_PBL-H3_substr_PBL-H3_B4__NZ_CP044972.1_1158												H_sp_PBL-H3_substr_PBL-H3_2__NZ_CP044975.1_1158	H_sp_RAC07_NZ_CP016449.1_2605
og_257	H-sp_PBL-H3_substr_PBL-H3_B4__NZ_CP044972.1_1382				H_crassostreae_LPB0072_NZ_CP017476.1_3134			H_pseudoflava_DMS_1084_NZ_CP037867.1_1419			H_sp_PAMC_20947_NZ_CP039252.1_256		H_sp_PBL-H3_substr_PBL-H3_2__NZ_CP044975.1_1382	H_sp_RAC07_NZ_CP016449.1_2406	Hydrogenophaga_SL_48_study_contig_1_566
og_258	H-sp_PBL-H3_substr_PBL-H3_B4__NZ_CP044972.1_1478												H_sp_PBL-H3_substr_PBL-H3_2__NZ_CP044975.1_1478	H_sp_RAC07_NZ_CP016449.1_2305
og_259	H-sp_PBL-H3_substr_PBL-H3_B4__NZ_CP044972.1_1574												H_sp_PBL-H3_substr_PBL-H3_2__NZ_CP044975.1_1574	H_sp_RAC07_NZ_CP016449.1_2291
og_260	H-sp_PBL-H3_substr_PBL-H3_B4__NZ_CP044972.1_1606												H_sp_PBL-H3_substr_PBL-H3_2__NZ_CP044975.1_1606	H_sp_RAC07_NZ_CP016449.1_2262
og_261	H-sp_PBL-H3_substr_PBL-H3_B4__NZ_CP044972.1_1638												H_sp_PBL-H3_substr_PBL-H3_2__NZ_CP044975.1_1638	H_sp_RAC07_NZ_CP016449.1_2229
og_262	H-sp_PBL-H3_substr_PBL-H3_B4__NZ_CP044972.1_1862												H_sp_PBL-H3_substr_PBL-H3_2__NZ_CP044975.1_1862	H_sp_RAC07_NZ_CP016449.1_2017
og_263	H-sp_PBL-H3_substr_PBL-H3_B4__NZ_CP044972.1_1926												H_sp_PBL-H3_substr_PBL-H3_2__NZ_CP044975.1_1926	H_sp_RAC07_NZ_CP016449.1_1950
og_264	H-sp_PBL-H3_substr_PBL-H3_B4__NZ_CP044972.1_2022												H_sp_PBL-H3_substr_PBL-H3_2__NZ_CP044975.1_2022	H_sp_RAC07_NZ_CP016449.1_1850
og_265	H-sp_PBL-H3_substr_PBL-H3_B4__NZ_CP044972.1_2214	H__laconesensis_BE_331_NZ_JAFBFZ010000001.1_13					H_palleronii_NBRC_102513_NZ_BCTJ01000001.1_368			H_sp_BPS33_NZ_CP044549.1_3090			H_sp_PBL-H3_substr_PBL-H3_2__NZ_CP044975.1_2214	H_sp_RAC07_NZ_CP016449.1_1750
og_266	H-sp_PBL-H3_substr_PBL-H3_B4__NZ_CP044972.1_2406				H_crassostreae_LPB0072_NZ_CP017476.1_1963			H_pseudoflava_DMS_1084_NZ_CP037867.1_2937			H_sp_PAMC_20947_NZ_CP039252.1_1351		H_sp_PBL-H3_substr_PBL-H3_2__NZ_CP044975.1_2406	H_sp_RAC07_NZ_CP016449.1_1464	Hydrogenophaga_SL_48_study_contig_1_1263
og_267	H-sp_PBL-H3_substr_PBL-H3_B4__NZ_CP044972.1_2470												H_sp_PBL-H3_substr_PBL-H3_2__NZ_CP044975.1_2470	H_sp_RAC07_NZ_CP016449.1_1949
og_268	H-sp_PBL-H3_substr_PBL-H3_B4__NZ_CP044972.1_2534												H_sp_PBL-H3_substr_PBL-H3_2__NZ_CP044975.1_2534	H_sp_RAC07_NZ_CP016449.1_1345
og_269	H-sp_PBL-H3_substr_PBL-H3_B4__NZ_CP044972.1_2630												H_sp_PBL-H3_substr_PBL-H3_2__NZ_CP044975.1_2630	H_sp_RAC07_NZ_CP016449.1_1281
og_270	H-sp_PBL-H3_substr_PBL-H3_B4__NZ_CP044972.1_2662												H_sp_PBL-H3_substr_PBL-H3_2__NZ_CP044975.1_2662	H_sp_RAC07_NZ_CP016449.1_1248
og_271	H-sp_PBL-H3_substr_PBL-H3_B4__NZ_CP044972.1_2822												H_sp_PBL-H3_substr_PBL-H3_2__NZ_CP044975.1_2822	H_sp_RAC07_NZ_CP016449.1_1090
og_272	H-sp_PBL-H3_substr_PBL-H3_B4__NZ_CP044972.1_2854												H_sp_PBL-H3_substr_PBL-H3_2__NZ_CP044975.1_2854	H_sp_RAC07_NZ_CP016449.1_1070
og_273	H-sp_PBL-H3_substr_PBL-H3_B4__NZ_CP044972.1_2982												H_sp_PBL-H3_substr_PBL-H3_2__NZ_CP044975.1_2982	H_sp_RAC07_NZ_CP016449.1_959
og_274	H-sp_PBL-H3_substr_PBL-H3_B4__NZ_CP044972.1_3110												H_sp_PBL-H3_substr_PBL-H3_2__NZ_CP044975.1_3110	H_sp_RAC07_NZ_CP016449.1_774
og_275	H-sp_PBL-H3_substr_PBL-H3_B4__NZ_CP044972.1_3206												H_sp_PBL-H3_substr_PBL-H3_2__NZ_CP044975.1_3206	H_sp_RAC07_NZ_CP016449.1_645
og_276	H-sp_PBL-H3_substr_PBL-H3_B4__NZ_CP044972.1_3302												H_sp_PBL-H3_substr_PBL-H3_2__NZ_CP044975.1_3302	H_sp_RAC07_NZ_CP016449.1_3029
og_277	H-sp_PBL-H3_substr_PBL-H3_B4__NZ_CP044972.1_3462												H_sp_PBL-H3_substr_PBL-H3_2__NZ_CP044975.1_3462	H_sp_RAC07_NZ_CP016449.1_3207
og_278	H-sp_PBL-H3_substr_PBL-H3_B4__NZ_CP044972.1_3494												H_sp_PBL-H3_substr_PBL-H3_2__NZ_CP044975.1_3494	H_sp_RAC07_NZ_CP016449.1_3239
og_279	H-sp_PBL-H3_substr_PBL-H3_B4__NZ_CP044972.1_3558												H_sp_PBL-H3_substr_PBL-H3_2__NZ_CP044975.1_3558	H_sp_RAC07_NZ_CP016449.1_3422
og_280	H-sp_PBL-H3_substr_PBL-H3_B4__NZ_CP044972.1_3878												H_sp_PBL-H3_substr_PBL-H3_2__NZ_CP044975.1_3878	H_sp_RAC07_NZ_CP016449.1_4289
og_281	H-sp_PBL-H3_substr_PBL-H3_B4__NZ_CP044972.1_4038												H_sp_PBL-H3_substr_PBL-H3_2__NZ_CP044975.1_4038	H_sp_RAC07_NZ_CP016449.1_4102
og_282	H-sp_PBL-H3_substr_PBL-H3_B4__NZ_CP044972.1_135												H_sp_PBL-H3_substr_PBL-H3_2__NZ_CP044975.1_135	H_sp_RAC07_NZ_CP016449.1_3983
og_283	H-sp_PBL-H3_substr_PBL-H3_B4__NZ_CP044972.1_199				H_crassostreae_LPB0072_NZ_CP017476.1_4134						H_sp_PAMC_20947_NZ_CP039252.1_1842		H_sp_PBL-H3_substr_PBL-H3_2__NZ_CP044975.1_199	H_sp_RAC07_NZ_CP016449.1_3800	Hydrogenophaga_SL_48_study_contig_1_3932
og_284	H-sp_PBL-H3_substr_PBL-H3_B4__NZ_CP044972.1_295												H_sp_PBL-H3_substr_PBL-H3_2__NZ_CP044975.1_295	H_sp_RAC07_NZ_CP016449.1_3839
og_285	H-sp_PBL-H3_substr_PBL-H3_B4__NZ_CP044972.1_423												H_sp_PBL-H3_substr_PBL-H3_2__NZ_CP044975.1_423	H_sp_RAC07_NZ_CP016449.1_3701
og_286	H-sp_PBL-H3_substr_PBL-H3_B4__NZ_CP044972.1_743					H_flava_NBRC_102514_NZ_BCTF01000001.1_44		H_pseudoflava_DMS_1084_NZ_CP037867.1_790					H_sp_PBL-H3_substr_PBL-H3_2__NZ_CP044975.1_743	H_sp_RAC07_NZ_CP016449.1_388	Hydrogenophaga_SL_48_study_contig_1_3529
og_287	H-sp_PBL-H3_substr_PBL-H3_B4__NZ_CP044972.1_935							H_pseudoflava_DMS_1084_NZ_CP037867.1_1025					H_sp_PBL-H3_substr_PBL-H3_2__NZ_CP044975.1_935	H_sp_RAC07_NZ_CP016449.1_2986	Hydrogenophaga_SL_48_study_contig_1_3294
og_288	H-sp_PBL-H3_substr_PBL-H3_B4__NZ_CP044972.1_967												H_sp_PBL-H3_substr_PBL-H3_2__NZ_CP044975.1_967	H_sp_RAC07_NZ_CP016449.1_2965
og_289	H-sp_PBL-H3_substr_PBL-H3_B4__NZ_CP044972.1_999												H_sp_PBL-H3_substr_PBL-H3_2__NZ_CP044975.1_999	H_sp_RAC07_NZ_CP016449.1_2925
og_290	H-sp_PBL-H3_substr_PBL-H3_B4__NZ_CP044972.1_1031												H_sp_PBL-H3_substr_PBL-H3_2__NZ_CP044975.1_1031	H_sp_RAC07_NZ_CP016449.1_2842
og_291	H-sp_PBL-H3_substr_PBL-H3_B4__NZ_CP044972.1_1095												H_sp_PBL-H3_substr_PBL-H3_2__NZ_CP044975.1_1095	H_sp_RAC07_NZ_CP016449.1_2662
og_292	H-sp_PBL-H3_substr_PBL-H3_B4__NZ_CP044972.1_1159												H_sp_PBL-H3_substr_PBL-H3_2__NZ_CP044975.1_1159	H_sp_RAC07_NZ_CP016449.1_2604
og_293	H-sp_PBL-H3_substr_PBL-H3_B4__NZ_CP044972.1_1351												H_sp_PBL-H3_substr_PBL-H3_2__NZ_CP044975.1_1351	H_sp_RAC07_NZ_CP016449.1_2430
og_294	H-sp_PBL-H3_substr_PBL-H3_B4__NZ_CP044972.1_1447												H_sp_PBL-H3_substr_PBL-H3_2__NZ_CP044975.1_1447	H_sp_RAC07_NZ_CP016449.1_2339
og_295	H-sp_PBL-H3_substr_PBL-H3_B4__NZ_CP044972.1_1863												H_sp_PBL-H3_substr_PBL-H3_2__NZ_CP044975.1_1863	H_sp_RAC07_NZ_CP016449.1_2016
og_296	H-sp_PBL-H3_substr_PBL-H3_B4__NZ_CP044972.1_2119												H_sp_PBL-H3_substr_PBL-H3_2__NZ_CP044975.1_2119	H_sp_RAC07_NZ_CP016449.1_1666
og_297	H-sp_PBL-H3_substr_PBL-H3_B4__NZ_CP044972.1_2183												H_sp_PBL-H3_substr_PBL-H3_2__NZ_CP044975.1_2183	H_sp_RAC07_NZ_CP016449.1_1707
og_298	H-sp_PBL-H3_substr_PBL-H3_B4__NZ_CP044972.1_2247												H_sp_PBL-H3_substr_PBL-H3_2__NZ_CP044975.1_2247	H_sp_RAC07_NZ_CP016449.1_1615
og_299	H-sp_PBL-H3_substr_PBL-H3_B4__NZ_CP044972.1_3981												H_sp_PBL-H3_substr_PBL-H3_2__NZ_CP044975.1_3981	H_sp_RAC07_NZ_CP016449.1_1948
og_300	H-sp_PBL-H3_substr_PBL-H3_B4__NZ_CP044972.1_2503												H_sp_PBL-H3_substr_PBL-H3_2__NZ_CP044975.1_2503	H_sp_RAC07_NZ_CP016449.1_1373
og_301	H-sp_PBL-H3_substr_PBL-H3_B4__NZ_CP044972.1_2567	H__laconesensis_BE_331_NZ_JAFBFZ010000001.1_613								H_sp_BPS33_NZ_CP044549.1_3706			H_sp_PBL-H3_substr_PBL-H3_2__NZ_CP044975.1_2567	H_sp_RAC07_NZ_CP016449.1_1305
og_302	H-sp_PBL-H3_substr_PBL-H3_B4__NZ_CP044972.1_2695												H_sp_PBL-H3_substr_PBL-H3_2__NZ_CP044975.1_2695	H_sp_RAC07_NZ_CP016449.1_1204
og_303	H-sp_PBL-H3_substr_PBL-H3_B4__NZ_CP044972.1_2855												H_sp_PBL-H3_substr_PBL-H3_2__NZ_CP044975.1_2855	H_sp_RAC07_NZ_CP016449.1_1069
og_304	H-sp_PBL-H3_substr_PBL-H3_B4__NZ_CP044972.1_2919												H_sp_PBL-H3_substr_PBL-H3_2__NZ_CP044975.1_2919	H_sp_RAC07_NZ_CP016449.1_1023
og_305	H-sp_PBL-H3_substr_PBL-H3_B4__NZ_CP044972.1_2951				H_crassostreae_LPB0072_NZ_CP017476.1_1333			H_pseudoflava_DMS_1084_NZ_CP037867.1_1727			H_sp_PAMC_20947_NZ_CP039252.1_1622		H_sp_PBL-H3_substr_PBL-H3_2__NZ_CP044975.1_2951	H_sp_RAC07_NZ_CP016449.1_994	Hydrogenophaga_SL_48_study_contig_1_2385
og_306	H-sp_PBL-H3_substr_PBL-H3_B4__NZ_CP044972.1_3015												H_sp_PBL-H3_substr_PBL-H3_2__NZ_CP044975.1_3015	H_sp_RAC07_NZ_CP016449.1_2541
og_307	H-sp_PBL-H3_substr_PBL-H3_B4__NZ_CP044972.1_3047												H_sp_PBL-H3_substr_PBL-H3_2__NZ_CP044975.1_3047	H_sp_RAC07_NZ_CP016449.1_858
og_308	H-sp_PBL-H3_substr_PBL-H3_B4__NZ_CP044972.1_3079												H_sp_PBL-H3_substr_PBL-H3_2__NZ_CP044975.1_3079	H_sp_RAC07_NZ_CP016449.1_810
og_309	H-sp_PBL-H3_substr_PBL-H3_B4__NZ_CP044972.1_3239												H_sp_PBL-H3_substr_PBL-H3_2__NZ_CP044975.1_3239	H_sp_RAC07_NZ_CP016449.1_612
og_310	H-sp_PBL-H3_substr_PBL-H3_B4__NZ_CP044972.1_3463												H_sp_PBL-H3_substr_PBL-H3_2__NZ_CP044975.1_3463	H_sp_RAC07_NZ_CP016449.1_3208
og_311	H-sp_PBL-H3_substr_PBL-H3_B4__NZ_CP044972.1_3495												H_sp_PBL-H3_substr_PBL-H3_2__NZ_CP044975.1_3495	H_sp_RAC07_NZ_CP016449.1_3240
og_312	H-sp_PBL-H3_substr_PBL-H3_B4__NZ_CP044972.1_3591												H_sp_PBL-H3_substr_PBL-H3_2__NZ_CP044975.1_3591	H_sp_RAC07_NZ_CP016449.1_3484
og_313	H-sp_PBL-H3_substr_PBL-H3_B4__NZ_CP044972.1_3623												H_sp_PBL-H3_substr_PBL-H3_2__NZ_CP044975.1_3623	H_sp_RAC07_NZ_CP016449.1_3516
og_314	H-sp_PBL-H3_substr_PBL-H3_B4__NZ_CP044972.1_3751												H_sp_PBL-H3_substr_PBL-H3_2__NZ_CP044975.1_3751	H_sp_RAC07_NZ_CP016449.1_114
og_315	H-sp_PBL-H3_substr_PBL-H3_B4__NZ_CP044972.1_3783												H_sp_PBL-H3_substr_PBL-H3_2__NZ_CP044975.1_3783	H_sp_RAC07_NZ_CP016449.1_83
og_316	H-sp_PBL-H3_substr_PBL-H3_B4__NZ_CP044972.1_3815												H_sp_PBL-H3_substr_PBL-H3_2__NZ_CP044975.1_3815	H_sp_RAC07_NZ_CP016449.1_43
og_317	H-sp_PBL-H3_substr_PBL-H3_B4__NZ_CP044972.1_3975												H_sp_PBL-H3_substr_PBL-H3_2__NZ_CP044975.1_3975	H_sp_RAC07_NZ_CP016449.1_4165
og_318	H-sp_PBL-H3_substr_PBL-H3_B4__NZ_CP044972.1_72												H_sp_PBL-H3_substr_PBL-H3_2__NZ_CP044975.1_72	H_sp_RAC07_NZ_CP016449.1_4040
og_319	H-sp_PBL-H3_substr_PBL-H3_B4__NZ_CP044972.1_328												H_sp_PBL-H3_substr_PBL-H3_2__NZ_CP044975.1_328	H_sp_RAC07_NZ_CP016449.1_3974
og_320	H-sp_PBL-H3_substr_PBL-H3_B4__NZ_CP044972.1_392							H_pseudoflava_DMS_1084_NZ_CP037867.1_4303			H_sp_PAMC_20947_NZ_CP039252.1_3168		H_sp_PBL-H3_substr_PBL-H3_2__NZ_CP044975.1_392	H_sp_RAC07_NZ_CP016449.1_3757	Hydrogenophaga_SL_48_study_contig_1_4770
og_321	H-sp_PBL-H3_substr_PBL-H3_B4__NZ_CP044972.1_424							H_pseudoflava_DMS_1084_NZ_CP037867.1_4292					H_sp_PBL-H3_substr_PBL-H3_2__NZ_CP044975.1_424	H_sp_RAC07_NZ_CP016449.1_3700
og_322	H-sp_PBL-H3_substr_PBL-H3_B4__NZ_CP044972.1_456												H_sp_PBL-H3_substr_PBL-H3_2__NZ_CP044975.1_456	H_sp_RAC07_NZ_CP016449.1_3666
og_323	H-sp_PBL-H3_substr_PBL-H3_B4__NZ_CP044972.1_552												H_sp_PBL-H3_substr_PBL-H3_2__NZ_CP044975.1_552	H_sp_RAC07_NZ_CP016449.1_188
og_324	H-sp_PBL-H3_substr_PBL-H3_B4__NZ_CP044972.1_648												H_sp_PBL-H3_substr_PBL-H3_2__NZ_CP044975.1_648	H_sp_RAC07_NZ_CP016449.1_281
og_325	H-sp_PBL-H3_substr_PBL-H3_B4__NZ_CP044972.1_680												H_sp_PBL-H3_substr_PBL-H3_2__NZ_CP044975.1_680	H_sp_RAC07_NZ_CP016449.1_314
og_326	H-sp_PBL-H3_substr_PBL-H3_B4__NZ_CP044972.1_1000												H_sp_PBL-H3_substr_PBL-H3_2__NZ_CP044975.1_1000	H_sp_RAC07_NZ_CP016449.1_2924
og_327	H-sp_PBL-H3_substr_PBL-H3_B4__NZ_CP044972.1_1032				H_crassostreae_LPB0072_NZ_CP017476.1_1369			H_pseudoflava_DMS_1084_NZ_CP037867.1_2748			H_sp_PAMC_20947_NZ_CP039252.1_1679		H_sp_PBL-H3_substr_PBL-H3_2__NZ_CP044975.1_1032	H_sp_RAC07_NZ_CP016449.1_2843
og_328	H-sp_PBL-H3_substr_PBL-H3_B4__NZ_CP044972.1_1096												H_sp_PBL-H3_substr_PBL-H3_2__NZ_CP044975.1_1096	H_sp_RAC07_NZ_CP016449.1_2661
og_329	H-sp_PBL-H3_substr_PBL-H3_B4__NZ_CP044972.1_1160												H_sp_PBL-H3_substr_PBL-H3_2__NZ_CP044975.1_1160	H_sp_RAC07_NZ_CP016449.1_2603
og_330	H-sp_PBL-H3_substr_PBL-H3_B4__NZ_CP044972.1_1352												H_sp_PBL-H3_substr_PBL-H3_2__NZ_CP044975.1_1352	H_sp_RAC07_NZ_CP016449.1_2429
og_331	H-sp_PBL-H3_substr_PBL-H3_B4__NZ_CP044972.1_1384												H_sp_PBL-H3_substr_PBL-H3_2__NZ_CP044975.1_1384	H_sp_RAC07_NZ_CP016449.1_2404
og_332	H-sp_PBL-H3_substr_PBL-H3_B4__NZ_CP044972.1_1768												H_sp_PBL-H3_substr_PBL-H3_2__NZ_CP044975.1_1768	H_sp_RAC07_NZ_CP016449.1_2117
og_333	H-sp_PBL-H3_substr_PBL-H3_B4__NZ_CP044972.1_1800												H_sp_PBL-H3_substr_PBL-H3_2__NZ_CP044975.1_1800	H_sp_RAC07_NZ_CP016449.1_2093
og_334	H-sp_PBL-H3_substr_PBL-H3_B4__NZ_CP044972.1_1864												H_sp_PBL-H3_substr_PBL-H3_2__NZ_CP044975.1_1864	H_sp_RAC07_NZ_CP016449.1_2015
og_335	H-sp_PBL-H3_substr_PBL-H3_B4__NZ_CP044972.1_1896												H_sp_PBL-H3_substr_PBL-H3_2__NZ_CP044975.1_1896	H_sp_RAC07_NZ_CP016449.1_1976
og_336	H-sp_PBL-H3_substr_PBL-H3_B4__NZ_CP044972.1_1928												H_sp_PBL-H3_substr_PBL-H3_2__NZ_CP044975.1_1928	H_sp_RAC07_NZ_CP016449.1_1946
og_337	H-sp_PBL-H3_substr_PBL-H3_B4__NZ_CP044972.1_2056												H_sp_PBL-H3_substr_PBL-H3_2__NZ_CP044975.1_2056	H_sp_RAC07_NZ_CP016449.1_1797
og_338	H-sp_PBL-H3_substr_PBL-H3_B4__NZ_CP044972.1_2088												H_sp_PBL-H3_substr_PBL-H3_2__NZ_CP044975.1_2088	H_sp_RAC07_NZ_CP016449.1_1766
og_339	H-sp_PBL-H3_substr_PBL-H3_B4__NZ_CP044972.1_2152												H_sp_PBL-H3_substr_PBL-H3_2__NZ_CP044975.1_2152	H_sp_RAC07_NZ_CP016449.1_1683
og_340	H-sp_PBL-H3_substr_PBL-H3_B4__NZ_CP044972.1_2504												H_sp_PBL-H3_substr_PBL-H3_2__NZ_CP044975.1_2504	H_sp_RAC07_NZ_CP016449.1_1372
og_341	H-sp_PBL-H3_substr_PBL-H3_B4__NZ_CP044972.1_2568												H_sp_PBL-H3_substr_PBL-H3_2__NZ_CP044975.1_2568	H_sp_RAC07_NZ_CP016449.1_1304
og_342	H-sp_PBL-H3_substr_PBL-H3_B4__NZ_CP044972.1_2632												H_sp_PBL-H3_substr_PBL-H3_2__NZ_CP044975.1_2632	H_sp_RAC07_NZ_CP016449.1_1279
og_343	H-sp_PBL-H3_substr_PBL-H3_B4__NZ_CP044972.1_2952							H_pseudoflava_DMS_1084_NZ_CP037867.1_1726					H_sp_PBL-H3_substr_PBL-H3_2__NZ_CP044975.1_2952	H_sp_RAC07_NZ_CP016449.1_993	Hydrogenophaga_SL_48_study_contig_1_2386
og_344	H-sp_PBL-H3_substr_PBL-H3_B4__NZ_CP044972.1_2984												H_sp_PBL-H3_substr_PBL-H3_2__NZ_CP044975.1_2984	H_sp_RAC07_NZ_CP016449.1_957
og_345	H-sp_PBL-H3_substr_PBL-H3_B4__NZ_CP044972.1_3016												H_sp_PBL-H3_substr_PBL-H3_2__NZ_CP044975.1_3016	H_sp_RAC07_NZ_CP016449.1_2542
og_346	H-sp_PBL-H3_substr_PBL-H3_B4__NZ_CP044972.1_3240												H_sp_PBL-H3_substr_PBL-H3_2__NZ_CP044975.1_3240	H_sp_RAC07_NZ_CP016449.1_611
og_347	H-sp_PBL-H3_substr_PBL-H3_B4__NZ_CP044972.1_3464												H_sp_PBL-H3_substr_PBL-H3_2__NZ_CP044975.1_3464	H_sp_RAC07_NZ_CP016449.1_3209
og_348	H-sp_PBL-H3_substr_PBL-H3_B4__NZ_CP044972.1_3496												H_sp_PBL-H3_substr_PBL-H3_2__NZ_CP044975.1_3496	H_sp_RAC07_NZ_CP016449.1_3241
og_349	H-sp_PBL-H3_substr_PBL-H3_B4__NZ_CP044972.1_3624												H_sp_PBL-H3_substr_PBL-H3_2__NZ_CP044975.1_3624	H_sp_RAC07_NZ_CP016449.1_3517
og_350	H-sp_PBL-H3_substr_PBL-H3_B4__NZ_CP044972.1_3656												H_sp_PBL-H3_substr_PBL-H3_2__NZ_CP044975.1_3656	H_sp_RAC07_NZ_CP016449.1_3550
og_351	H-sp_PBL-H3_substr_PBL-H3_B4__NZ_CP044972.1_3688												H_sp_PBL-H3_substr_PBL-H3_2__NZ_CP044975.1_3688	H_sp_RAC07_NZ_CP016449.1_3594
og_352	H-sp_PBL-H3_substr_PBL-H3_B4__NZ_CP044972.1_3752												H_sp_PBL-H3_substr_PBL-H3_2__NZ_CP044975.1_3752	H_sp_RAC07_NZ_CP016449.1_113
og_353	H-sp_PBL-H3_substr_PBL-H3_B4__NZ_CP044972.1_4040												H_sp_PBL-H3_substr_PBL-H3_2__NZ_CP044975.1_4040	H_sp_RAC07_NZ_CP016449.1_4100
og_354	H-sp_PBL-H3_substr_PBL-H3_B4__NZ_CP044972.1_137												H_sp_PBL-H3_substr_PBL-H3_2__NZ_CP044975.1_137	H_sp_RAC07_NZ_CP016449.1_3981
og_355	H-sp_PBL-H3_substr_PBL-H3_B4__NZ_CP044972.1_233												H_sp_PBL-H3_substr_PBL-H3_2__NZ_CP044975.1_233	H_sp_RAC07_NZ_CP016449.1_3947
og_356	H-sp_PBL-H3_substr_PBL-H3_B4__NZ_CP044972.1_425							H_pseudoflava_DMS_1084_NZ_CP037867.1_4291					H_sp_PBL-H3_substr_PBL-H3_2__NZ_CP044975.1_425	H_sp_RAC07_NZ_CP016449.1_3699
og_357	H-sp_PBL-H3_substr_PBL-H3_B4__NZ_CP044972.1_489									H_sp_BPS33_NZ_CP044549.1_2988			H_sp_PBL-H3_substr_PBL-H3_2__NZ_CP044975.1_489	H_sp_RAC07_NZ_CP016449.1_2558
og_358	H-sp_PBL-H3_substr_PBL-H3_B4__NZ_CP044972.1_585												H_sp_PBL-H3_substr_PBL-H3_2__NZ_CP044975.1_585	H_sp_RAC07_NZ_CP016449.1_215
og_359	H-sp_PBL-H3_substr_PBL-H3_B4__NZ_CP044972.1_649												H_sp_PBL-H3_substr_PBL-H3_2__NZ_CP044975.1_649	H_sp_RAC07_NZ_CP016449.1_282
og_360	H-sp_PBL-H3_substr_PBL-H3_B4__NZ_CP044972.1_681												H_sp_PBL-H3_substr_PBL-H3_2__NZ_CP044975.1_681	H_sp_RAC07_NZ_CP016449.1_317
og_361	H-sp_PBL-H3_substr_PBL-H3_B4__NZ_CP044972.1_745												H_sp_PBL-H3_substr_PBL-H3_2__NZ_CP044975.1_745	H_sp_RAC07_NZ_CP016449.1_390
og_362	H-sp_PBL-H3_substr_PBL-H3_B4__NZ_CP044972.1_777												H_sp_PBL-H3_substr_PBL-H3_2__NZ_CP044975.1_777	H_sp_RAC07_NZ_CP016449.1_418
og_363	H-sp_PBL-H3_substr_PBL-H3_B4__NZ_CP044972.1_809												H_sp_PBL-H3_substr_PBL-H3_2__NZ_CP044975.1_809	H_sp_RAC07_NZ_CP016449.1_453
og_364	H-sp_PBL-H3_substr_PBL-H3_B4__NZ_CP044972.1_969												H_sp_PBL-H3_substr_PBL-H3_2__NZ_CP044975.1_969	H_sp_RAC07_NZ_CP016449.1_2963
og_365	H-sp_PBL-H3_substr_PBL-H3_B4__NZ_CP044972.1_1001												H_sp_PBL-H3_substr_PBL-H3_2__NZ_CP044975.1_1001	H_sp_RAC07_NZ_CP016449.1_2923
og_366	H-sp_PBL-H3_substr_PBL-H3_B4__NZ_CP044972.1_1033												H_sp_PBL-H3_substr_PBL-H3_2__NZ_CP044975.1_1033	H_sp_RAC07_NZ_CP016449.1_2844
og_367	H-sp_PBL-H3_substr_PBL-H3_B4__NZ_CP044972.1_1097												H_sp_PBL-H3_substr_PBL-H3_2__NZ_CP044975.1_1097	H_sp_RAC07_NZ_CP016449.1_2660
og_368	H-sp_PBL-H3_substr_PBL-H3_B4__NZ_CP044972.1_1353												H_sp_PBL-H3_substr_PBL-H3_2__NZ_CP044975.1_1353	H_sp_RAC07_NZ_CP016449.1_2428
og_369	H-sp_PBL-H3_substr_PBL-H3_B4__NZ_CP044972.1_1449												H_sp_PBL-H3_substr_PBL-H3_2__NZ_CP044975.1_1449	H_sp_RAC07_NZ_CP016449.1_2337
og_370	H-sp_PBL-H3_substr_PBL-H3_B4__NZ_CP044972.1_1641												H_sp_PBL-H3_substr_PBL-H3_2__NZ_CP044975.1_1641	H_sp_RAC07_NZ_CP016449.1_2226
og_371	H-sp_PBL-H3_substr_PBL-H3_B4__NZ_CP044972.1_1801												H_sp_PBL-H3_substr_PBL-H3_2__NZ_CP044975.1_1801	H_sp_RAC07_NZ_CP016449.1_2092
og_372	H-sp_PBL-H3_substr_PBL-H3_B4__NZ_CP044972.1_1865				H_crassostreae_LPB0072_NZ_CP017476.1_1916			H_pseudoflava_DMS_1084_NZ_CP037867.1_1992			H_sp_PAMC_20947_NZ_CP039252.1_1402		H_sp_PBL-H3_substr_PBL-H3_2__NZ_CP044975.1_1865	H_sp_RAC07_NZ_CP016449.1_2014	Hydrogenophaga_SL_48_study_contig_1_1996
og_373	H-sp_PBL-H3_substr_PBL-H3_B4__NZ_CP044972.1_2185	H__laconesensis_BE_331_NZ_JAFBFZ010000001.1_100					H_palleronii_NBRC_102513_NZ_BCTJ01000001.1_304			H_sp_BPS33_NZ_CP044549.1_3048			H_sp_PBL-H3_substr_PBL-H3_2__NZ_CP044975.1_2185	H_sp_RAC07_NZ_CP016449.1_1709
og_374	H-sp_PBL-H3_substr_PBL-H3_B4__NZ_CP044972.1_2281												H_sp_PBL-H3_substr_PBL-H3_2__NZ_CP044975.1_2281	H_sp_RAC07_NZ_CP016449.1_1582
og_375	H-sp_PBL-H3_substr_PBL-H3_B4__NZ_CP044972.1_2377												H_sp_PBL-H3_substr_PBL-H3_2__NZ_CP044975.1_2377	H_sp_RAC07_NZ_CP016449.1_1495
og_376	H-sp_PBL-H3_substr_PBL-H3_B4__NZ_CP044972.1_2505												H_sp_PBL-H3_substr_PBL-H3_2__NZ_CP044975.1_2505	H_sp_RAC07_NZ_CP016449.1_1371
og_377	H-sp_PBL-H3_substr_PBL-H3_B4__NZ_CP044972.1_2569												H_sp_PBL-H3_substr_PBL-H3_2__NZ_CP044975.1_2569	H_sp_RAC07_NZ_CP016449.1_3260
og_378	H-sp_PBL-H3_substr_PBL-H3_B4__NZ_CP044972.1_2633												H_sp_PBL-H3_substr_PBL-H3_2__NZ_CP044975.1_2633	H_sp_RAC07_NZ_CP016449.1_1278
og_379	H-sp_PBL-H3_substr_PBL-H3_B4__NZ_CP044972.1_2857												H_sp_PBL-H3_substr_PBL-H3_2__NZ_CP044975.1_2857	H_sp_RAC07_NZ_CP016449.1_1067
og_380	H-sp_PBL-H3_substr_PBL-H3_B4__NZ_CP044972.1_2985												H_sp_PBL-H3_substr_PBL-H3_2__NZ_CP044975.1_2985	H_sp_RAC07_NZ_CP016449.1_955
og_381	H-sp_PBL-H3_substr_PBL-H3_B4__NZ_CP044972.1_3017												H_sp_PBL-H3_substr_PBL-H3_2__NZ_CP044975.1_3017	H_sp_RAC07_NZ_CP016449.1_2543
og_382	H-sp_PBL-H3_substr_PBL-H3_B4__NZ_CP044972.1_3049												H_sp_PBL-H3_substr_PBL-H3_2__NZ_CP044975.1_3049	H_sp_RAC07_NZ_CP016449.1_856
og_383	H-sp_PBL-H3_substr_PBL-H3_B4__NZ_CP044972.1_3081												H_sp_PBL-H3_substr_PBL-H3_2__NZ_CP044975.1_3081	H_sp_RAC07_NZ_CP016449.1_797
og_384	H-sp_PBL-H3_substr_PBL-H3_B4__NZ_CP044972.1_3465												H_sp_PBL-H3_substr_PBL-H3_2__NZ_CP044975.1_3465	H_sp_RAC07_NZ_CP016449.1_3210
og_385	H-sp_PBL-H3_substr_PBL-H3_B4__NZ_CP044972.1_3497												H_sp_PBL-H3_substr_PBL-H3_2__NZ_CP044975.1_3497	H_sp_RAC07_NZ_CP016449.1_3242
og_386	H-sp_PBL-H3_substr_PBL-H3_B4__NZ_CP044972.1_3593												H_sp_PBL-H3_substr_PBL-H3_2__NZ_CP044975.1_3593	H_sp_RAC07_NZ_CP016449.1_3486
og_387	H-sp_PBL-H3_substr_PBL-H3_B4__NZ_CP044972.1_3625												H_sp_PBL-H3_substr_PBL-H3_2__NZ_CP044975.1_3625	H_sp_RAC07_NZ_CP016449.1_3518
og_388	H-sp_PBL-H3_substr_PBL-H3_B4__NZ_CP044972.1_3721												H_sp_PBL-H3_substr_PBL-H3_2__NZ_CP044975.1_3721	H_sp_RAC07_NZ_CP016449.1_3629
og_389	H-sp_PBL-H3_substr_PBL-H3_B4__NZ_CP044972.1_3753												H_sp_PBL-H3_substr_PBL-H3_2__NZ_CP044975.1_3753	H_sp_RAC07_NZ_CP016449.1_112
og_390	H-sp_PBL-H3_substr_PBL-H3_B4__NZ_CP044972.1_3785												H_sp_PBL-H3_substr_PBL-H3_2__NZ_CP044975.1_3785	H_sp_RAC07_NZ_CP016449.1_81
og_391	H-sp_PBL-H3_substr_PBL-H3_B4__NZ_CP044972.1_3817												H_sp_PBL-H3_substr_PBL-H3_2__NZ_CP044975.1_3817	H_sp_RAC07_NZ_CP016449.1_41
og_392	H-sp_PBL-H3_substr_PBL-H3_B4__NZ_CP044972.1_3881												H_sp_PBL-H3_substr_PBL-H3_2__NZ_CP044975.1_3881	H_sp_RAC07_NZ_CP016449.1_4286
og_393	H-sp_PBL-H3_substr_PBL-H3_B4__NZ_CP044972.1_3977												H_sp_PBL-H3_substr_PBL-H3_2__NZ_CP044975.1_3977	H_sp_RAC07_NZ_CP016449.1_4163
og_394	H-sp_PBL-H3_substr_PBL-H3_B4__NZ_CP044972.1_4009												H_sp_PBL-H3_substr_PBL-H3_2__NZ_CP044975.1_4009	H_sp_RAC07_NZ_CP016449.1_4134
og_395	H-sp_PBL-H3_substr_PBL-H3_B4__NZ_CP044972.1_74												H_sp_PBL-H3_substr_PBL-H3_2__NZ_CP044975.1_74	H_sp_RAC07_NZ_CP016449.1_4034
og_396	H-sp_PBL-H3_substr_PBL-H3_B4__NZ_CP044972.1_234												H_sp_PBL-H3_substr_PBL-H3_2__NZ_CP044975.1_234	H_sp_RAC07_NZ_CP016449.1_3948
og_397	H-sp_PBL-H3_substr_PBL-H3_B4__NZ_CP044972.1_266												H_sp_PBL-H3_substr_PBL-H3_2__NZ_CP044975.1_266	H_sp_RAC07_NZ_CP016449.1_3861
og_398	H-sp_PBL-H3_substr_PBL-H3_B4__NZ_CP044972.1_426												H_sp_PBL-H3_substr_PBL-H3_2__NZ_CP044975.1_426	H_sp_RAC07_NZ_CP016449.1_3698
og_399	H-sp_PBL-H3_substr_PBL-H3_B4__NZ_CP044972.1_586												H_sp_PBL-H3_substr_PBL-H3_2__NZ_CP044975.1_586	H_sp_RAC07_NZ_CP016449.1_216
og_400	H-sp_PBL-H3_substr_PBL-H3_B4__NZ_CP044972.1_746												H_sp_PBL-H3_substr_PBL-H3_2__NZ_CP044975.1_746	H_sp_RAC07_NZ_CP016449.1_391
og_401	H-sp_PBL-H3_substr_PBL-H3_B4__NZ_CP044972.1_874												H_sp_PBL-H3_substr_PBL-H3_2__NZ_CP044975.1_874	H_sp_RAC07_NZ_CP016449.1_519	Hydrogenophaga_SL_48_study_contig_1_366
og_402	H-sp_PBL-H3_substr_PBL-H3_B4__NZ_CP044972.1_1066												H_sp_PBL-H3_substr_PBL-H3_2__NZ_CP044975.1_1066	H_sp_RAC07_NZ_CP016449.1_3425
og_403	H-sp_PBL-H3_substr_PBL-H3_B4__NZ_CP044972.1_1162												H_sp_PBL-H3_substr_PBL-H3_2__NZ_CP044975.1_1162	H_sp_RAC07_NZ_CP016449.1_2601
og_404	H-sp_PBL-H3_substr_PBL-H3_B4__NZ_CP044972.1_1322												H_sp_PBL-H3_substr_PBL-H3_2__NZ_CP044975.1_1322	H_sp_RAC07_NZ_CP016449.1_2461
og_405	H-sp_PBL-H3_substr_PBL-H3_B4__NZ_CP044972.1_1354												H_sp_PBL-H3_substr_PBL-H3_2__NZ_CP044975.1_1354	H_sp_RAC07_NZ_CP016449.1_2427
og_406	H-sp_PBL-H3_substr_PBL-H3_B4__NZ_CP044972.1_1386												H_sp_PBL-H3_substr_PBL-H3_2__NZ_CP044975.1_1386	H_sp_RAC07_NZ_CP016449.1_2402
og_407	H-sp_PBL-H3_substr_PBL-H3_B4__NZ_CP044972.1_1578				H_crassostreae_LPB0072_NZ_CP017476.1_3496						H_sp_PAMC_20947_NZ_CP039252.1_1918		H_sp_PBL-H3_substr_PBL-H3_2__NZ_CP044975.1_1578	H_sp_RAC07_NZ_CP016449.1_2287	Hydrogenophaga_SL_48_study_contig_1_2729
og_408	H-sp_PBL-H3_substr_PBL-H3_B4__NZ_CP044972.1_1770												H_sp_PBL-H3_substr_PBL-H3_2__NZ_CP044975.1_1770	H_sp_RAC07_NZ_CP016449.1_2115
og_409	H-sp_PBL-H3_substr_PBL-H3_B4__NZ_CP044972.1_1802												H_sp_PBL-H3_substr_PBL-H3_2__NZ_CP044975.1_1802	H_sp_RAC07_NZ_CP016449.1_2091
og_410	H-sp_PBL-H3_substr_PBL-H3_B4__NZ_CP044972.1_2282												H_sp_PBL-H3_substr_PBL-H3_2__NZ_CP044975.1_2282	H_sp_RAC07_NZ_CP016449.1_1580
og_411	H-sp_PBL-H3_substr_PBL-H3_B4__NZ_CP044972.1_2410												H_sp_PBL-H3_substr_PBL-H3_2__NZ_CP044975.1_2410	H_sp_RAC07_NZ_CP016449.1_1460
og_412	H-sp_PBL-H3_substr_PBL-H3_B4__NZ_CP044972.1_2506												H_sp_PBL-H3_substr_PBL-H3_2__NZ_CP044975.1_2506	H_sp_RAC07_NZ_CP016449.1_1370
og_413	H-sp_PBL-H3_substr_PBL-H3_B4__NZ_CP044972.1_2570												H_sp_PBL-H3_substr_PBL-H3_2__NZ_CP044975.1_2570	H_sp_RAC07_NZ_CP016449.1_3259
og_414	H-sp_PBL-H3_substr_PBL-H3_B4__NZ_CP044972.1_2634												H_sp_PBL-H3_substr_PBL-H3_2__NZ_CP044975.1_2634	H_sp_RAC07_NZ_CP016449.1_1277
og_415	H-sp_PBL-H3_substr_PBL-H3_B4__NZ_CP044972.1_2666												H_sp_PBL-H3_substr_PBL-H3_2__NZ_CP044975.1_2666	H_sp_RAC07_NZ_CP016449.1_1232
og_416	H-sp_PBL-H3_substr_PBL-H3_B4__NZ_CP044972.1_2954												H_sp_PBL-H3_substr_PBL-H3_2__NZ_CP044975.1_2954	H_sp_RAC07_NZ_CP016449.1_991
og_417	H-sp_PBL-H3_substr_PBL-H3_B4__NZ_CP044972.1_3018												H_sp_PBL-H3_substr_PBL-H3_2__NZ_CP044975.1_3018	H_sp_RAC07_NZ_CP016449.1_2544
og_418	H-sp_PBL-H3_substr_PBL-H3_B4__NZ_CP044972.1_3050												H_sp_PBL-H3_substr_PBL-H3_2__NZ_CP044975.1_3050	H_sp_RAC07_NZ_CP016449.1_855
og_419	H-sp_PBL-H3_substr_PBL-H3_B4__NZ_CP044972.1_3082												H_sp_PBL-H3_substr_PBL-H3_2__NZ_CP044975.1_3082	H_sp_RAC07_NZ_CP016449.1_794
og_420	H-sp_PBL-H3_substr_PBL-H3_B4__NZ_CP044972.1_3114												H_sp_PBL-H3_substr_PBL-H3_2__NZ_CP044975.1_3114	H_sp_RAC07_NZ_CP016449.1_770
og_421	H-sp_PBL-H3_substr_PBL-H3_B4__NZ_CP044972.1_3210												H_sp_PBL-H3_substr_PBL-H3_2__NZ_CP044975.1_3210	H_sp_RAC07_NZ_CP016449.1_641
og_422	H-sp_PBL-H3_substr_PBL-H3_B4__NZ_CP044972.1_3402												H_sp_PBL-H3_substr_PBL-H3_2__NZ_CP044975.1_3402	H_sp_RAC07_NZ_CP016449.1_3142
og_423	H-sp_PBL-H3_substr_PBL-H3_B4__NZ_CP044972.1_3498												H_sp_PBL-H3_substr_PBL-H3_2__NZ_CP044975.1_3498	H_sp_RAC07_NZ_CP016449.1_3243
og_424	H-sp_PBL-H3_substr_PBL-H3_B4__NZ_CP044972.1_3530												H_sp_PBL-H3_substr_PBL-H3_2__NZ_CP044975.1_3530	H_sp_RAC07_NZ_CP016449.1_3390
og_425	H-sp_PBL-H3_substr_PBL-H3_B4__NZ_CP044972.1_3562												H_sp_PBL-H3_substr_PBL-H3_2__NZ_CP044975.1_3562	H_sp_RAC07_NZ_CP016449.1_3455
og_426	H-sp_PBL-H3_substr_PBL-H3_B4__NZ_CP044972.1_3594												H_sp_PBL-H3_substr_PBL-H3_2__NZ_CP044975.1_3594	H_sp_RAC07_NZ_CP016449.1_3487
og_427	H-sp_PBL-H3_substr_PBL-H3_B4__NZ_CP044972.1_3722												H_sp_PBL-H3_substr_PBL-H3_2__NZ_CP044975.1_3722	H_sp_RAC07_NZ_CP016449.1_3630
og_428	H-sp_PBL-H3_substr_PBL-H3_B4__NZ_CP044972.1_3818					H_flava_NBRC_102514_NZ_BCTF01000001.1_345		H_pseudoflava_DMS_1084_NZ_CP037867.1_489					H_sp_PBL-H3_substr_PBL-H3_2__NZ_CP044975.1_3818	H_sp_RAC07_NZ_CP016449.1_40	Hydrogenophaga_SL_48_study_contig_1_4583
og_429	H-sp_PBL-H3_substr_PBL-H3_B4__NZ_CP044972.1_3882												H_sp_PBL-H3_substr_PBL-H3_2__NZ_CP044975.1_3882	H_sp_RAC07_NZ_CP016449.1_4285
og_430	H-sp_PBL-H3_substr_PBL-H3_B4__NZ_CP044972.1_171												H_sp_PBL-H3_substr_PBL-H3_2__NZ_CP044975.1_171	H_sp_RAC07_NZ_CP016449.1_3773
og_431	H-sp_PBL-H3_substr_PBL-H3_B4__NZ_CP044972.1_267												H_sp_PBL-H3_substr_PBL-H3_2__NZ_CP044975.1_267	H_sp_RAC07_NZ_CP016449.1_3860
og_432	H-sp_PBL-H3_substr_PBL-H3_B4__NZ_CP044972.1_299		H__sp_YM1_NZ_CP070223.1_4239						H_sp_BA0156_NZ_CP049989.1_3242			H_sp_PBC_NZ_CP017311.1_4805	H_sp_PBL-H3_substr_PBL-H3_2__NZ_CP044975.1_299	H_sp_RAC07_NZ_CP016449.1_3835
og_433	H-sp_PBL-H3_substr_PBL-H3_B4__NZ_CP044972.1_331												H_sp_PBL-H3_substr_PBL-H3_2__NZ_CP044975.1_331	H_sp_RAC07_NZ_CP016449.1_3971
og_434	H-sp_PBL-H3_substr_PBL-H3_B4__NZ_CP044972.1_459												H_sp_PBL-H3_substr_PBL-H3_2__NZ_CP044975.1_459	H_sp_RAC07_NZ_CP016449.1_3663
og_435	H-sp_PBL-H3_substr_PBL-H3_B4__NZ_CP044972.1_523												H_sp_PBL-H3_substr_PBL-H3_2__NZ_CP044975.1_523	H_sp_RAC07_NZ_CP016449.1_20
og_436	H-sp_PBL-H3_substr_PBL-H3_B4__NZ_CP044972.1_587												H_sp_PBL-H3_substr_PBL-H3_2__NZ_CP044975.1_587	H_sp_RAC07_NZ_CP016449.1_217
og_437	H-sp_PBL-H3_substr_PBL-H3_B4__NZ_CP044972.1_619												H_sp_PBL-H3_substr_PBL-H3_2__NZ_CP044975.1_619	H_sp_RAC07_NZ_CP016449.1_248
og_438	H-sp_PBL-H3_substr_PBL-H3_B4__NZ_CP044972.1_651												H_sp_PBL-H3_substr_PBL-H3_2__NZ_CP044975.1_651	H_sp_RAC07_NZ_CP016449.1_284
og_439	H-sp_PBL-H3_substr_PBL-H3_B4__NZ_CP044972.1_683												H_sp_PBL-H3_substr_PBL-H3_2__NZ_CP044975.1_683	H_sp_RAC07_NZ_CP016449.1_320
og_440	H-sp_PBL-H3_substr_PBL-H3_B4__NZ_CP044972.1_779												H_sp_PBL-H3_substr_PBL-H3_2__NZ_CP044975.1_779	H_sp_RAC07_NZ_CP016449.1_420
og_441	H-sp_PBL-H3_substr_PBL-H3_B4__NZ_CP044972.1_875												H_sp_PBL-H3_substr_PBL-H3_2__NZ_CP044975.1_875	H_sp_RAC07_NZ_CP016449.1_520
og_442	H-sp_PBL-H3_substr_PBL-H3_B4__NZ_CP044972.1_907										H_sp_PAMC_20947_NZ_CP039252.1_4335		H_sp_PBL-H3_substr_PBL-H3_2__NZ_CP044975.1_907	H_sp_RAC07_NZ_CP016449.1_552
og_443	H-sp_PBL-H3_substr_PBL-H3_B4__NZ_CP044972.1_1003												H_sp_PBL-H3_substr_PBL-H3_2__NZ_CP044975.1_1003	H_sp_RAC07_NZ_CP016449.1_2921
og_444	H-sp_PBL-H3_substr_PBL-H3_B4__NZ_CP044972.1_1067												H_sp_PBL-H3_substr_PBL-H3_2__NZ_CP044975.1_1067	H_sp_RAC07_NZ_CP016449.1_3426
og_445	H-sp_PBL-H3_substr_PBL-H3_B4__NZ_CP044972.1_1259												H_sp_PBL-H3_substr_PBL-H3_2__NZ_CP044975.1_1259	H_sp_RAC07_NZ_CP016449.1_2520
og_446	H-sp_PBL-H3_substr_PBL-H3_B4__NZ_CP044972.1_1291												H_sp_PBL-H3_substr_PBL-H3_2__NZ_CP044975.1_1291	H_sp_RAC07_NZ_CP016449.1_2489
og_447	H-sp_PBL-H3_substr_PBL-H3_B4__NZ_CP044972.1_1323												H_sp_PBL-H3_substr_PBL-H3_2__NZ_CP044975.1_1323	H_sp_RAC07_NZ_CP016449.1_2460
og_448	H-sp_PBL-H3_substr_PBL-H3_B4__NZ_CP044972.1_1451												H_sp_PBL-H3_substr_PBL-H3_2__NZ_CP044975.1_1451	H_sp_RAC07_NZ_CP016449.1_2335
og_449	H-sp_PBL-H3_substr_PBL-H3_B4__NZ_CP044972.1_1675												H_sp_PBL-H3_substr_PBL-H3_2__NZ_CP044975.1_1675	H_sp_RAC07_NZ_CP016449.1_2198
og_450	H-sp_PBL-H3_substr_PBL-H3_B4__NZ_CP044972.1_1803												H_sp_PBL-H3_substr_PBL-H3_2__NZ_CP044975.1_1803	H_sp_RAC07_NZ_CP016449.1_2090
og_451	H-sp_PBL-H3_substr_PBL-H3_B4__NZ_CP044972.1_1867												H_sp_PBL-H3_substr_PBL-H3_2__NZ_CP044975.1_1867	H_sp_RAC07_NZ_CP016449.1_2012
og_452	H-sp_PBL-H3_substr_PBL-H3_B4__NZ_CP044972.1_2283												H_sp_PBL-H3_substr_PBL-H3_2__NZ_CP044975.1_2283	H_sp_RAC07_NZ_CP016449.1_1579
og_453	H-sp_PBL-H3_substr_PBL-H3_B4__NZ_CP044972.1_2507												H_sp_PBL-H3_substr_PBL-H3_2__NZ_CP044975.1_2507	H_sp_RAC07_NZ_CP016449.1_1369
og_454	H-sp_PBL-H3_substr_PBL-H3_B4__NZ_CP044972.1_2571												H_sp_PBL-H3_substr_PBL-H3_2__NZ_CP044975.1_2571	H_sp_RAC07_NZ_CP016449.1_3258
og_455	H-sp_PBL-H3_substr_PBL-H3_B4__NZ_CP044972.1_2635												H_sp_PBL-H3_substr_PBL-H3_2__NZ_CP044975.1_2635	H_sp_RAC07_NZ_CP016449.1_1276
og_456	H-sp_PBL-H3_substr_PBL-H3_B4__NZ_CP044972.1_2795							H_pseudoflava_DMS_1084_NZ_CP037867.1_3406					H_sp_PBL-H3_substr_PBL-H3_2__NZ_CP044975.1_2795	H_sp_RAC07_NZ_CP016449.1_1113	Hydrogenophaga_SL_48_study_contig_1_832
og_457	H-sp_PBL-H3_substr_PBL-H3_B4__NZ_CP044972.1_2827												H_sp_PBL-H3_substr_PBL-H3_2__NZ_CP044975.1_2827	H_sp_RAC07_NZ_CP016449.1_1089
og_458	H-sp_PBL-H3_substr_PBL-H3_B4__NZ_CP044972.1_2859												H_sp_PBL-H3_substr_PBL-H3_2__NZ_CP044975.1_2859	H_sp_RAC07_NZ_CP016449.1_1065
og_459	H-sp_PBL-H3_substr_PBL-H3_B4__NZ_CP044972.1_2955												H_sp_PBL-H3_substr_PBL-H3_2__NZ_CP044975.1_2955	H_sp_RAC07_NZ_CP016449.1_990
og_460	H-sp_PBL-H3_substr_PBL-H3_B4__NZ_CP044972.1_2987									H_sp_BPS33_NZ_CP044549.1_4281			H_sp_PBL-H3_substr_PBL-H3_2__NZ_CP044975.1_2987	H_sp_RAC07_NZ_CP016449.1_954
og_461	H-sp_PBL-H3_substr_PBL-H3_B4__NZ_CP044972.1_3019												H_sp_PBL-H3_substr_PBL-H3_2__NZ_CP044975.1_3019	H_sp_RAC07_NZ_CP016449.1_2545
og_462	H-sp_PBL-H3_substr_PBL-H3_B4__NZ_CP044972.1_3083												H_sp_PBL-H3_substr_PBL-H3_2__NZ_CP044975.1_3083	H_sp_RAC07_NZ_CP016449.1_793
og_463	H-sp_PBL-H3_substr_PBL-H3_B4__NZ_CP044972.1_3275												H_sp_PBL-H3_substr_PBL-H3_2__NZ_CP044975.1_3275	H_sp_RAC07_NZ_CP016449.1_577
og_464	H-sp_PBL-H3_substr_PBL-H3_B4__NZ_CP044972.1_3339												H_sp_PBL-H3_substr_PBL-H3_2__NZ_CP044975.1_3339	H_sp_RAC07_NZ_CP016449.1_3066
og_465	H-sp_PBL-H3_substr_PBL-H3_B4__NZ_CP044972.1_3403												H_sp_PBL-H3_substr_PBL-H3_2__NZ_CP044975.1_3403	H_sp_RAC07_NZ_CP016449.1_3143
og_466	H-sp_PBL-H3_substr_PBL-H3_B4__NZ_CP044972.1_3499												H_sp_PBL-H3_substr_PBL-H3_2__NZ_CP044975.1_3499	H_sp_RAC07_NZ_CP016449.1_3244
og_467	H-sp_PBL-H3_substr_PBL-H3_B4__NZ_CP044972.1_3563												H_sp_PBL-H3_substr_PBL-H3_2__NZ_CP044975.1_3563	H_sp_RAC07_NZ_CP016449.1_3456
og_468	H-sp_PBL-H3_substr_PBL-H3_B4__NZ_CP044972.1_3755												H_sp_PBL-H3_substr_PBL-H3_2__NZ_CP044975.1_3755	H_sp_RAC07_NZ_CP016449.1_110
og_469	H-sp_PBL-H3_substr_PBL-H3_B4__NZ_CP044972.1_3883												H_sp_PBL-H3_substr_PBL-H3_2__NZ_CP044975.1_3883	H_sp_RAC07_NZ_CP016449.1_4284
og_470	H-sp_PBL-H3_substr_PBL-H3_B4__NZ_CP044972.1_4043												H_sp_PBL-H3_substr_PBL-H3_2__NZ_CP044975.1_4043	H_sp_RAC07_NZ_CP016449.1_4097
og_471	H-sp_PBL-H3_substr_PBL-H3_B4__NZ_CP044972.1_76												H_sp_PBL-H3_substr_PBL-H3_2__NZ_CP044975.1_76	H_sp_RAC07_NZ_CP016449.1_4031
og_472	H-sp_PBL-H3_substr_PBL-H3_B4__NZ_CP044972.1_300												H_sp_PBL-H3_substr_PBL-H3_2__NZ_CP044975.1_300	H_sp_RAC07_NZ_CP016449.1_3834
og_473	H-sp_PBL-H3_substr_PBL-H3_B4__NZ_CP044972.1_556												H_sp_PBL-H3_substr_PBL-H3_2__NZ_CP044975.1_556	H_sp_RAC07_NZ_CP016449.1_192
og_474	H-sp_PBL-H3_substr_PBL-H3_B4__NZ_CP044972.1_588												H_sp_PBL-H3_substr_PBL-H3_2__NZ_CP044975.1_588	H_sp_RAC07_NZ_CP016449.1_218
og_475	H-sp_PBL-H3_substr_PBL-H3_B4__NZ_CP044972.1_620												H_sp_PBL-H3_substr_PBL-H3_2__NZ_CP044975.1_620	H_sp_RAC07_NZ_CP016449.1_249
og_476	H-sp_PBL-H3_substr_PBL-H3_B4__NZ_CP044972.1_652												H_sp_PBL-H3_substr_PBL-H3_2__NZ_CP044975.1_652	H_sp_RAC07_NZ_CP016449.1_285
og_477	H-sp_PBL-H3_substr_PBL-H3_B4__NZ_CP044972.1_684												H_sp_PBL-H3_substr_PBL-H3_2__NZ_CP044975.1_684	H_sp_RAC07_NZ_CP016449.1_321
og_478	H-sp_PBL-H3_substr_PBL-H3_B4__NZ_CP044972.1_1004												H_sp_PBL-H3_substr_PBL-H3_2__NZ_CP044975.1_1004	H_sp_RAC07_NZ_CP016449.1_2920
og_479	H-sp_PBL-H3_substr_PBL-H3_B4__NZ_CP044972.1_1068												H_sp_PBL-H3_substr_PBL-H3_2__NZ_CP044975.1_1068	H_sp_RAC07_NZ_CP016449.1_3427
og_480	H-sp_PBL-H3_substr_PBL-H3_B4__NZ_CP044972.1_1164												H_sp_PBL-H3_substr_PBL-H3_2__NZ_CP044975.1_1164	H_sp_RAC07_NZ_CP016449.1_2599
og_481	H-sp_PBL-H3_substr_PBL-H3_B4__NZ_CP044972.1_1196									H_sp_BPS33_NZ_CP044549.1_2078			H_sp_PBL-H3_substr_PBL-H3_2__NZ_CP044975.1_1196	H_sp_RAC07_NZ_CP016449.1_896
og_482	H-sp_PBL-H3_substr_PBL-H3_B4__NZ_CP044972.1_1580												H_sp_PBL-H3_substr_PBL-H3_2__NZ_CP044975.1_1580	H_sp_RAC07_NZ_CP016449.1_2285
og_483	H-sp_PBL-H3_substr_PBL-H3_B4__NZ_CP044972.1_1676												H_sp_PBL-H3_substr_PBL-H3_2__NZ_CP044975.1_1676	H_sp_RAC07_NZ_CP016449.1_2197
og_484	H-sp_PBL-H3_substr_PBL-H3_B4__NZ_CP044972.1_1804												H_sp_PBL-H3_substr_PBL-H3_2__NZ_CP044975.1_1804	H_sp_RAC07_NZ_CP016449.1_2089
og_485	H-sp_PBL-H3_substr_PBL-H3_B4__NZ_CP044972.1_1996												H_sp_PBL-H3_substr_PBL-H3_2__NZ_CP044975.1_1996	H_sp_RAC07_NZ_CP016449.1_1877
og_486	H-sp_PBL-H3_substr_PBL-H3_B4__NZ_CP044972.1_2380												H_sp_PBL-H3_substr_PBL-H3_2__NZ_CP044975.1_2380	H_sp_RAC07_NZ_CP016449.1_1492
og_487	H-sp_PBL-H3_substr_PBL-H3_B4__NZ_CP044972.1_2476												H_sp_PBL-H3_substr_PBL-H3_2__NZ_CP044975.1_2476	H_sp_RAC07_NZ_CP016449.1_1405
og_488	H-sp_PBL-H3_substr_PBL-H3_B4__NZ_CP044972.1_2540												H_sp_PBL-H3_substr_PBL-H3_2__NZ_CP044975.1_2540	H_sp_RAC07_NZ_CP016449.1_1336	Hydrogenophaga_SL_48_study_contig_1_4743
og_489	H-sp_PBL-H3_substr_PBL-H3_B4__NZ_CP044972.1_2636												H_sp_PBL-H3_substr_PBL-H3_2__NZ_CP044975.1_2636	H_sp_RAC07_NZ_CP016449.1_1275
og_490	H-sp_PBL-H3_substr_PBL-H3_B4__NZ_CP044972.1_2860							H_pseudoflava_DMS_1084_NZ_CP037867.1_3476					H_sp_PBL-H3_substr_PBL-H3_2__NZ_CP044975.1_2860	H_sp_RAC07_NZ_CP016449.1_1064	Hydrogenophaga_SL_48_study_contig_1_761
og_491	H-sp_PBL-H3_substr_PBL-H3_B4__NZ_CP044972.1_2924												H_sp_PBL-H3_substr_PBL-H3_2__NZ_CP044975.1_2924	H_sp_RAC07_NZ_CP016449.1_1018
og_492	H-sp_PBL-H3_substr_PBL-H3_B4__NZ_CP044972.1_3020												H_sp_PBL-H3_substr_PBL-H3_2__NZ_CP044975.1_3020	H_sp_RAC07_NZ_CP016449.1_2546
og_493	H-sp_PBL-H3_substr_PBL-H3_B4__NZ_CP044972.1_3084												H_sp_PBL-H3_substr_PBL-H3_2__NZ_CP044975.1_3084	H_sp_RAC07_NZ_CP016449.1_792
og_494	H-sp_PBL-H3_substr_PBL-H3_B4__NZ_CP044972.1_3148												H_sp_PBL-H3_substr_PBL-H3_2__NZ_CP044975.1_3148	H_sp_RAC07_NZ_CP016449.1_725
og_495	H-sp_PBL-H3_substr_PBL-H3_B4__NZ_CP044972.1_3212												H_sp_PBL-H3_substr_PBL-H3_2__NZ_CP044975.1_3212	H_sp_RAC07_NZ_CP016449.1_639
og_496	H-sp_PBL-H3_substr_PBL-H3_B4__NZ_CP044972.1_3340												H_sp_PBL-H3_substr_PBL-H3_2__NZ_CP044975.1_3340	H_sp_RAC07_NZ_CP016449.1_3067
og_497	H-sp_PBL-H3_substr_PBL-H3_B4__NZ_CP044972.1_3404												H_sp_PBL-H3_substr_PBL-H3_2__NZ_CP044975.1_3404	H_sp_RAC07_NZ_CP016449.1_3144
og_498	H-sp_PBL-H3_substr_PBL-H3_B4__NZ_CP044972.1_3468												H_sp_PBL-H3_substr_PBL-H3_2__NZ_CP044975.1_3468	H_sp_RAC07_NZ_CP016449.1_3214
og_499	H-sp_PBL-H3_substr_PBL-H3_B4__NZ_CP044972.1_3500												H_sp_PBL-H3_substr_PBL-H3_2__NZ_CP044975.1_3500	H_sp_RAC07_NZ_CP016449.1_3245
og_500	H-sp_PBL-H3_substr_PBL-H3_B4__NZ_CP044972.1_3532												H_sp_PBL-H3_substr_PBL-H3_2__NZ_CP044975.1_3532	H_sp_RAC07_NZ_CP016449.1_3392
og_501	H-sp_PBL-H3_substr_PBL-H3_B4__NZ_CP044972.1_3564												H_sp_PBL-H3_substr_PBL-H3_2__NZ_CP044975.1_3564	H_sp_RAC07_NZ_CP016449.1_3457
og_502	H-sp_PBL-H3_substr_PBL-H3_B4__NZ_CP044972.1_3596												H_sp_PBL-H3_substr_PBL-H3_2__NZ_CP044975.1_3596	H_sp_RAC07_NZ_CP016449.1_3488
og_503	H-sp_PBL-H3_substr_PBL-H3_B4__NZ_CP044972.1_3660												H_sp_PBL-H3_substr_PBL-H3_2__NZ_CP044975.1_3660	H_sp_RAC07_NZ_CP016449.1_3553
og_504	H-sp_PBL-H3_substr_PBL-H3_B4__NZ_CP044972.1_3692				H_crassostreae_LPB0072_NZ_CP017476.1_4109			H_pseudoflava_DMS_1084_NZ_CP037867.1_4182			H_sp_PAMC_20947_NZ_CP039252.1_2829		H_sp_PBL-H3_substr_PBL-H3_2__NZ_CP044975.1_3692	H_sp_RAC07_NZ_CP016449.1_3599	Hydrogenophaga_SL_48_study_contig_1_4894
og_505	H-sp_PBL-H3_substr_PBL-H3_B4__NZ_CP044972.1_3756												H_sp_PBL-H3_substr_PBL-H3_2__NZ_CP044975.1_3756	H_sp_RAC07_NZ_CP016449.1_109
og_506	H-sp_PBL-H3_substr_PBL-H3_B4__NZ_CP044972.1_3788					H_flava_NBRC_102514_NZ_BCTF01000001.1_305		H_pseudoflava_DMS_1084_NZ_CP037867.1_530					H_sp_PBL-H3_substr_PBL-H3_2__NZ_CP044975.1_3788	H_sp_RAC07_NZ_CP016449.1_77	Hydrogenophaga_SL_48_study_contig_1_4632
og_507	H-sp_PBL-H3_substr_PBL-H3_B4__NZ_CP044972.1_3820												H_sp_PBL-H3_substr_PBL-H3_2__NZ_CP044975.1_3820	H_sp_RAC07_NZ_CP016449.1_38
og_508	H-sp_PBL-H3_substr_PBL-H3_B4__NZ_CP044972.1_3916												H_sp_PBL-H3_substr_PBL-H3_2__NZ_CP044975.1_3916	H_sp_RAC07_NZ_CP016449.1_4252
og_509	H-sp_PBL-H3_substr_PBL-H3_B4__NZ_CP044972.1_4044												H_sp_PBL-H3_substr_PBL-H3_2__NZ_CP044975.1_4044	H_sp_RAC07_NZ_CP016449.1_4096
og_510	H-sp_PBL-H3_substr_PBL-H3_B4__NZ_CP044972.1_77												H_sp_PBL-H3_substr_PBL-H3_2__NZ_CP044975.1_77	H_sp_RAC07_NZ_CP016449.1_4030
og_511	H-sp_PBL-H3_substr_PBL-H3_B4__NZ_CP044972.1_237												H_sp_PBL-H3_substr_PBL-H3_2__NZ_CP044975.1_237	H_sp_RAC07_NZ_CP016449.1_3951
og_512	H-sp_PBL-H3_substr_PBL-H3_B4__NZ_CP044972.1_301												H_sp_PBL-H3_substr_PBL-H3_2__NZ_CP044975.1_301	H_sp_RAC07_NZ_CP016449.1_3833
og_513	H-sp_PBL-H3_substr_PBL-H3_B4__NZ_CP044972.1_333												H_sp_PBL-H3_substr_PBL-H3_2__NZ_CP044975.1_333	H_sp_RAC07_NZ_CP016449.1_3969
og_514	H-sp_PBL-H3_substr_PBL-H3_B4__NZ_CP044972.1_429												H_sp_PBL-H3_substr_PBL-H3_2__NZ_CP044975.1_429	H_sp_RAC07_NZ_CP016449.1_3695
og_515	H-sp_PBL-H3_substr_PBL-H3_B4__NZ_CP044972.1_589												H_sp_PBL-H3_substr_PBL-H3_2__NZ_CP044975.1_589	H_sp_RAC07_NZ_CP016449.1_219
og_516	H-sp_PBL-H3_substr_PBL-H3_B4__NZ_CP044972.1_685												H_sp_PBL-H3_substr_PBL-H3_2__NZ_CP044975.1_685	H_sp_RAC07_NZ_CP016449.1_322
og_517	H-sp_PBL-H3_substr_PBL-H3_B4__NZ_CP044972.1_813												H_sp_PBL-H3_substr_PBL-H3_2__NZ_CP044975.1_813	H_sp_RAC07_NZ_CP016449.1_457
og_518	H-sp_PBL-H3_substr_PBL-H3_B4__NZ_CP044972.1_877												H_sp_PBL-H3_substr_PBL-H3_2__NZ_CP044975.1_877	H_sp_RAC07_NZ_CP016449.1_526
og_519	H-sp_PBL-H3_substr_PBL-H3_B4__NZ_CP044972.1_941							H_pseudoflava_DMS_1084_NZ_CP037867.1_1031					H_sp_PBL-H3_substr_PBL-H3_2__NZ_CP044975.1_941	H_sp_RAC07_NZ_CP016449.1_2979	Hydrogenophaga_SL_48_study_contig_1_3288
og_520	H-sp_PBL-H3_substr_PBL-H3_B4__NZ_CP044972.1_1037												H_sp_PBL-H3_substr_PBL-H3_2__NZ_CP044975.1_1037	H_sp_RAC07_NZ_CP016449.1_2848
og_521	H-sp_PBL-H3_substr_PBL-H3_B4__NZ_CP044972.1_1101												H_sp_PBL-H3_substr_PBL-H3_2__NZ_CP044975.1_1101	H_sp_RAC07_NZ_CP016449.1_2656
og_522	H-sp_PBL-H3_substr_PBL-H3_B4__NZ_CP044972.1_1133												H_sp_PBL-H3_substr_PBL-H3_2__NZ_CP044975.1_1133	H_sp_RAC07_NZ_CP016449.1_2629
og_523	H-sp_PBL-H3_substr_PBL-H3_B4__NZ_CP044972.1_1197												H_sp_PBL-H3_substr_PBL-H3_2__NZ_CP044975.1_1197	H_sp_RAC07_NZ_CP016449.1_897
og_524	H-sp_PBL-H3_substr_PBL-H3_B4__NZ_CP044972.1_1325												H_sp_PBL-H3_substr_PBL-H3_2__NZ_CP044975.1_1325	H_sp_RAC07_NZ_CP016449.1_2458
og_525	H-sp_PBL-H3_substr_PBL-H3_B4__NZ_CP044972.1_1389												H_sp_PBL-H3_substr_PBL-H3_2__NZ_CP044975.1_1389	H_sp_RAC07_NZ_CP016449.1_2399
og_526	H-sp_PBL-H3_substr_PBL-H3_B4__NZ_CP044972.1_1677												H_sp_PBL-H3_substr_PBL-H3_2__NZ_CP044975.1_1677	H_sp_RAC07_NZ_CP016449.1_2196
og_527	H-sp_PBL-H3_substr_PBL-H3_B4__NZ_CP044972.1_1741												H_sp_PBL-H3_substr_PBL-H3_2__NZ_CP044975.1_1741	H_sp_RAC07_NZ_CP016449.1_2139
og_528	H-sp_PBL-H3_substr_PBL-H3_B4__NZ_CP044972.1_1805												H_sp_PBL-H3_substr_PBL-H3_2__NZ_CP044975.1_1805	H_sp_RAC07_NZ_CP016449.1_2088
og_529	H-sp_PBL-H3_substr_PBL-H3_B4__NZ_CP044972.1_1869												H_sp_PBL-H3_substr_PBL-H3_2__NZ_CP044975.1_1869	H_sp_RAC07_NZ_CP016449.1_2010
og_530	H-sp_PBL-H3_substr_PBL-H3_B4__NZ_CP044972.1_1965												H_sp_PBL-H3_substr_PBL-H3_2__NZ_CP044975.1_1965	H_sp_RAC07_NZ_CP016449.1_1909
og_531	H-sp_PBL-H3_substr_PBL-H3_B4__NZ_CP044972.1_1997				H_crassostreae_LPB0072_NZ_CP017476.1_2188						H_sp_PAMC_20947_NZ_CP039252.1_809		H_sp_PBL-H3_substr_PBL-H3_2__NZ_CP044975.1_1997	H_sp_RAC07_NZ_CP016449.1_1876	Hydrogenophaga_SL_48_study_contig_1_1831
og_532	H-sp_PBL-H3_substr_PBL-H3_B4__NZ_CP044972.1_2189												H_sp_PBL-H3_substr_PBL-H3_2__NZ_CP044975.1_2189	H_sp_RAC07_NZ_CP016449.1_1712
og_533	H-sp_PBL-H3_substr_PBL-H3_B4__NZ_CP044972.1_2253												H_sp_PBL-H3_substr_PBL-H3_2__NZ_CP044975.1_2253	H_sp_RAC07_NZ_CP016449.1_1609
og_534	H-sp_PBL-H3_substr_PBL-H3_B4__NZ_CP044972.1_2509												H_sp_PBL-H3_substr_PBL-H3_2__NZ_CP044975.1_2509	H_sp_RAC07_NZ_CP016449.1_1367
og_535	H-sp_PBL-H3_substr_PBL-H3_B4__NZ_CP044972.1_2541												H_sp_PBL-H3_substr_PBL-H3_2__NZ_CP044975.1_2541	H_sp_RAC07_NZ_CP016449.1_1335
og_536	H-sp_PBL-H3_substr_PBL-H3_B4__NZ_CP044972.1_2637												H_sp_PBL-H3_substr_PBL-H3_2__NZ_CP044975.1_2637	H_sp_RAC07_NZ_CP016449.1_1274
og_537	H-sp_PBL-H3_substr_PBL-H3_B4__NZ_CP044972.1_3085												H_sp_PBL-H3_substr_PBL-H3_2__NZ_CP044975.1_3085	H_sp_RAC07_NZ_CP016449.1_791
og_538	H-sp_PBL-H3_substr_PBL-H3_B4__NZ_CP044972.1_3117												H_sp_PBL-H3_substr_PBL-H3_2__NZ_CP044975.1_3117	H_sp_RAC07_NZ_CP016449.1_767
og_539	H-sp_PBL-H3_substr_PBL-H3_B4__NZ_CP044972.1_3149												H_sp_PBL-H3_substr_PBL-H3_2__NZ_CP044975.1_3149	H_sp_RAC07_NZ_CP016449.1_724
og_540	H-sp_PBL-H3_substr_PBL-H3_B4__NZ_CP044972.1_3213												H_sp_PBL-H3_substr_PBL-H3_2__NZ_CP044975.1_3213	H_sp_RAC07_NZ_CP016449.1_637
og_541	H-sp_PBL-H3_substr_PBL-H3_B4__NZ_CP044972.1_3245												H_sp_PBL-H3_substr_PBL-H3_2__NZ_CP044975.1_3245	H_sp_RAC07_NZ_CP016449.1_606
og_542	H-sp_PBL-H3_substr_PBL-H3_B4__NZ_CP044972.1_3309												H_sp_PBL-H3_substr_PBL-H3_2__NZ_CP044975.1_3309	H_sp_RAC07_NZ_CP016449.1_3036
og_543	H-sp_PBL-H3_substr_PBL-H3_B4__NZ_CP044972.1_3437												H_sp_PBL-H3_substr_PBL-H3_2__NZ_CP044975.1_3437	H_sp_RAC07_NZ_CP016449.1_3181
og_544	H-sp_PBL-H3_substr_PBL-H3_B4__NZ_CP044972.1_3469												H_sp_PBL-H3_substr_PBL-H3_2__NZ_CP044975.1_3469	H_sp_RAC07_NZ_CP016449.1_3215
og_545	H-sp_PBL-H3_substr_PBL-H3_B4__NZ_CP044972.1_3501												H_sp_PBL-H3_substr_PBL-H3_2__NZ_CP044975.1_3501	H_sp_RAC07_NZ_CP016449.1_3246
og_546	H-sp_PBL-H3_substr_PBL-H3_B4__NZ_CP044972.1_3565												H_sp_PBL-H3_substr_PBL-H3_2__NZ_CP044975.1_3565	H_sp_RAC07_NZ_CP016449.1_3458
og_547	H-sp_PBL-H3_substr_PBL-H3_B4__NZ_CP044972.1_3597												H_sp_PBL-H3_substr_PBL-H3_2__NZ_CP044975.1_3597	H_sp_RAC07_NZ_CP016449.1_3489
og_548	H-sp_PBL-H3_substr_PBL-H3_B4__NZ_CP044972.1_3693												H_sp_PBL-H3_substr_PBL-H3_2__NZ_CP044975.1_3693	H_sp_RAC07_NZ_CP016449.1_3600
og_549	H-sp_PBL-H3_substr_PBL-H3_B4__NZ_CP044972.1_3853												H_sp_PBL-H3_substr_PBL-H3_2__NZ_CP044975.1_3853	H_sp_RAC07_NZ_CP016449.1_4313
og_550	H-sp_PBL-H3_substr_PBL-H3_B4__NZ_CP044972.1_3917												H_sp_PBL-H3_substr_PBL-H3_2__NZ_CP044975.1_3917	H_sp_RAC07_NZ_CP016449.1_4251
og_551	H-sp_PBL-H3_substr_PBL-H3_B4__NZ_CP044972.1_78												H_sp_PBL-H3_substr_PBL-H3_2__NZ_CP044975.1_78	H_sp_RAC07_NZ_CP016449.1_4029
og_552	H-sp_PBL-H3_substr_PBL-H3_B4__NZ_CP044972.1_302												H_sp_PBL-H3_substr_PBL-H3_2__NZ_CP044975.1_302	H_sp_RAC07_NZ_CP016449.1_3832
og_553	H-sp_PBL-H3_substr_PBL-H3_B4__NZ_CP044972.1_430												H_sp_PBL-H3_substr_PBL-H3_2__NZ_CP044975.1_430	H_sp_RAC07_NZ_CP016449.1_3694
og_554	H-sp_PBL-H3_substr_PBL-H3_B4__NZ_CP044972.1_494												H_sp_PBL-H3_substr_PBL-H3_2__NZ_CP044975.1_494	H_sp_RAC07_NZ_CP016449.1_155
og_555	H-sp_PBL-H3_substr_PBL-H3_B4__NZ_CP044972.1_526												H_sp_PBL-H3_substr_PBL-H3_2__NZ_CP044975.1_526	H_sp_RAC07_NZ_CP016449.1_2557
og_556	H-sp_PBL-H3_substr_PBL-H3_B4__NZ_CP044972.1_558				H_crassostreae_LPB0072_NZ_CP017476.1_1172			H_pseudoflava_DMS_1084_NZ_CP037867.1_3737			H_sp_PAMC_20947_NZ_CP039252.1_131		H_sp_PBL-H3_substr_PBL-H3_2__NZ_CP044975.1_558	H_sp_RAC07_NZ_CP016449.1_194	Hydrogenophaga_SL_48_study_contig_1_449
og_557	H-sp_PBL-H3_substr_PBL-H3_B4__NZ_CP044972.1_590												H_sp_PBL-H3_substr_PBL-H3_2__NZ_CP044975.1_590	H_sp_RAC07_NZ_CP016449.1_220
og_558	H-sp_PBL-H3_substr_PBL-H3_B4__NZ_CP044972.1_686												H_sp_PBL-H3_substr_PBL-H3_2__NZ_CP044975.1_686	H_sp_RAC07_NZ_CP016449.1_324
og_559	H-sp_PBL-H3_substr_PBL-H3_B4__NZ_CP044972.1_974												H_sp_PBL-H3_substr_PBL-H3_2__NZ_CP044975.1_974	H_sp_RAC07_NZ_CP016449.1_2958
og_560	H-sp_PBL-H3_substr_PBL-H3_B4__NZ_CP044972.1_1070												H_sp_PBL-H3_substr_PBL-H3_2__NZ_CP044975.1_1070	H_sp_RAC07_NZ_CP016449.1_3429
og_561	H-sp_PBL-H3_substr_PBL-H3_B4__NZ_CP044972.1_1102												H_sp_PBL-H3_substr_PBL-H3_2__NZ_CP044975.1_1102	H_sp_RAC07_NZ_CP016449.1_2655
og_562	H-sp_PBL-H3_substr_PBL-H3_B4__NZ_CP044972.1_1454												H_sp_PBL-H3_substr_PBL-H3_2__NZ_CP044975.1_1454	H_sp_RAC07_NZ_CP016449.1_2332
og_563	H-sp_PBL-H3_substr_PBL-H3_B4__NZ_CP044972.1_1582							H_pseudoflava_DMS_1084_NZ_CP037867.1_3625					H_sp_PBL-H3_substr_PBL-H3_2__NZ_CP044975.1_1582	H_sp_RAC07_NZ_CP016449.1_2283	Hydrogenophaga_SL_48_study_contig_1_2725
og_564	H-sp_PBL-H3_substr_PBL-H3_B4__NZ_CP044972.1_1742												H_sp_PBL-H3_substr_PBL-H3_2__NZ_CP044975.1_1742	H_sp_RAC07_NZ_CP016449.1_2138
og_565	H-sp_PBL-H3_substr_PBL-H3_B4__NZ_CP044972.1_1806												H_sp_PBL-H3_substr_PBL-H3_2__NZ_CP044975.1_1806	H_sp_RAC07_NZ_CP016449.1_2087
og_566	H-sp_PBL-H3_substr_PBL-H3_B4__NZ_CP044972.1_1870												H_sp_PBL-H3_substr_PBL-H3_2__NZ_CP044975.1_1870	H_sp_RAC07_NZ_CP016449.1_2009
og_567	H-sp_PBL-H3_substr_PBL-H3_B4__NZ_CP044972.1_1934												H_sp_PBL-H3_substr_PBL-H3_2__NZ_CP044975.1_1934	H_sp_RAC07_NZ_CP016449.1_1940
og_568	H-sp_PBL-H3_substr_PBL-H3_B4__NZ_CP044972.1_2190												H_sp_PBL-H3_substr_PBL-H3_2__NZ_CP044975.1_2190	H_sp_RAC07_NZ_CP016449.1_1713
og_569	H-sp_PBL-H3_substr_PBL-H3_B4__NZ_CP044972.1_2414												H_sp_PBL-H3_substr_PBL-H3_2__NZ_CP044975.1_2414	H_sp_RAC07_NZ_CP016449.1_1456
og_570	H-sp_PBL-H3_substr_PBL-H3_B4__NZ_CP044972.1_2510												H_sp_PBL-H3_substr_PBL-H3_2__NZ_CP044975.1_2510	H_sp_RAC07_NZ_CP016449.1_1366
og_571	H-sp_PBL-H3_substr_PBL-H3_B4__NZ_CP044972.1_2542												H_sp_PBL-H3_substr_PBL-H3_2__NZ_CP044975.1_2542	H_sp_RAC07_NZ_CP016449.1_1334
og_572	H-sp_PBL-H3_substr_PBL-H3_B4__NZ_CP044972.1_2638												H_sp_PBL-H3_substr_PBL-H3_2__NZ_CP044975.1_2638	H_sp_RAC07_NZ_CP016449.1_1273
og_573	H-sp_PBL-H3_substr_PBL-H3_B4__NZ_CP044972.1_2670												H_sp_PBL-H3_substr_PBL-H3_2__NZ_CP044975.1_2670	H_sp_RAC07_NZ_CP016449.1_1228
og_574	H-sp_PBL-H3_substr_PBL-H3_B4__NZ_CP044972.1_2798												H_sp_PBL-H3_substr_PBL-H3_2__NZ_CP044975.1_2798	H_sp_RAC07_NZ_CP016449.1_1110
og_575	H-sp_PBL-H3_substr_PBL-H3_B4__NZ_CP044972.1_2830												H_sp_PBL-H3_substr_PBL-H3_2__NZ_CP044975.1_2830	H_sp_RAC07_NZ_CP016449.1_1086
og_576	H-sp_PBL-H3_substr_PBL-H3_B4__NZ_CP044972.1_3054												H_sp_PBL-H3_substr_PBL-H3_2__NZ_CP044975.1_3054	H_sp_RAC07_NZ_CP016449.1_836
og_577	H-sp_PBL-H3_substr_PBL-H3_B4__NZ_CP044972.1_3086												H_sp_PBL-H3_substr_PBL-H3_2__NZ_CP044975.1_3086	H_sp_RAC07_NZ_CP016449.1_790
og_578	H-sp_PBL-H3_substr_PBL-H3_B4__NZ_CP044972.1_3214												H_sp_PBL-H3_substr_PBL-H3_2__NZ_CP044975.1_3214	H_sp_RAC07_NZ_CP016449.1_636
og_579	H-sp_PBL-H3_substr_PBL-H3_B4__NZ_CP044972.1_3246									H_sp_BPS33_NZ_CP044549.1_4968			H_sp_PBL-H3_substr_PBL-H3_2__NZ_CP044975.1_3246	H_sp_RAC07_NZ_CP016449.1_605
og_580	H-sp_PBL-H3_substr_PBL-H3_B4__NZ_CP044972.1_3342												H_sp_PBL-H3_substr_PBL-H3_2__NZ_CP044975.1_3342	H_sp_RAC07_NZ_CP016449.1_3069
og_581	H-sp_PBL-H3_substr_PBL-H3_B4__NZ_CP044972.1_3406												H_sp_PBL-H3_substr_PBL-H3_2__NZ_CP044975.1_3406	H_sp_RAC07_NZ_CP016449.1_3145
og_582	H-sp_PBL-H3_substr_PBL-H3_B4__NZ_CP044972.1_3502												H_sp_PBL-H3_substr_PBL-H3_2__NZ_CP044975.1_3502	H_sp_RAC07_NZ_CP016449.1_3247
og_583	H-sp_PBL-H3_substr_PBL-H3_B4__NZ_CP044972.1_3566												H_sp_PBL-H3_substr_PBL-H3_2__NZ_CP044975.1_3566	H_sp_RAC07_NZ_CP016449.1_3459
og_584	H-sp_PBL-H3_substr_PBL-H3_B4__NZ_CP044972.1_3662												H_sp_PBL-H3_substr_PBL-H3_2__NZ_CP044975.1_3662	H_sp_RAC07_NZ_CP016449.1_3555
og_585	H-sp_PBL-H3_substr_PBL-H3_B4__NZ_CP044972.1_3726												H_sp_PBL-H3_substr_PBL-H3_2__NZ_CP044975.1_3726	H_sp_RAC07_NZ_CP016449.1_140
og_586	H-sp_PBL-H3_substr_PBL-H3_B4__NZ_CP044972.1_3758												H_sp_PBL-H3_substr_PBL-H3_2__NZ_CP044975.1_3758	H_sp_RAC07_NZ_CP016449.1_107
og_587	H-sp_PBL-H3_substr_PBL-H3_B4__NZ_CP044972.1_3790												H_sp_PBL-H3_substr_PBL-H3_2__NZ_CP044975.1_3790	H_sp_RAC07_NZ_CP016449.1_74	Hydrogenophaga_SL_48_study_contig_1_4629
og_588	H-sp_PBL-H3_substr_PBL-H3_B4__NZ_CP044972.1_3822												H_sp_PBL-H3_substr_PBL-H3_2__NZ_CP044975.1_3822	H_sp_RAC07_NZ_CP016449.1_36
og_589	H-sp_PBL-H3_substr_PBL-H3_B4__NZ_CP044972.1_3854									H_sp_BPS33_NZ_CP044549.1_512			H_sp_PBL-H3_substr_PBL-H3_2__NZ_CP044975.1_3854	H_sp_RAC07_NZ_CP016449.1_4312
og_590	H-sp_PBL-H3_substr_PBL-H3_B4__NZ_CP044972.1_79												H_sp_PBL-H3_substr_PBL-H3_2__NZ_CP044975.1_79	H_sp_RAC07_NZ_CP016449.1_4028
og_591	H-sp_PBL-H3_substr_PBL-H3_B4__NZ_CP044972.1_239												H_sp_PBL-H3_substr_PBL-H3_2__NZ_CP044975.1_239	H_sp_RAC07_NZ_CP016449.1_3890
og_592	H-sp_PBL-H3_substr_PBL-H3_B4__NZ_CP044972.1_431												H_sp_PBL-H3_substr_PBL-H3_2__NZ_CP044975.1_431	H_sp_RAC07_NZ_CP016449.1_3693
og_593	H-sp_PBL-H3_substr_PBL-H3_B4__NZ_CP044972.1_495												H_sp_PBL-H3_substr_PBL-H3_2__NZ_CP044975.1_495	H_sp_RAC07_NZ_CP016449.1_156
og_594	H-sp_PBL-H3_substr_PBL-H3_B4__NZ_CP044972.1_591												H_sp_PBL-H3_substr_PBL-H3_2__NZ_CP044975.1_591	H_sp_RAC07_NZ_CP016449.1_221
og_595	H-sp_PBL-H3_substr_PBL-H3_B4__NZ_CP044972.1_943												H_sp_PBL-H3_substr_PBL-H3_2__NZ_CP044975.1_943	H_sp_RAC07_NZ_CP016449.1_2977
og_596	H-sp_PBL-H3_substr_PBL-H3_B4__NZ_CP044972.1_975												H_sp_PBL-H3_substr_PBL-H3_2__NZ_CP044975.1_975	H_sp_RAC07_NZ_CP016449.1_2957
og_597	H-sp_PBL-H3_substr_PBL-H3_B4__NZ_CP044972.1_1071												H_sp_PBL-H3_substr_PBL-H3_2__NZ_CP044975.1_1071	H_sp_RAC07_NZ_CP016449.1_3430
og_598	H-sp_PBL-H3_substr_PBL-H3_B4__NZ_CP044972.1_1167												H_sp_PBL-H3_substr_PBL-H3_2__NZ_CP044975.1_1167	H_sp_RAC07_NZ_CP016449.1_2598
og_599	H-sp_PBL-H3_substr_PBL-H3_B4__NZ_CP044972.1_1295									H_sp_BPS33_NZ_CP044549.1_1914			H_sp_PBL-H3_substr_PBL-H3_2__NZ_CP044975.1_1295	H_sp_RAC07_NZ_CP016449.1_2485
og_600	H-sp_PBL-H3_substr_PBL-H3_B4__NZ_CP044972.1_1327												H_sp_PBL-H3_substr_PBL-H3_2__NZ_CP044975.1_1327	H_sp_RAC07_NZ_CP016449.1_2456
og_601	H-sp_PBL-H3_substr_PBL-H3_B4__NZ_CP044972.1_1647							H_pseudoflava_DMS_1084_NZ_CP037867.1_1578		H_sp_BPS33_NZ_CP044549.1_2417			H_sp_PBL-H3_substr_PBL-H3_2__NZ_CP044975.1_1647	H_sp_RAC07_NZ_CP016449.1_2221
og_602	H-sp_PBL-H3_substr_PBL-H3_B4__NZ_CP044972.1_1743									H_sp_BPS33_NZ_CP044549.1_1141			H_sp_PBL-H3_substr_PBL-H3_2__NZ_CP044975.1_1743	H_sp_RAC07_NZ_CP016449.1_2137
og_603	H-sp_PBL-H3_substr_PBL-H3_B4__NZ_CP044972.1_1807												H_sp_PBL-H3_substr_PBL-H3_2__NZ_CP044975.1_1807	H_sp_RAC07_NZ_CP016449.1_2086
og_604	H-sp_PBL-H3_substr_PBL-H3_B4__NZ_CP044972.1_1871												H_sp_PBL-H3_substr_PBL-H3_2__NZ_CP044975.1_1871	H_sp_RAC07_NZ_CP016449.1_2008
og_605	H-sp_PBL-H3_substr_PBL-H3_B4__NZ_CP044972.1_2287												H_sp_PBL-H3_substr_PBL-H3_2__NZ_CP044975.1_2287	H_sp_RAC07_NZ_CP016449.1_1575
og_606	H-sp_PBL-H3_substr_PBL-H3_B4__NZ_CP044972.1_2511												H_sp_PBL-H3_substr_PBL-H3_2__NZ_CP044975.1_2511	H_sp_RAC07_NZ_CP016449.1_1365
og_607	H-sp_PBL-H3_substr_PBL-H3_B4__NZ_CP044972.1_2639												H_sp_PBL-H3_substr_PBL-H3_2__NZ_CP044975.1_2639	H_sp_RAC07_NZ_CP016449.1_1272
og_608	H-sp_PBL-H3_substr_PBL-H3_B4__NZ_CP044972.1_2671												H_sp_PBL-H3_substr_PBL-H3_2__NZ_CP044975.1_2671	H_sp_RAC07_NZ_CP016449.1_1227
og_609	H-sp_PBL-H3_substr_PBL-H3_B4__NZ_CP044972.1_2799									H_sp_BPS33_NZ_CP044549.1_3953			H_sp_PBL-H3_substr_PBL-H3_2__NZ_CP044975.1_2799	H_sp_RAC07_NZ_CP016449.1_1109
og_610	H-sp_PBL-H3_substr_PBL-H3_B4__NZ_CP044972.1_2831												H_sp_PBL-H3_substr_PBL-H3_2__NZ_CP044975.1_2831	H_sp_RAC07_NZ_CP016449.1_1085
og_611	H-sp_PBL-H3_substr_PBL-H3_B4__NZ_CP044972.1_2927												H_sp_PBL-H3_substr_PBL-H3_2__NZ_CP044975.1_2927	H_sp_RAC07_NZ_CP016449.1_1015
og_612	H-sp_PBL-H3_substr_PBL-H3_B4__NZ_CP044972.1_3055												H_sp_PBL-H3_substr_PBL-H3_2__NZ_CP044975.1_3055	H_sp_RAC07_NZ_CP016449.1_2998
og_613	H-sp_PBL-H3_substr_PBL-H3_B4__NZ_CP044972.1_3087												H_sp_PBL-H3_substr_PBL-H3_2__NZ_CP044975.1_3087	H_sp_RAC07_NZ_CP016449.1_788
og_614	H-sp_PBL-H3_substr_PBL-H3_B4__NZ_CP044972.1_3183												H_sp_PBL-H3_substr_PBL-H3_2__NZ_CP044975.1_3183	H_sp_RAC07_NZ_CP016449.1_692
og_615	H-sp_PBL-H3_substr_PBL-H3_B4__NZ_CP044972.1_3215												H_sp_PBL-H3_substr_PBL-H3_2__NZ_CP044975.1_3215	H_sp_RAC07_NZ_CP016449.1_635
og_616	H-sp_PBL-H3_substr_PBL-H3_B4__NZ_CP044972.1_3279												H_sp_PBL-H3_substr_PBL-H3_2__NZ_CP044975.1_3279	H_sp_RAC07_NZ_CP016449.1_573
og_617	H-sp_PBL-H3_substr_PBL-H3_B4__NZ_CP044972.1_3407												H_sp_PBL-H3_substr_PBL-H3_2__NZ_CP044975.1_3407	H_sp_RAC07_NZ_CP016449.1_3146
og_618	H-sp_PBL-H3_substr_PBL-H3_B4__NZ_CP044972.1_3439												H_sp_PBL-H3_substr_PBL-H3_2__NZ_CP044975.1_3439	H_sp_RAC07_NZ_CP016449.1_3183
og_619	H-sp_PBL-H3_substr_PBL-H3_B4__NZ_CP044972.1_3471												H_sp_PBL-H3_substr_PBL-H3_2__NZ_CP044975.1_3471	H_sp_RAC07_NZ_CP016449.1_3217
og_620	H-sp_PBL-H3_substr_PBL-H3_B4__NZ_CP044972.1_3503												H_sp_PBL-H3_substr_PBL-H3_2__NZ_CP044975.1_3503	H_sp_RAC07_NZ_CP016449.1_3249
og_621	H-sp_PBL-H3_substr_PBL-H3_B4__NZ_CP044972.1_3663												H_sp_PBL-H3_substr_PBL-H3_2__NZ_CP044975.1_3663	H_sp_RAC07_NZ_CP016449.1_3556
og_622	H-sp_PBL-H3_substr_PBL-H3_B4__NZ_CP044972.1_3727												H_sp_PBL-H3_substr_PBL-H3_2__NZ_CP044975.1_3727	H_sp_RAC07_NZ_CP016449.1_139
og_623	H-sp_PBL-H3_substr_PBL-H3_B4__NZ_CP044972.1_3823												H_sp_PBL-H3_substr_PBL-H3_2__NZ_CP044975.1_3823	H_sp_RAC07_NZ_CP016449.1_33
og_624	H-sp_PBL-H3_substr_PBL-H3_B4__NZ_CP044972.1_3983												H_sp_PBL-H3_substr_PBL-H3_2__NZ_CP044975.1_3983	H_sp_RAC07_NZ_CP016449.1_4159
og_625	H-sp_PBL-H3_substr_PBL-H3_B4__NZ_CP044972.1_4047												H_sp_PBL-H3_substr_PBL-H3_2__NZ_CP044975.1_4047	H_sp_RAC07_NZ_CP016449.1_4094
og_626	H-sp_PBL-H3_substr_PBL-H3_B4__NZ_CP044972.1_48												H_sp_PBL-H3_substr_PBL-H3_2__NZ_CP044975.1_48	H_sp_RAC07_NZ_CP016449.1_2623
og_627	H-sp_PBL-H3_substr_PBL-H3_B4__NZ_CP044972.1_80												H_sp_PBL-H3_substr_PBL-H3_2__NZ_CP044975.1_80	H_sp_RAC07_NZ_CP016449.1_4027
og_628	H-sp_PBL-H3_substr_PBL-H3_B4__NZ_CP044972.1_112												H_sp_PBL-H3_substr_PBL-H3_2__NZ_CP044975.1_112	H_sp_RAC07_NZ_CP016449.1_3998
og_629	H-sp_PBL-H3_substr_PBL-H3_B4__NZ_CP044972.1_176												H_sp_PBL-H3_substr_PBL-H3_2__NZ_CP044975.1_176	H_sp_RAC07_NZ_CP016449.1_3778
og_630	H-sp_PBL-H3_substr_PBL-H3_B4__NZ_CP044972.1_304												H_sp_PBL-H3_substr_PBL-H3_2__NZ_CP044975.1_304	H_sp_RAC07_NZ_CP016449.1_3830
og_631	H-sp_PBL-H3_substr_PBL-H3_B4__NZ_CP044972.1_528												H_sp_PBL-H3_substr_PBL-H3_2__NZ_CP044975.1_528	H_sp_RAC07_NZ_CP016449.1_2560
og_632	H-sp_PBL-H3_substr_PBL-H3_B4__NZ_CP044972.1_560												H_sp_PBL-H3_substr_PBL-H3_2__NZ_CP044975.1_560	H_sp_RAC07_NZ_CP016449.1_195
og_633	H-sp_PBL-H3_substr_PBL-H3_B4__NZ_CP044972.1_592												H_sp_PBL-H3_substr_PBL-H3_2__NZ_CP044975.1_592	H_sp_RAC07_NZ_CP016449.1_3289
og_634	H-sp_PBL-H3_substr_PBL-H3_B4__NZ_CP044972.1_656												H_sp_PBL-H3_substr_PBL-H3_2__NZ_CP044975.1_656	H_sp_RAC07_NZ_CP016449.1_289
og_635	H-sp_PBL-H3_substr_PBL-H3_B4__NZ_CP044972.1_816												H_sp_PBL-H3_substr_PBL-H3_2__NZ_CP044975.1_816	H_sp_RAC07_NZ_CP016449.1_461
og_636	H-sp_PBL-H3_substr_PBL-H3_B4__NZ_CP044972.1_944												H_sp_PBL-H3_substr_PBL-H3_2__NZ_CP044975.1_944	H_sp_RAC07_NZ_CP016449.1_2976
og_637	H-sp_PBL-H3_substr_PBL-H3_B4__NZ_CP044972.1_976				H_crassostreae_LPB0072_NZ_CP017476.1_3778			H_pseudoflava_DMS_1084_NZ_CP037867.1_1289			H_sp_PAMC_20947_NZ_CP039252.1_2291		H_sp_PBL-H3_substr_PBL-H3_2__NZ_CP044975.1_976	H_sp_RAC07_NZ_CP016449.1_2956	Hydrogenophaga_SL_48_study_contig_1_2892
og_638	H-sp_PBL-H3_substr_PBL-H3_B4__NZ_CP044972.1_1008												H_sp_PBL-H3_substr_PBL-H3_2__NZ_CP044975.1_1008	H_sp_RAC07_NZ_CP016449.1_2916
og_639	H-sp_PBL-H3_substr_PBL-H3_B4__NZ_CP044972.1_1104												H_sp_PBL-H3_substr_PBL-H3_2__NZ_CP044975.1_1104	H_sp_RAC07_NZ_CP016449.1_2653
og_640	H-sp_PBL-H3_substr_PBL-H3_B4__NZ_CP044972.1_1200												H_sp_PBL-H3_substr_PBL-H3_2__NZ_CP044975.1_1200	H_sp_RAC07_NZ_CP016449.1_900
og_641	H-sp_PBL-H3_substr_PBL-H3_B4__NZ_CP044972.1_1328												H_sp_PBL-H3_substr_PBL-H3_2__NZ_CP044975.1_1328	H_sp_RAC07_NZ_CP016449.1_2455
og_642	H-sp_PBL-H3_substr_PBL-H3_B4__NZ_CP044972.1_1456				H_crassostreae_LPB0072_NZ_CP017476.1_1636						H_sp_PAMC_20947_NZ_CP039252.1_1990		H_sp_PBL-H3_substr_PBL-H3_2__NZ_CP044975.1_1456	H_sp_RAC07_NZ_CP016449.1_2330
og_643	H-sp_PBL-H3_substr_PBL-H3_B4__NZ_CP044972.1_1712												H_sp_PBL-H3_substr_PBL-H3_2__NZ_CP044975.1_1712	H_sp_RAC07_NZ_CP016449.1_2153
og_644	H-sp_PBL-H3_substr_PBL-H3_B4__NZ_CP044972.1_2160												H_sp_PBL-H3_substr_PBL-H3_2__NZ_CP044975.1_2160	H_sp_RAC07_NZ_CP016449.1_1688
og_645	H-sp_PBL-H3_substr_PBL-H3_B4__NZ_CP044972.1_2384												H_sp_PBL-H3_substr_PBL-H3_2__NZ_CP044975.1_2384	H_sp_RAC07_NZ_CP016449.1_1488
og_646	H-sp_PBL-H3_substr_PBL-H3_B4__NZ_CP044972.1_2512												H_sp_PBL-H3_substr_PBL-H3_2__NZ_CP044975.1_2512	H_sp_RAC07_NZ_CP016449.1_1364
og_647	H-sp_PBL-H3_substr_PBL-H3_B4__NZ_CP044972.1_2544												H_sp_PBL-H3_substr_PBL-H3_2__NZ_CP044975.1_2544	H_sp_RAC07_NZ_CP016449.1_1332
og_648	H-sp_PBL-H3_substr_PBL-H3_B4__NZ_CP044972.1_2640												H_sp_PBL-H3_substr_PBL-H3_2__NZ_CP044975.1_2640	H_sp_RAC07_NZ_CP016449.1_1271
og_649	H-sp_PBL-H3_substr_PBL-H3_B4__NZ_CP044972.1_2672												H_sp_PBL-H3_substr_PBL-H3_2__NZ_CP044975.1_2672	H_sp_RAC07_NZ_CP016449.1_1226
og_650	H-sp_PBL-H3_substr_PBL-H3_B4__NZ_CP044972.1_2768												H_sp_PBL-H3_substr_PBL-H3_2__NZ_CP044975.1_2768	H_sp_RAC07_NZ_CP016449.1_1139
og_651	H-sp_PBL-H3_substr_PBL-H3_B4__NZ_CP044972.1_2832												H_sp_PBL-H3_substr_PBL-H3_2__NZ_CP044975.1_2832	H_sp_RAC07_NZ_CP016449.1_1084
og_652	H-sp_PBL-H3_substr_PBL-H3_B4__NZ_CP044972.1_2928												H_sp_PBL-H3_substr_PBL-H3_2__NZ_CP044975.1_2928	H_sp_RAC07_NZ_CP016449.1_1014
og_653	H-sp_PBL-H3_substr_PBL-H3_B4__NZ_CP044972.1_3088												H_sp_PBL-H3_substr_PBL-H3_2__NZ_CP044975.1_3088	H_sp_RAC07_NZ_CP016449.1_787
og_654	H-sp_PBL-H3_substr_PBL-H3_B4__NZ_CP044972.1_3120										H_sp_PAMC_20947_NZ_CP039252.1_2227		H_sp_PBL-H3_substr_PBL-H3_2__NZ_CP044975.1_3120	H_sp_RAC07_NZ_CP016449.1_764
og_655	H-sp_PBL-H3_substr_PBL-H3_B4__NZ_CP044972.1_3216												H_sp_PBL-H3_substr_PBL-H3_2__NZ_CP044975.1_3216	H_sp_RAC07_NZ_CP016449.1_634
og_656	H-sp_PBL-H3_substr_PBL-H3_B4__NZ_CP044972.1_3408												H_sp_PBL-H3_substr_PBL-H3_2__NZ_CP044975.1_3408	H_sp_RAC07_NZ_CP016449.1_3147
og_657	H-sp_PBL-H3_substr_PBL-H3_B4__NZ_CP044972.1_3504												H_sp_PBL-H3_substr_PBL-H3_2__NZ_CP044975.1_3504	H_sp_RAC07_NZ_CP016449.1_3250
og_658	H-sp_PBL-H3_substr_PBL-H3_B4__NZ_CP044972.1_3568												H_sp_PBL-H3_substr_PBL-H3_2__NZ_CP044975.1_3568	H_sp_RAC07_NZ_CP016449.1_3461
og_659	H-sp_PBL-H3_substr_PBL-H3_B4__NZ_CP044972.1_3600												H_sp_PBL-H3_substr_PBL-H3_2__NZ_CP044975.1_3600	H_sp_RAC07_NZ_CP016449.1_3492
og_660	H-sp_PBL-H3_substr_PBL-H3_B4__NZ_CP044972.1_3632				H_crassostreae_LPB0072_NZ_CP017476.1_4039			H_pseudoflava_DMS_1084_NZ_CP037867.1_4114			H_sp_PAMC_20947_NZ_CP039252.1_2759		H_sp_PBL-H3_substr_PBL-H3_2__NZ_CP044975.1_3632	H_sp_RAC07_NZ_CP016449.1_3525	Hydrogenophaga_SL_48_study_contig_1_4984
og_661	H-sp_PBL-H3_substr_PBL-H3_B4__NZ_CP044972.1_3664												H_sp_PBL-H3_substr_PBL-H3_2__NZ_CP044975.1_3664	H_sp_RAC07_NZ_CP016449.1_3557
og_662	H-sp_PBL-H3_substr_PBL-H3_B4__NZ_CP044972.1_3824												H_sp_PBL-H3_substr_PBL-H3_2__NZ_CP044975.1_3824	H_sp_RAC07_NZ_CP016449.1_32
og_663	H-sp_PBL-H3_substr_PBL-H3_B4__NZ_CP044972.1_49												H_sp_PBL-H3_substr_PBL-H3_2__NZ_CP044975.1_49	H_sp_RAC07_NZ_CP016449.1_2624
og_664	H-sp_PBL-H3_substr_PBL-H3_B4__NZ_CP044972.1_305												H_sp_PBL-H3_substr_PBL-H3_2__NZ_CP044975.1_305	H_sp_RAC07_NZ_CP016449.1_3829
og_665	H-sp_PBL-H3_substr_PBL-H3_B4__NZ_CP044972.1_529												H_sp_PBL-H3_substr_PBL-H3_2__NZ_CP044975.1_529	H_sp_RAC07_NZ_CP016449.1_2561
og_666	H-sp_PBL-H3_substr_PBL-H3_B4__NZ_CP044972.1_593												H_sp_PBL-H3_substr_PBL-H3_2__NZ_CP044975.1_593	H_sp_RAC07_NZ_CP016449.1_223
og_667	H-sp_PBL-H3_substr_PBL-H3_B4__NZ_CP044972.1_657												H_sp_PBL-H3_substr_PBL-H3_2__NZ_CP044975.1_657	H_sp_RAC07_NZ_CP016449.1_290
og_668	H-sp_PBL-H3_substr_PBL-H3_B4__NZ_CP044972.1_753												H_sp_PBL-H3_substr_PBL-H3_2__NZ_CP044975.1_753	H_sp_RAC07_NZ_CP016449.1_398
og_669	H-sp_PBL-H3_substr_PBL-H3_B4__NZ_CP044972.1_817												H_sp_PBL-H3_substr_PBL-H3_2__NZ_CP044975.1_817	H_sp_RAC07_NZ_CP016449.1_462
og_670	H-sp_PBL-H3_substr_PBL-H3_B4__NZ_CP044972.1_945												H_sp_PBL-H3_substr_PBL-H3_2__NZ_CP044975.1_945	H_sp_RAC07_NZ_CP016449.1_2975
og_671	H-sp_PBL-H3_substr_PBL-H3_B4__NZ_CP044972.1_977												H_sp_PBL-H3_substr_PBL-H3_2__NZ_CP044975.1_977	H_sp_RAC07_NZ_CP016449.1_2947
og_672	H-sp_PBL-H3_substr_PBL-H3_B4__NZ_CP044972.1_1041												H_sp_PBL-H3_substr_PBL-H3_2__NZ_CP044975.1_1041	H_sp_RAC07_NZ_CP016449.1_2849
og_673	H-sp_PBL-H3_substr_PBL-H3_B4__NZ_CP044972.1_1105												H_sp_PBL-H3_substr_PBL-H3_2__NZ_CP044975.1_1105	H_sp_RAC07_NZ_CP016449.1_2652
og_674	H-sp_PBL-H3_substr_PBL-H3_B4__NZ_CP044972.1_1137												H_sp_PBL-H3_substr_PBL-H3_2__NZ_CP044975.1_1137	H_sp_RAC07_NZ_CP016449.1_2621
og_675	H-sp_PBL-H3_substr_PBL-H3_B4__NZ_CP044972.1_1201												H_sp_PBL-H3_substr_PBL-H3_2__NZ_CP044975.1_1201	H_sp_RAC07_NZ_CP016449.1_901
og_676	H-sp_PBL-H3_substr_PBL-H3_B4__NZ_CP044972.1_1233												H_sp_PBL-H3_substr_PBL-H3_2__NZ_CP044975.1_1233	H_sp_RAC07_NZ_CP016449.1_2883
og_677	H-sp_PBL-H3_substr_PBL-H3_B4__NZ_CP044972.1_1329												H_sp_PBL-H3_substr_PBL-H3_2__NZ_CP044975.1_1329	H_sp_RAC07_NZ_CP016449.1_2454
og_678	H-sp_PBL-H3_substr_PBL-H3_B4__NZ_CP044972.1_1425				H_crassostreae_LPB0072_NZ_CP017476.1_1384						H_sp_PAMC_20947_NZ_CP039252.1_1666		H_sp_PBL-H3_substr_PBL-H3_2__NZ_CP044975.1_1425	H_sp_RAC07_NZ_CP016449.1_2363
og_679	H-sp_PBL-H3_substr_PBL-H3_B4__NZ_CP044972.1_1457												H_sp_PBL-H3_substr_PBL-H3_2__NZ_CP044975.1_1457	H_sp_RAC07_NZ_CP016449.1_2329
og_680	H-sp_PBL-H3_substr_PBL-H3_B4__NZ_CP044972.1_1745												H_sp_PBL-H3_substr_PBL-H3_2__NZ_CP044975.1_1745	H_sp_RAC07_NZ_CP016449.1_2136
og_681	H-sp_PBL-H3_substr_PBL-H3_B4__NZ_CP044972.1_2321												H_sp_PBL-H3_substr_PBL-H3_2__NZ_CP044975.1_2321	H_sp_RAC07_NZ_CP016449.1_1541
og_682	H-sp_PBL-H3_substr_PBL-H3_B4__NZ_CP044972.1_2449												H_sp_PBL-H3_substr_PBL-H3_2__NZ_CP044975.1_2449	H_sp_RAC07_NZ_CP016449.1_1434
og_683	H-sp_PBL-H3_substr_PBL-H3_B4__NZ_CP044972.1_2513												H_sp_PBL-H3_substr_PBL-H3_2__NZ_CP044975.1_2513	H_sp_RAC07_NZ_CP016449.1_1363
og_684	H-sp_PBL-H3_substr_PBL-H3_B4__NZ_CP044972.1_2545												H_sp_PBL-H3_substr_PBL-H3_2__NZ_CP044975.1_2545	H_sp_RAC07_NZ_CP016449.1_1331
og_685	H-sp_PBL-H3_substr_PBL-H3_B4__NZ_CP044972.1_2641												H_sp_PBL-H3_substr_PBL-H3_2__NZ_CP044975.1_2641	H_sp_RAC07_NZ_CP016449.1_1270
og_686	H-sp_PBL-H3_substr_PBL-H3_B4__NZ_CP044972.1_2833				H_crassostreae_LPB0072_NZ_CP017476.1_2742			H_pseudoflava_DMS_1084_NZ_CP037867.1_3457			H_sp_PAMC_20947_NZ_CP039252.1_344		H_sp_PBL-H3_substr_PBL-H3_2__NZ_CP044975.1_2833	H_sp_RAC07_NZ_CP016449.1_1083	Hydrogenophaga_SL_48_study_contig_1_780
og_687	H-sp_PBL-H3_substr_PBL-H3_B4__NZ_CP044972.1_2897												H_sp_PBL-H3_substr_PBL-H3_2__NZ_CP044975.1_2897	H_sp_RAC07_NZ_CP016449.1_1038
og_688	H-sp_PBL-H3_substr_PBL-H3_B4__NZ_CP044972.1_2929				H_crassostreae_LPB0072_NZ_CP017476.1_2998			H_pseudoflava_DMS_1084_NZ_CP037867.1_1766					H_sp_PBL-H3_substr_PBL-H3_2__NZ_CP044975.1_2929	H_sp_RAC07_NZ_CP016449.1_1013	Hydrogenophaga_SL_48_study_contig_1_2326
og_689	H-sp_PBL-H3_substr_PBL-H3_B4__NZ_CP044972.1_3089												H_sp_PBL-H3_substr_PBL-H3_2__NZ_CP044975.1_3089	H_sp_RAC07_NZ_CP016449.1_786
og_690	H-sp_PBL-H3_substr_PBL-H3_B4__NZ_CP044972.1_3409												H_sp_PBL-H3_substr_PBL-H3_2__NZ_CP044975.1_3409	H_sp_RAC07_NZ_CP016449.1_3148
og_691	H-sp_PBL-H3_substr_PBL-H3_B4__NZ_CP044972.1_3537												H_sp_PBL-H3_substr_PBL-H3_2__NZ_CP044975.1_3537	H_sp_RAC07_NZ_CP016449.1_3397
og_692	H-sp_PBL-H3_substr_PBL-H3_B4__NZ_CP044972.1_3633							H_pseudoflava_DMS_1084_NZ_CP037867.1_4115					H_sp_PBL-H3_substr_PBL-H3_2__NZ_CP044975.1_3633	H_sp_RAC07_NZ_CP016449.1_3526	Hydrogenophaga_SL_48_study_contig_1_4983
og_693	H-sp_PBL-H3_substr_PBL-H3_B4__NZ_CP044972.1_3825												H_sp_PBL-H3_substr_PBL-H3_2__NZ_CP044975.1_3825	H_sp_RAC07_NZ_CP016449.1_31
og_694	H-sp_PBL-H3_substr_PBL-H3_B4__NZ_CP044972.1_3953												H_sp_PBL-H3_substr_PBL-H3_2__NZ_CP044975.1_3953	H_sp_RAC07_NZ_CP016449.1_4207
og_695	H-sp_PBL-H3_substr_PBL-H3_B4__NZ_CP044972.1_3985												H_sp_PBL-H3_substr_PBL-H3_2__NZ_CP044975.1_3985	H_sp_RAC07_NZ_CP016449.1_4158
og_696	H-sp_PBL-H3_substr_PBL-H3_B4__NZ_CP044972.1_210												H_sp_PBL-H3_substr_PBL-H3_2__NZ_CP044975.1_210	H_sp_RAC07_NZ_CP016449.1_3810
og_697	H-sp_PBL-H3_substr_PBL-H3_B4__NZ_CP044972.1_306				H_crassostreae_LPB0072_NZ_CP017476.1_467			H_pseudoflava_DMS_1084_NZ_CP037867.1_4358			H_sp_PAMC_20947_NZ_CP039252.1_3843		H_sp_PBL-H3_substr_PBL-H3_2__NZ_CP044975.1_306	H_sp_RAC07_NZ_CP016449.1_3828	Hydrogenophaga_SL_48_study_contig_1_4704
og_698	H-sp_PBL-H3_substr_PBL-H3_B4__NZ_CP044972.1_530												H_sp_PBL-H3_substr_PBL-H3_2__NZ_CP044975.1_530	H_sp_RAC07_NZ_CP016449.1_2562
og_699	H-sp_PBL-H3_substr_PBL-H3_B4__NZ_CP044972.1_562												H_sp_PBL-H3_substr_PBL-H3_2__NZ_CP044975.1_562	H_sp_RAC07_NZ_CP016449.1_197
og_700	H-sp_PBL-H3_substr_PBL-H3_B4__NZ_CP044972.1_594												H_sp_PBL-H3_substr_PBL-H3_2__NZ_CP044975.1_594	H_sp_RAC07_NZ_CP016449.1_3291
og_701	H-sp_PBL-H3_substr_PBL-H3_B4__NZ_CP044972.1_658												H_sp_PBL-H3_substr_PBL-H3_2__NZ_CP044975.1_658	H_sp_RAC07_NZ_CP016449.1_291
og_702	H-sp_PBL-H3_substr_PBL-H3_B4__NZ_CP044972.1_690												H_sp_PBL-H3_substr_PBL-H3_2__NZ_CP044975.1_690	H_sp_RAC07_NZ_CP016449.1_329
og_703	H-sp_PBL-H3_substr_PBL-H3_B4__NZ_CP044972.1_722												H_sp_PBL-H3_substr_PBL-H3_2__NZ_CP044975.1_722	H_sp_RAC07_NZ_CP016449.1_365
og_704	H-sp_PBL-H3_substr_PBL-H3_B4__NZ_CP044972.1_818												H_sp_PBL-H3_substr_PBL-H3_2__NZ_CP044975.1_818	H_sp_RAC07_NZ_CP016449.1_463
og_705	H-sp_PBL-H3_substr_PBL-H3_B4__NZ_CP044972.1_850												H_sp_PBL-H3_substr_PBL-H3_2__NZ_CP044975.1_850	H_sp_RAC07_NZ_CP016449.1_496
og_706	H-sp_PBL-H3_substr_PBL-H3_B4__NZ_CP044972.1_882												H_sp_PBL-H3_substr_PBL-H3_2__NZ_CP044975.1_882	H_sp_RAC07_NZ_CP016449.1_537
og_707	H-sp_PBL-H3_substr_PBL-H3_B4__NZ_CP044972.1_946												H_sp_PBL-H3_substr_PBL-H3_2__NZ_CP044975.1_946	H_sp_RAC07_NZ_CP016449.1_2974
og_708	H-sp_PBL-H3_substr_PBL-H3_B4__NZ_CP044972.1_978												H_sp_PBL-H3_substr_PBL-H3_2__NZ_CP044975.1_978	H_sp_RAC07_NZ_CP016449.1_2946
og_709	H-sp_PBL-H3_substr_PBL-H3_B4__NZ_CP044972.1_1010												H_sp_PBL-H3_substr_PBL-H3_2__NZ_CP044975.1_1010	H_sp_RAC07_NZ_CP016449.1_2914
og_710	H-sp_PBL-H3_substr_PBL-H3_B4__NZ_CP044972.1_1138												H_sp_PBL-H3_substr_PBL-H3_2__NZ_CP044975.1_1138	H_sp_RAC07_NZ_CP016449.1_2620
og_711	H-sp_PBL-H3_substr_PBL-H3_B4__NZ_CP044972.1_1170												H_sp_PBL-H3_substr_PBL-H3_2__NZ_CP044975.1_1170	H_sp_RAC07_NZ_CP016449.1_2589
og_712	H-sp_PBL-H3_substr_PBL-H3_B4__NZ_CP044972.1_1234												H_sp_PBL-H3_substr_PBL-H3_2__NZ_CP044975.1_1234	H_sp_RAC07_NZ_CP016449.1_3452
og_713	H-sp_PBL-H3_substr_PBL-H3_B4__NZ_CP044972.1_1330												H_sp_PBL-H3_substr_PBL-H3_2__NZ_CP044975.1_1330	H_sp_RAC07_NZ_CP016449.1_2453
og_714	H-sp_PBL-H3_substr_PBL-H3_B4__NZ_CP044972.1_1426												H_sp_PBL-H3_substr_PBL-H3_2__NZ_CP044975.1_1426	H_sp_RAC07_NZ_CP016449.1_2362
og_715	H-sp_PBL-H3_substr_PBL-H3_B4__NZ_CP044972.1_1810				H_crassostreae_LPB0072_NZ_CP017476.1_2803			H_pseudoflava_DMS_1084_NZ_CP037867.1_1938			H_sp_PAMC_20947_NZ_CP039252.1_1462		H_sp_PBL-H3_substr_PBL-H3_2__NZ_CP044975.1_1810	H_sp_RAC07_NZ_CP016449.1_2083	Hydrogenophaga_SL_48_study_contig_1_2047
og_716	H-sp_PBL-H3_substr_PBL-H3_B4__NZ_CP044972.1_2194												H_sp_PBL-H3_substr_PBL-H3_2__NZ_CP044975.1_2194	H_sp_RAC07_NZ_CP016449.1_1729
og_717	H-sp_PBL-H3_substr_PBL-H3_B4__NZ_CP044972.1_2226												H_sp_PBL-H3_substr_PBL-H3_2__NZ_CP044975.1_2226	H_sp_RAC07_NZ_CP016449.1_1638
og_718	H-sp_PBL-H3_substr_PBL-H3_B4__NZ_CP044972.1_2258												H_sp_PBL-H3_substr_PBL-H3_2__NZ_CP044975.1_2258	H_sp_RAC07_NZ_CP016449.1_1603
og_719	H-sp_PBL-H3_substr_PBL-H3_B4__NZ_CP044972.1_2386												H_sp_PBL-H3_substr_PBL-H3_2__NZ_CP044975.1_2386	H_sp_RAC07_NZ_CP016449.1_1485
og_720	H-sp_PBL-H3_substr_PBL-H3_B4__NZ_CP044972.1_2450												H_sp_PBL-H3_substr_PBL-H3_2__NZ_CP044975.1_2450	H_sp_RAC07_NZ_CP016449.1_1433
og_721	H-sp_PBL-H3_substr_PBL-H3_B4__NZ_CP044972.1_2514												H_sp_PBL-H3_substr_PBL-H3_2__NZ_CP044975.1_2514	H_sp_RAC07_NZ_CP016449.1_1362
og_722	H-sp_PBL-H3_substr_PBL-H3_B4__NZ_CP044972.1_2642												H_sp_PBL-H3_substr_PBL-H3_2__NZ_CP044975.1_2642	H_sp_RAC07_NZ_CP016449.1_1269
og_723	H-sp_PBL-H3_substr_PBL-H3_B4__NZ_CP044972.1_2674												H_sp_PBL-H3_substr_PBL-H3_2__NZ_CP044975.1_2674	H_sp_RAC07_NZ_CP016449.1_1224
og_724	H-sp_PBL-H3_substr_PBL-H3_B4__NZ_CP044972.1_2706												H_sp_PBL-H3_substr_PBL-H3_2__NZ_CP044975.1_2706	H_sp_RAC07_NZ_CP016449.1_1193
og_725	H-sp_PBL-H3_substr_PBL-H3_B4__NZ_CP044972.1_2770												H_sp_PBL-H3_substr_PBL-H3_2__NZ_CP044975.1_2770	H_sp_RAC07_NZ_CP016449.1_1137
og_726	H-sp_PBL-H3_substr_PBL-H3_B4__NZ_CP044972.1_2898				H_crassostreae_LPB0072_NZ_CP017476.1_1464						H_sp_PAMC_20947_NZ_CP039252.1_312		H_sp_PBL-H3_substr_PBL-H3_2__NZ_CP044975.1_2898	H_sp_RAC07_NZ_CP016449.1_1037	Hydrogenophaga_SL_48_study_contig_1_716
og_727	H-sp_PBL-H3_substr_PBL-H3_B4__NZ_CP044972.1_2930				H_crassostreae_LPB0072_NZ_CP017476.1_2999								H_sp_PBL-H3_substr_PBL-H3_2__NZ_CP044975.1_2930	H_sp_RAC07_NZ_CP016449.1_1012	Hydrogenophaga_SL_48_study_contig_1_2327
og_728	H-sp_PBL-H3_substr_PBL-H3_B4__NZ_CP044972.1_3090												H_sp_PBL-H3_substr_PBL-H3_2__NZ_CP044975.1_3090	H_sp_RAC07_NZ_CP016449.1_785
og_729	H-sp_PBL-H3_substr_PBL-H3_B4__NZ_CP044972.1_3410												H_sp_PBL-H3_substr_PBL-H3_2__NZ_CP044975.1_3410	H_sp_RAC07_NZ_CP016449.1_3149
og_730	H-sp_PBL-H3_substr_PBL-H3_B4__NZ_CP044972.1_3634												H_sp_PBL-H3_substr_PBL-H3_2__NZ_CP044975.1_3634	H_sp_RAC07_NZ_CP016449.1_3527
og_731	H-sp_PBL-H3_substr_PBL-H3_B4__NZ_CP044972.1_3666												H_sp_PBL-H3_substr_PBL-H3_2__NZ_CP044975.1_3666	H_sp_RAC07_NZ_CP016449.1_3561
og_732	H-sp_PBL-H3_substr_PBL-H3_B4__NZ_CP044972.1_4018												H_sp_PBL-H3_substr_PBL-H3_2__NZ_CP044975.1_4018	H_sp_RAC07_NZ_CP016449.1_4124
og_733	H-sp_PBL-H3_substr_PBL-H3_B4__NZ_CP044972.1_4050												H_sp_PBL-H3_substr_PBL-H3_2__NZ_CP044975.1_4050	H_sp_RAC07_NZ_CP016449.1_4091
og_734	H-sp_PBL-H3_substr_PBL-H3_B4__NZ_CP044972.1_147												H_sp_PBL-H3_substr_PBL-H3_2__NZ_CP044975.1_147	H_sp_RAC07_NZ_CP016449.1_3924
og_735	H-sp_PBL-H3_substr_PBL-H3_B4__NZ_CP044972.1_307				H_crassostreae_LPB0072_NZ_CP017476.1_466			H_pseudoflava_DMS_1084_NZ_CP037867.1_4359			H_sp_PAMC_20947_NZ_CP039252.1_3842		H_sp_PBL-H3_substr_PBL-H3_2__NZ_CP044975.1_307	H_sp_RAC07_NZ_CP016449.1_3827	Hydrogenophaga_SL_48_study_contig_1_4703
og_736	H-sp_PBL-H3_substr_PBL-H3_B4__NZ_CP044972.1_499												H_sp_PBL-H3_substr_PBL-H3_2__NZ_CP044975.1_499	H_sp_RAC07_NZ_CP016449.1_160
og_737	H-sp_PBL-H3_substr_PBL-H3_B4__NZ_CP044972.1_531												H_sp_PBL-H3_substr_PBL-H3_2__NZ_CP044975.1_531	H_sp_RAC07_NZ_CP016449.1_2563
og_738	H-sp_PBL-H3_substr_PBL-H3_B4__NZ_CP044972.1_723												H_sp_PBL-H3_substr_PBL-H3_2__NZ_CP044975.1_723	H_sp_RAC07_NZ_CP016449.1_366
og_739	H-sp_PBL-H3_substr_PBL-H3_B4__NZ_CP044972.1_787												H_sp_PBL-H3_substr_PBL-H3_2__NZ_CP044975.1_787	H_sp_RAC07_NZ_CP016449.1_428
og_740	H-sp_PBL-H3_substr_PBL-H3_B4__NZ_CP044972.1_819												H_sp_PBL-H3_substr_PBL-H3_2__NZ_CP044975.1_819	H_sp_RAC07_NZ_CP016449.1_464
og_741	H-sp_PBL-H3_substr_PBL-H3_B4__NZ_CP044972.1_947												H_sp_PBL-H3_substr_PBL-H3_2__NZ_CP044975.1_947	H_sp_RAC07_NZ_CP016449.1_2973
og_742	H-sp_PBL-H3_substr_PBL-H3_B4__NZ_CP044972.1_979												H_sp_PBL-H3_substr_PBL-H3_2__NZ_CP044975.1_979	H_sp_RAC07_NZ_CP016449.1_2945
og_743	H-sp_PBL-H3_substr_PBL-H3_B4__NZ_CP044972.1_1011												H_sp_PBL-H3_substr_PBL-H3_2__NZ_CP044975.1_1011	H_sp_RAC07_NZ_CP016449.1_2913
og_744	H-sp_PBL-H3_substr_PBL-H3_B4__NZ_CP044972.1_1075												H_sp_PBL-H3_substr_PBL-H3_2__NZ_CP044975.1_1075	H_sp_RAC07_NZ_CP016449.1_3434
og_745	H-sp_PBL-H3_substr_PBL-H3_B4__NZ_CP044972.1_1107												H_sp_PBL-H3_substr_PBL-H3_2__NZ_CP044975.1_1107	H_sp_RAC07_NZ_CP016449.1_2650
og_746	H-sp_PBL-H3_substr_PBL-H3_B4__NZ_CP044972.1_1139												H_sp_PBL-H3_substr_PBL-H3_2__NZ_CP044975.1_1139	H_sp_RAC07_NZ_CP016449.1_2619
og_747	H-sp_PBL-H3_substr_PBL-H3_B4__NZ_CP044972.1_1235												H_sp_PBL-H3_substr_PBL-H3_2__NZ_CP044975.1_1235	H_sp_RAC07_NZ_CP016449.1_3453
og_748	H-sp_PBL-H3_substr_PBL-H3_B4__NZ_CP044972.1_1779												H_sp_PBL-H3_substr_PBL-H3_2__NZ_CP044975.1_1779	H_sp_RAC07_NZ_CP016449.1_2114
og_749	H-sp_PBL-H3_substr_PBL-H3_B4__NZ_CP044972.1_1811												H_sp_PBL-H3_substr_PBL-H3_2__NZ_CP044975.1_1811	H_sp_RAC07_NZ_CP016449.1_2082
og_750	H-sp_PBL-H3_substr_PBL-H3_B4__NZ_CP044972.1_2067												H_sp_PBL-H3_substr_PBL-H3_2__NZ_CP044975.1_2067	H_sp_RAC07_NZ_CP016449.1_1787
og_751	H-sp_PBL-H3_substr_PBL-H3_B4__NZ_CP044972.1_2195												H_sp_PBL-H3_substr_PBL-H3_2__NZ_CP044975.1_2195	H_sp_RAC07_NZ_CP016449.1_1730
og_752	H-sp_PBL-H3_substr_PBL-H3_B4__NZ_CP044972.1_2227												H_sp_PBL-H3_substr_PBL-H3_2__NZ_CP044975.1_2227	H_sp_RAC07_NZ_CP016449.1_1637
og_753	H-sp_PBL-H3_substr_PBL-H3_B4__NZ_CP044972.1_2259												H_sp_PBL-H3_substr_PBL-H3_2__NZ_CP044975.1_2259	H_sp_RAC07_NZ_CP016449.1_1602
og_754	H-sp_PBL-H3_substr_PBL-H3_B4__NZ_CP044972.1_2483												H_sp_PBL-H3_substr_PBL-H3_2__NZ_CP044975.1_2483	H_sp_RAC07_NZ_CP016449.1_1398
og_755	H-sp_PBL-H3_substr_PBL-H3_B4__NZ_CP044972.1_2515												H_sp_PBL-H3_substr_PBL-H3_2__NZ_CP044975.1_2515	H_sp_RAC07_NZ_CP016449.1_1359
og_756	H-sp_PBL-H3_substr_PBL-H3_B4__NZ_CP044972.1_2675												H_sp_PBL-H3_substr_PBL-H3_2__NZ_CP044975.1_2675	H_sp_RAC07_NZ_CP016449.1_1223
og_757	H-sp_PBL-H3_substr_PBL-H3_B4__NZ_CP044972.1_2739												H_sp_PBL-H3_substr_PBL-H3_2__NZ_CP044975.1_2739	H_sp_RAC07_NZ_CP016449.1_1169
og_758	H-sp_PBL-H3_substr_PBL-H3_B4__NZ_CP044972.1_2835				H_crassostreae_LPB0072_NZ_CP017476.1_2744			H_pseudoflava_DMS_1084_NZ_CP037867.1_3459			H_sp_PAMC_20947_NZ_CP039252.1_342		H_sp_PBL-H3_substr_PBL-H3_2__NZ_CP044975.1_2835	H_sp_RAC07_NZ_CP016449.1_1081	Hydrogenophaga_SL_48_study_contig_1_778
og_759	H-sp_PBL-H3_substr_PBL-H3_B4__NZ_CP044972.1_2899												H_sp_PBL-H3_substr_PBL-H3_2__NZ_CP044975.1_2899	H_sp_RAC07_NZ_CP016449.1_1036
og_760	H-sp_PBL-H3_substr_PBL-H3_B4__NZ_CP044972.1_2931				H_crassostreae_LPB0072_NZ_CP017476.1_3000								H_sp_PBL-H3_substr_PBL-H3_2__NZ_CP044975.1_2931	H_sp_RAC07_NZ_CP016449.1_1011	Hydrogenophaga_SL_48_study_contig_1_2328
og_761	H-sp_PBL-H3_substr_PBL-H3_B4__NZ_CP044972.1_3347												H_sp_PBL-H3_substr_PBL-H3_2__NZ_CP044975.1_3347	H_sp_RAC07_NZ_CP016449.1_3074
og_762	H-sp_PBL-H3_substr_PBL-H3_B4__NZ_CP044972.1_3411												H_sp_PBL-H3_substr_PBL-H3_2__NZ_CP044975.1_3411	H_sp_RAC07_NZ_CP016449.1_3150
og_763	H-sp_PBL-H3_substr_PBL-H3_B4__NZ_CP044972.1_3475												H_sp_PBL-H3_substr_PBL-H3_2__NZ_CP044975.1_3475	H_sp_RAC07_NZ_CP016449.1_3223
og_764	H-sp_PBL-H3_substr_PBL-H3_B4__NZ_CP044972.1_3635							H_pseudoflava_DMS_1084_NZ_CP037867.1_4117					H_sp_PBL-H3_substr_PBL-H3_2__NZ_CP044975.1_3635	H_sp_RAC07_NZ_CP016449.1_3528	Hydrogenophaga_SL_48_study_contig_1_4981
og_765	H-sp_PBL-H3_substr_PBL-H3_B4__NZ_CP044972.1_3699												H_sp_PBL-H3_substr_PBL-H3_2__NZ_CP044975.1_3699	H_sp_RAC07_NZ_CP016449.1_3607
og_766	H-sp_PBL-H3_substr_PBL-H3_B4__NZ_CP044972.1_3731												H_sp_PBL-H3_substr_PBL-H3_2__NZ_CP044975.1_3731	H_sp_RAC07_NZ_CP016449.1_135
og_767	H-sp_PBL-H3_substr_PBL-H3_B4__NZ_CP044972.1_3827												H_sp_PBL-H3_substr_PBL-H3_2__NZ_CP044975.1_3827	H_sp_RAC07_NZ_CP016449.1_30
og_768	H-sp_PBL-H3_substr_PBL-H3_B4__NZ_CP044972.1_3955												H_sp_PBL-H3_substr_PBL-H3_2__NZ_CP044975.1_3955	H_sp_RAC07_NZ_CP016449.1_4206
og_769	H-sp_PBL-H3_substr_PBL-H3_B4__NZ_CP044972.1_3987												H_sp_PBL-H3_substr_PBL-H3_2__NZ_CP044975.1_3987	H_sp_RAC07_NZ_CP016449.1_4156
og_770	H-sp_PBL-H3_substr_PBL-H3_B4__NZ_CP044972.1_84												H_sp_PBL-H3_substr_PBL-H3_2__NZ_CP044975.1_84	H_sp_RAC07_NZ_CP016449.1_4023
og_771	H-sp_PBL-H3_substr_PBL-H3_B4__NZ_CP044972.1_148												H_sp_PBL-H3_substr_PBL-H3_2__NZ_CP044975.1_148	H_sp_RAC07_NZ_CP016449.1_3923
og_772	H-sp_PBL-H3_substr_PBL-H3_B4__NZ_CP044972.1_244												H_sp_PBL-H3_substr_PBL-H3_2__NZ_CP044975.1_244	H_sp_RAC07_NZ_CP016449.1_3885
og_773	H-sp_PBL-H3_substr_PBL-H3_B4__NZ_CP044972.1_276												H_sp_PBL-H3_substr_PBL-H3_2__NZ_CP044975.1_276	H_sp_RAC07_NZ_CP016449.1_3857
og_774	H-sp_PBL-H3_substr_PBL-H3_B4__NZ_CP044972.1_308				H_crassostreae_LPB0072_NZ_CP017476.1_465			H_pseudoflava_DMS_1084_NZ_CP037867.1_4360			H_sp_PAMC_20947_NZ_CP039252.1_3841		H_sp_PBL-H3_substr_PBL-H3_2__NZ_CP044975.1_308	H_sp_RAC07_NZ_CP016449.1_3826	Hydrogenophaga_SL_48_study_contig_1_4702
og_775	H-sp_PBL-H3_substr_PBL-H3_B4__NZ_CP044972.1_404												H_sp_PBL-H3_substr_PBL-H3_2__NZ_CP044975.1_404	H_sp_RAC07_NZ_CP016449.1_3752
og_776	H-sp_PBL-H3_substr_PBL-H3_B4__NZ_CP044972.1_436												H_sp_PBL-H3_substr_PBL-H3_2__NZ_CP044975.1_436	H_sp_RAC07_NZ_CP016449.1_3688
og_777	H-sp_PBL-H3_substr_PBL-H3_B4__NZ_CP044972.1_628												H_sp_PBL-H3_substr_PBL-H3_2__NZ_CP044975.1_628	H_sp_RAC07_NZ_CP016449.1_258
og_778	H-sp_PBL-H3_substr_PBL-H3_B4__NZ_CP044972.1_692												H_sp_PBL-H3_substr_PBL-H3_2__NZ_CP044975.1_692	H_sp_RAC07_NZ_CP016449.1_333
og_779	H-sp_PBL-H3_substr_PBL-H3_B4__NZ_CP044972.1_756												H_sp_PBL-H3_substr_PBL-H3_2__NZ_CP044975.1_756	H_sp_RAC07_NZ_CP016449.1_401
og_780	H-sp_PBL-H3_substr_PBL-H3_B4__NZ_CP044972.1_820												H_sp_PBL-H3_substr_PBL-H3_2__NZ_CP044975.1_820	H_sp_RAC07_NZ_CP016449.1_465
og_781	H-sp_PBL-H3_substr_PBL-H3_B4__NZ_CP044972.1_980												H_sp_PBL-H3_substr_PBL-H3_2__NZ_CP044975.1_980	H_sp_RAC07_NZ_CP016449.1_2944
og_782	H-sp_PBL-H3_substr_PBL-H3_B4__NZ_CP044972.1_1012												H_sp_PBL-H3_substr_PBL-H3_2__NZ_CP044975.1_1012	H_sp_RAC07_NZ_CP016449.1_2912
og_783	H-sp_PBL-H3_substr_PBL-H3_B4__NZ_CP044972.1_1076												H_sp_PBL-H3_substr_PBL-H3_2__NZ_CP044975.1_1076	H_sp_RAC07_NZ_CP016449.1_3435
og_784	H-sp_PBL-H3_substr_PBL-H3_B4__NZ_CP044972.1_1236												H_sp_PBL-H3_substr_PBL-H3_2__NZ_CP044975.1_1236	H_sp_RAC07_NZ_CP016449.1_3292
og_785	H-sp_PBL-H3_substr_PBL-H3_B4__NZ_CP044972.1_1332												H_sp_PBL-H3_substr_PBL-H3_2__NZ_CP044975.1_1332	H_sp_RAC07_NZ_CP016449.1_2449
og_786	H-sp_PBL-H3_substr_PBL-H3_B4__NZ_CP044972.1_1428												H_sp_PBL-H3_substr_PBL-H3_2__NZ_CP044975.1_1428	H_sp_RAC07_NZ_CP016449.1_2360
og_787	H-sp_PBL-H3_substr_PBL-H3_B4__NZ_CP044972.1_1684												H_sp_PBL-H3_substr_PBL-H3_2__NZ_CP044975.1_1684	H_sp_RAC07_NZ_CP016449.1_2187
og_788	H-sp_PBL-H3_substr_PBL-H3_B4__NZ_CP044972.1_1748												H_sp_PBL-H3_substr_PBL-H3_2__NZ_CP044975.1_1748	H_sp_RAC07_NZ_CP016449.1_2133
og_789	H-sp_PBL-H3_substr_PBL-H3_B4__NZ_CP044972.1_1780												H_sp_PBL-H3_substr_PBL-H3_2__NZ_CP044975.1_1780	H_sp_RAC07_NZ_CP016449.1_2113
og_790	H-sp_PBL-H3_substr_PBL-H3_B4__NZ_CP044972.1_2004												H_sp_PBL-H3_substr_PBL-H3_2__NZ_CP044975.1_2004	H_sp_RAC07_NZ_CP016449.1_1869
og_791	H-sp_PBL-H3_substr_PBL-H3_B4__NZ_CP044972.1_2100												H_sp_PBL-H3_substr_PBL-H3_2__NZ_CP044975.1_2100	H_sp_RAC07_NZ_CP016449.1_1645
og_792	H-sp_PBL-H3_substr_PBL-H3_B4__NZ_CP044972.1_2164												H_sp_PBL-H3_substr_PBL-H3_2__NZ_CP044975.1_2164	H_sp_RAC07_NZ_CP016449.1_1692
og_793	H-sp_PBL-H3_substr_PBL-H3_B4__NZ_CP044972.1_2260												H_sp_PBL-H3_substr_PBL-H3_2__NZ_CP044975.1_2260	H_sp_RAC07_NZ_CP016449.1_1601
og_794	H-sp_PBL-H3_substr_PBL-H3_B4__NZ_CP044972.1_2452												H_sp_PBL-H3_substr_PBL-H3_2__NZ_CP044975.1_2452	H_sp_RAC07_NZ_CP016449.1_1431
og_795	H-sp_PBL-H3_substr_PBL-H3_B4__NZ_CP044972.1_2516												H_sp_PBL-H3_substr_PBL-H3_2__NZ_CP044975.1_2516	H_sp_RAC07_NZ_CP016449.1_1358
og_796	H-sp_PBL-H3_substr_PBL-H3_B4__NZ_CP044972.1_2676	H__laconesensis_BE_331_NZ_JAFBFZ010000001.1_667								H_sp_BPS33_NZ_CP044549.1_3766			H_sp_PBL-H3_substr_PBL-H3_2__NZ_CP044975.1_2676	H_sp_RAC07_NZ_CP016449.1_1222
og_797	H-sp_PBL-H3_substr_PBL-H3_B4__NZ_CP044972.1_2900												H_sp_PBL-H3_substr_PBL-H3_2__NZ_CP044975.1_2900	H_sp_RAC07_NZ_CP016449.1_1035
og_798	H-sp_PBL-H3_substr_PBL-H3_B4__NZ_CP044972.1_2932												H_sp_PBL-H3_substr_PBL-H3_2__NZ_CP044975.1_2932	H_sp_RAC07_NZ_CP016449.1_1010
og_799	H-sp_PBL-H3_substr_PBL-H3_B4__NZ_CP044972.1_3028												H_sp_PBL-H3_substr_PBL-H3_2__NZ_CP044975.1_3028	H_sp_RAC07_NZ_CP016449.1_2583
og_800	H-sp_PBL-H3_substr_PBL-H3_B4__NZ_CP044972.1_3156												H_sp_PBL-H3_substr_PBL-H3_2__NZ_CP044975.1_3156	H_sp_RAC07_NZ_CP016449.1_720
og_801	H-sp_PBL-H3_substr_PBL-H3_B4__NZ_CP044972.1_3412												H_sp_PBL-H3_substr_PBL-H3_2__NZ_CP044975.1_3412	H_sp_RAC07_NZ_CP016449.1_3151
og_802	H-sp_PBL-H3_substr_PBL-H3_B4__NZ_CP044972.1_3444												H_sp_PBL-H3_substr_PBL-H3_2__NZ_CP044975.1_3444	H_sp_RAC07_NZ_CP016449.1_3188
og_803	H-sp_PBL-H3_substr_PBL-H3_B4__NZ_CP044972.1_3476												H_sp_PBL-H3_substr_PBL-H3_2__NZ_CP044975.1_3476	H_sp_RAC07_NZ_CP016449.1_3224
og_804	H-sp_PBL-H3_substr_PBL-H3_B4__NZ_CP044972.1_3636							H_pseudoflava_DMS_1084_NZ_CP037867.1_4118					H_sp_PBL-H3_substr_PBL-H3_2__NZ_CP044975.1_3636	H_sp_RAC07_NZ_CP016449.1_3529	Hydrogenophaga_SL_48_study_contig_1_4980
og_805	H-sp_PBL-H3_substr_PBL-H3_B4__NZ_CP044972.1_3796												H_sp_PBL-H3_substr_PBL-H3_2__NZ_CP044975.1_3796	H_sp_RAC07_NZ_CP016449.1_68
og_806	H-sp_PBL-H3_substr_PBL-H3_B4__NZ_CP044972.1_3988												H_sp_PBL-H3_substr_PBL-H3_2__NZ_CP044975.1_3988	H_sp_RAC07_NZ_CP016449.1_4155
og_807	H-sp_PBL-H3_substr_PBL-H3_B4__NZ_CP044972.1_149												H_sp_PBL-H3_substr_PBL-H3_2__NZ_CP044975.1_149	H_sp_RAC07_NZ_CP016449.1_3922
og_808	H-sp_PBL-H3_substr_PBL-H3_B4__NZ_CP044972.1_213				H_crassostreae_LPB0072_NZ_CP017476.1_232			H_pseudoflava_DMS_1084_NZ_CP037867.1_224			H_sp_PAMC_20947_NZ_CP039252.1_3300		H_sp_PBL-H3_substr_PBL-H3_2__NZ_CP044975.1_213	H_sp_RAC07_NZ_CP016449.1_3813	Hydrogenophaga_SL_48_study_contig_1_3900
og_809	H-sp_PBL-H3_substr_PBL-H3_B4__NZ_CP044972.1_277												H_sp_PBL-H3_substr_PBL-H3_2__NZ_CP044975.1_277	H_sp_RAC07_NZ_CP016449.1_3856
og_810	H-sp_PBL-H3_substr_PBL-H3_B4__NZ_CP044972.1_309				H_crassostreae_LPB0072_NZ_CP017476.1_464			H_pseudoflava_DMS_1084_NZ_CP037867.1_4361			H_sp_PAMC_20947_NZ_CP039252.1_3840		H_sp_PBL-H3_substr_PBL-H3_2__NZ_CP044975.1_309	H_sp_RAC07_NZ_CP016449.1_3825	Hydrogenophaga_SL_48_study_contig_1_4701
og_811	H-sp_PBL-H3_substr_PBL-H3_B4__NZ_CP044972.1_405												H_sp_PBL-H3_substr_PBL-H3_2__NZ_CP044975.1_405	H_sp_RAC07_NZ_CP016449.1_3751
og_812	H-sp_PBL-H3_substr_PBL-H3_B4__NZ_CP044972.1_533												H_sp_PBL-H3_substr_PBL-H3_2__NZ_CP044975.1_533	H_sp_RAC07_NZ_CP016449.1_2565
og_813	H-sp_PBL-H3_substr_PBL-H3_B4__NZ_CP044972.1_565												H_sp_PBL-H3_substr_PBL-H3_2__NZ_CP044975.1_565	H_sp_RAC07_NZ_CP016449.1_198
og_814	H-sp_PBL-H3_substr_PBL-H3_B4__NZ_CP044972.1_661												H_sp_PBL-H3_substr_PBL-H3_2__NZ_CP044975.1_661	H_sp_RAC07_NZ_CP016449.1_294
og_815	H-sp_PBL-H3_substr_PBL-H3_B4__NZ_CP044972.1_693												H_sp_PBL-H3_substr_PBL-H3_2__NZ_CP044975.1_693	H_sp_RAC07_NZ_CP016449.1_334
og_816	H-sp_PBL-H3_substr_PBL-H3_B4__NZ_CP044972.1_725												H_sp_PBL-H3_substr_PBL-H3_2__NZ_CP044975.1_725	H_sp_RAC07_NZ_CP016449.1_368
og_817	H-sp_PBL-H3_substr_PBL-H3_B4__NZ_CP044972.1_821												H_sp_PBL-H3_substr_PBL-H3_2__NZ_CP044975.1_821	H_sp_RAC07_NZ_CP016449.1_466
og_818	H-sp_PBL-H3_substr_PBL-H3_B4__NZ_CP044972.1_853				H_crassostreae_LPB0072_NZ_CP017476.1_3818			H_pseudoflava_DMS_1084_NZ_CP037867.1_965			H_sp_PAMC_20947_NZ_CP039252.1_4241		H_sp_PBL-H3_substr_PBL-H3_2__NZ_CP044975.1_853	H_sp_RAC07_NZ_CP016449.1_499	Hydrogenophaga_SL_48_study_contig_1_3355
og_819	H-sp_PBL-H3_substr_PBL-H3_B4__NZ_CP044972.1_981												H_sp_PBL-H3_substr_PBL-H3_2__NZ_CP044975.1_981	H_sp_RAC07_NZ_CP016449.1_2943
og_820	H-sp_PBL-H3_substr_PBL-H3_B4__NZ_CP044972.1_1013												H_sp_PBL-H3_substr_PBL-H3_2__NZ_CP044975.1_1013	H_sp_RAC07_NZ_CP016449.1_2911
og_821	H-sp_PBL-H3_substr_PBL-H3_B4__NZ_CP044972.1_1045												H_sp_PBL-H3_substr_PBL-H3_2__NZ_CP044975.1_1045	H_sp_RAC07_NZ_CP016449.1_660
og_822	H-sp_PBL-H3_substr_PBL-H3_B4__NZ_CP044972.1_1077												H_sp_PBL-H3_substr_PBL-H3_2__NZ_CP044975.1_1077	H_sp_RAC07_NZ_CP016449.1_3436
og_823	H-sp_PBL-H3_substr_PBL-H3_B4__NZ_CP044972.1_1237												H_sp_PBL-H3_substr_PBL-H3_2__NZ_CP044975.1_1237	H_sp_RAC07_NZ_CP016449.1_968
og_824	H-sp_PBL-H3_substr_PBL-H3_B4__NZ_CP044972.1_1365												H_sp_PBL-H3_substr_PBL-H3_2__NZ_CP044975.1_1365	H_sp_RAC07_NZ_CP016449.1_2417
og_825	H-sp_PBL-H3_substr_PBL-H3_B4__NZ_CP044972.1_1461												H_sp_PBL-H3_substr_PBL-H3_2__NZ_CP044975.1_1461	H_sp_RAC07_NZ_CP016449.1_2326
og_826	H-sp_PBL-H3_substr_PBL-H3_B4__NZ_CP044972.1_1557												H_sp_PBL-H3_substr_PBL-H3_2__NZ_CP044975.1_1557	H_sp_RAC07_NZ_CP016449.1_663	Hydrogenophaga_SL_48_study_contig_1_2700
og_827	H-sp_PBL-H3_substr_PBL-H3_B4__NZ_CP044972.1_1621				H_crassostreae_LPB0072_NZ_CP017476.1_3434						H_sp_PAMC_20947_NZ_CP039252.1_1856		H_sp_PBL-H3_substr_PBL-H3_2__NZ_CP044975.1_1621	H_sp_RAC07_NZ_CP016449.1_2247
og_828	H-sp_PBL-H3_substr_PBL-H3_B4__NZ_CP044972.1_1749												H_sp_PBL-H3_substr_PBL-H3_2__NZ_CP044975.1_1749	H_sp_RAC07_NZ_CP016449.1_2556
og_829	H-sp_PBL-H3_substr_PBL-H3_B4__NZ_CP044972.1_1781												H_sp_PBL-H3_substr_PBL-H3_2__NZ_CP044975.1_1781	H_sp_RAC07_NZ_CP016449.1_2112
og_830	H-sp_PBL-H3_substr_PBL-H3_B4__NZ_CP044972.1_1941												H_sp_PBL-H3_substr_PBL-H3_2__NZ_CP044975.1_1941	H_sp_RAC07_NZ_CP016449.1_1933
og_831	H-sp_PBL-H3_substr_PBL-H3_B4__NZ_CP044972.1_2165												H_sp_PBL-H3_substr_PBL-H3_2__NZ_CP044975.1_2165	H_sp_RAC07_NZ_CP016449.1_1693
og_832	H-sp_PBL-H3_substr_PBL-H3_B4__NZ_CP044972.1_2485												H_sp_PBL-H3_substr_PBL-H3_2__NZ_CP044975.1_2485	H_sp_RAC07_NZ_CP016449.1_1391
og_833	H-sp_PBL-H3_substr_PBL-H3_B4__NZ_CP044972.1_2517												H_sp_PBL-H3_substr_PBL-H3_2__NZ_CP044975.1_2517	H_sp_RAC07_NZ_CP016449.1_1357
og_834	H-sp_PBL-H3_substr_PBL-H3_B4__NZ_CP044972.1_2645												H_sp_PBL-H3_substr_PBL-H3_2__NZ_CP044975.1_2645	H_sp_RAC07_NZ_CP016449.1_1267
og_835	H-sp_PBL-H3_substr_PBL-H3_B4__NZ_CP044972.1_2677												H_sp_PBL-H3_substr_PBL-H3_2__NZ_CP044975.1_2677	H_sp_RAC07_NZ_CP016449.1_1221
og_836	H-sp_PBL-H3_substr_PBL-H3_B4__NZ_CP044972.1_2837												H_sp_PBL-H3_substr_PBL-H3_2__NZ_CP044975.1_2837	H_sp_RAC07_NZ_CP016449.1_1079
og_837	H-sp_PBL-H3_substr_PBL-H3_B4__NZ_CP044972.1_3029												H_sp_PBL-H3_substr_PBL-H3_2__NZ_CP044975.1_3029	H_sp_RAC07_NZ_CP016449.1_2584
og_838	H-sp_PBL-H3_substr_PBL-H3_B4__NZ_CP044972.1_3061												H_sp_PBL-H3_substr_PBL-H3_2__NZ_CP044975.1_3061	H_sp_RAC07_NZ_CP016449.1_829
og_839	H-sp_PBL-H3_substr_PBL-H3_B4__NZ_CP044972.1_3157												H_sp_PBL-H3_substr_PBL-H3_2__NZ_CP044975.1_3157	H_sp_RAC07_NZ_CP016449.1_719
og_840	H-sp_PBL-H3_substr_PBL-H3_B4__NZ_CP044972.1_3253												H_sp_PBL-H3_substr_PBL-H3_2__NZ_CP044975.1_3253	H_sp_RAC07_NZ_CP016449.1_598
og_841	H-sp_PBL-H3_substr_PBL-H3_B4__NZ_CP044972.1_3541												H_sp_PBL-H3_substr_PBL-H3_2__NZ_CP044975.1_3541	H_sp_RAC07_NZ_CP016449.1_3401
og_842	H-sp_PBL-H3_substr_PBL-H3_B4__NZ_CP044972.1_3605												H_sp_PBL-H3_substr_PBL-H3_2__NZ_CP044975.1_3605	H_sp_RAC07_NZ_CP016449.1_3497
og_843	H-sp_PBL-H3_substr_PBL-H3_B4__NZ_CP044972.1_3637							H_pseudoflava_DMS_1084_NZ_CP037867.1_4119					H_sp_PBL-H3_substr_PBL-H3_2__NZ_CP044975.1_3637	H_sp_RAC07_NZ_CP016449.1_3530	Hydrogenophaga_SL_48_study_contig_1_4979
og_844	H-sp_PBL-H3_substr_PBL-H3_B4__NZ_CP044972.1_3669												H_sp_PBL-H3_substr_PBL-H3_2__NZ_CP044975.1_3669	H_sp_RAC07_NZ_CP016449.1_3564
og_845	H-sp_PBL-H3_substr_PBL-H3_B4__NZ_CP044972.1_3829												H_sp_PBL-H3_substr_PBL-H3_2__NZ_CP044975.1_3829	H_sp_RAC07_NZ_CP016449.1_28
og_846	H-sp_PBL-H3_substr_PBL-H3_B4__NZ_CP044972.1_4021									H_sp_BPS33_NZ_CP044549.1_5770			H_sp_PBL-H3_substr_PBL-H3_2__NZ_CP044975.1_4021	H_sp_RAC07_NZ_CP016449.1_4121
og_847	H-sp_PBL-H3_substr_PBL-H3_B4__NZ_CP044972.1_4053												H_sp_PBL-H3_substr_PBL-H3_2__NZ_CP044975.1_4053	H_sp_RAC07_NZ_CP016449.1_4088
og_848	H-sp_PBL-H3_substr_PBL-H3_B4__NZ_CP044972.1_54												H_sp_PBL-H3_substr_PBL-H3_2__NZ_CP044975.1_54	H_sp_RAC07_NZ_CP016449.1_3326
og_849	H-sp_PBL-H3_substr_PBL-H3_B4__NZ_CP044972.1_150												H_sp_PBL-H3_substr_PBL-H3_2__NZ_CP044975.1_150	H_sp_RAC07_NZ_CP016449.1_3921
og_850	H-sp_PBL-H3_substr_PBL-H3_B4__NZ_CP044972.1_278												H_sp_PBL-H3_substr_PBL-H3_2__NZ_CP044975.1_278	H_sp_RAC07_NZ_CP016449.1_3855
og_851	H-sp_PBL-H3_substr_PBL-H3_B4__NZ_CP044972.1_374												H_sp_PBL-H3_substr_PBL-H3_2__NZ_CP044975.1_374	H_sp_RAC07_NZ_CP016449.1_3894
og_852	H-sp_PBL-H3_substr_PBL-H3_B4__NZ_CP044972.1_470												H_sp_PBL-H3_substr_PBL-H3_2__NZ_CP044975.1_470	H_sp_RAC07_NZ_CP016449.1_3652
og_853	H-sp_PBL-H3_substr_PBL-H3_B4__NZ_CP044972.1_534												H_sp_PBL-H3_substr_PBL-H3_2__NZ_CP044975.1_534	H_sp_RAC07_NZ_CP016449.1_2566
og_854	H-sp_PBL-H3_substr_PBL-H3_B4__NZ_CP044972.1_694												H_sp_PBL-H3_substr_PBL-H3_2__NZ_CP044975.1_694	H_sp_RAC07_NZ_CP016449.1_335
og_855	H-sp_PBL-H3_substr_PBL-H3_B4__NZ_CP044972.1_790												H_sp_PBL-H3_substr_PBL-H3_2__NZ_CP044975.1_790	H_sp_RAC07_NZ_CP016449.1_434
og_856	H-sp_PBL-H3_substr_PBL-H3_B4__NZ_CP044972.1_854				H_crassostreae_LPB0072_NZ_CP017476.1_3817			H_pseudoflava_DMS_1084_NZ_CP037867.1_966			H_sp_PAMC_20947_NZ_CP039252.1_4242		H_sp_PBL-H3_substr_PBL-H3_2__NZ_CP044975.1_854	H_sp_RAC07_NZ_CP016449.1_500	Hydrogenophaga_SL_48_study_contig_1_3354
og_857	H-sp_PBL-H3_substr_PBL-H3_B4__NZ_CP044972.1_886							H_pseudoflava_DMS_1084_NZ_CP037867.1_3783		H_sp_BPS33_NZ_CP044549.1_4668			H_sp_PBL-H3_substr_PBL-H3_2__NZ_CP044975.1_886	H_sp_RAC07_NZ_CP016449.1_533	Hydrogenophaga_SL_48_study_contig_1_399
og_858	H-sp_PBL-H3_substr_PBL-H3_B4__NZ_CP044972.1_982							H_pseudoflava_DMS_1084_NZ_CP037867.1_1291					H_sp_PBL-H3_substr_PBL-H3_2__NZ_CP044975.1_982	H_sp_RAC07_NZ_CP016449.1_2942	Hydrogenophaga_SL_48_study_contig_1_2876
og_859	H-sp_PBL-H3_substr_PBL-H3_B4__NZ_CP044972.1_1014												H_sp_PBL-H3_substr_PBL-H3_2__NZ_CP044975.1_1014	H_sp_RAC07_NZ_CP016449.1_2910
og_860	H-sp_PBL-H3_substr_PBL-H3_B4__NZ_CP044972.1_1046												H_sp_PBL-H3_substr_PBL-H3_2__NZ_CP044975.1_1046	H_sp_RAC07_NZ_CP016449.1_661
og_861	H-sp_PBL-H3_substr_PBL-H3_B4__NZ_CP044972.1_1078												H_sp_PBL-H3_substr_PBL-H3_2__NZ_CP044975.1_1078	H_sp_RAC07_NZ_CP016449.1_3437
og_862	H-sp_PBL-H3_substr_PBL-H3_B4__NZ_CP044972.1_1462												H_sp_PBL-H3_substr_PBL-H3_2__NZ_CP044975.1_1462	H_sp_RAC07_NZ_CP016449.1_2325	Hydrogenophaga_SL_48_study_contig_1_2782
og_863	H-sp_PBL-H3_substr_PBL-H3_B4__NZ_CP044972.1_1750												H_sp_PBL-H3_substr_PBL-H3_2__NZ_CP044975.1_1750	H_sp_RAC07_NZ_CP016449.1_2555
og_864	H-sp_PBL-H3_substr_PBL-H3_B4__NZ_CP044972.1_1782												H_sp_PBL-H3_substr_PBL-H3_2__NZ_CP044975.1_1782	H_sp_RAC07_NZ_CP016449.1_2111
og_865	H-sp_PBL-H3_substr_PBL-H3_B4__NZ_CP044972.1_1814												H_sp_PBL-H3_substr_PBL-H3_2__NZ_CP044975.1_1814	H_sp_RAC07_NZ_CP016449.1_2079
og_866	H-sp_PBL-H3_substr_PBL-H3_B4__NZ_CP044972.1_1942												H_sp_PBL-H3_substr_PBL-H3_2__NZ_CP044975.1_1942	H_sp_RAC07_NZ_CP016449.1_1932
og_867	H-sp_PBL-H3_substr_PBL-H3_B4__NZ_CP044972.1_1974												H_sp_PBL-H3_substr_PBL-H3_2__NZ_CP044975.1_1974	H_sp_RAC07_NZ_CP016449.1_1900
og_868	H-sp_PBL-H3_substr_PBL-H3_B4__NZ_CP044972.1_2166												H_sp_PBL-H3_substr_PBL-H3_2__NZ_CP044975.1_2166	H_sp_RAC07_NZ_CP016449.1_1694
og_869	H-sp_PBL-H3_substr_PBL-H3_B4__NZ_CP044972.1_2230												H_sp_PBL-H3_substr_PBL-H3_2__NZ_CP044975.1_2230	H_sp_RAC07_NZ_CP016449.1_1632
og_870	H-sp_PBL-H3_substr_PBL-H3_B4__NZ_CP044972.1_2486												H_sp_PBL-H3_substr_PBL-H3_2__NZ_CP044975.1_2486	H_sp_RAC07_NZ_CP016449.1_1390
og_871	H-sp_PBL-H3_substr_PBL-H3_B4__NZ_CP044972.1_2646												H_sp_PBL-H3_substr_PBL-H3_2__NZ_CP044975.1_2646	H_sp_RAC07_NZ_CP016449.1_1265
og_872	H-sp_PBL-H3_substr_PBL-H3_B4__NZ_CP044972.1_2678												H_sp_PBL-H3_substr_PBL-H3_2__NZ_CP044975.1_2678	H_sp_RAC07_NZ_CP016449.1_1220
og_873	H-sp_PBL-H3_substr_PBL-H3_B4__NZ_CP044972.1_2710												H_sp_PBL-H3_substr_PBL-H3_2__NZ_CP044975.1_2710	H_sp_RAC07_NZ_CP016449.1_1191
og_874	H-sp_PBL-H3_substr_PBL-H3_B4__NZ_CP044972.1_2934												H_sp_PBL-H3_substr_PBL-H3_2__NZ_CP044975.1_2934	H_sp_RAC07_NZ_CP016449.1_1008
og_875	H-sp_PBL-H3_substr_PBL-H3_B4__NZ_CP044972.1_3126												H_sp_PBL-H3_substr_PBL-H3_2__NZ_CP044975.1_3126	H_sp_RAC07_NZ_CP016449.1_759
og_876	H-sp_PBL-H3_substr_PBL-H3_B4__NZ_CP044972.1_3414												H_sp_PBL-H3_substr_PBL-H3_2__NZ_CP044975.1_3414	H_sp_RAC07_NZ_CP016449.1_3153
og_877	H-sp_PBL-H3_substr_PBL-H3_B4__NZ_CP044972.1_3478												H_sp_PBL-H3_substr_PBL-H3_2__NZ_CP044975.1_3478	H_sp_RAC07_NZ_CP016449.1_3226
og_878	H-sp_PBL-H3_substr_PBL-H3_B4__NZ_CP044972.1_3542												H_sp_PBL-H3_substr_PBL-H3_2__NZ_CP044975.1_3542	H_sp_RAC07_NZ_CP016449.1_3402
og_879	H-sp_PBL-H3_substr_PBL-H3_B4__NZ_CP044972.1_3638							H_pseudoflava_DMS_1084_NZ_CP037867.1_4120					H_sp_PBL-H3_substr_PBL-H3_2__NZ_CP044975.1_3638	H_sp_RAC07_NZ_CP016449.1_3531	Hydrogenophaga_SL_48_study_contig_1_4978
og_880	H-sp_PBL-H3_substr_PBL-H3_B4__NZ_CP044972.1_3766												H_sp_PBL-H3_substr_PBL-H3_2__NZ_CP044975.1_3766	H_sp_RAC07_NZ_CP016449.1_100
og_881	H-sp_PBL-H3_substr_PBL-H3_B4__NZ_CP044972.1_3798												H_sp_PBL-H3_substr_PBL-H3_2__NZ_CP044975.1_3798	H_sp_RAC07_NZ_CP016449.1_66
og_882	H-sp_PBL-H3_substr_PBL-H3_B4__NZ_CP044972.1_3926												H_sp_PBL-H3_substr_PBL-H3_2__NZ_CP044975.1_3926	H_sp_RAC07_NZ_CP016449.1_4242
og_883	H-sp_PBL-H3_substr_PBL-H3_B4__NZ_CP044972.1_3990												H_sp_PBL-H3_substr_PBL-H3_2__NZ_CP044975.1_3990	H_sp_RAC07_NZ_CP016449.1_4153
og_884	H-sp_PBL-H3_substr_PBL-H3_B4__NZ_CP044972.1_151												H_sp_PBL-H3_substr_PBL-H3_2__NZ_CP044975.1_151	H_sp_RAC07_NZ_CP016449.1_3920
og_885	H-sp_PBL-H3_substr_PBL-H3_B4__NZ_CP044972.1_311												H_sp_PBL-H3_substr_PBL-H3_2__NZ_CP044975.1_311	H_sp_RAC07_NZ_CP016449.1_3823
og_886	H-sp_PBL-H3_substr_PBL-H3_B4__NZ_CP044972.1_471												H_sp_PBL-H3_substr_PBL-H3_2__NZ_CP044975.1_471	H_sp_RAC07_NZ_CP016449.1_3651
og_887	H-sp_PBL-H3_substr_PBL-H3_B4__NZ_CP044972.1_535									H_sp_BPS33_NZ_CP044549.1_2989			H_sp_PBL-H3_substr_PBL-H3_2__NZ_CP044975.1_535	H_sp_RAC07_NZ_CP016449.1_2567
og_888	H-sp_PBL-H3_substr_PBL-H3_B4__NZ_CP044972.1_567												H_sp_PBL-H3_substr_PBL-H3_2__NZ_CP044975.1_567	H_sp_RAC07_NZ_CP016449.1_200
og_889	H-sp_PBL-H3_substr_PBL-H3_B4__NZ_CP044972.1_695												H_sp_PBL-H3_substr_PBL-H3_2__NZ_CP044975.1_695	H_sp_RAC07_NZ_CP016449.1_336
og_890	H-sp_PBL-H3_substr_PBL-H3_B4__NZ_CP044972.1_855				H_crassostreae_LPB0072_NZ_CP017476.1_3816			H_pseudoflava_DMS_1084_NZ_CP037867.1_967			H_sp_PAMC_20947_NZ_CP039252.1_4243		H_sp_PBL-H3_substr_PBL-H3_2__NZ_CP044975.1_855	H_sp_RAC07_NZ_CP016449.1_501	Hydrogenophaga_SL_48_study_contig_1_3353
og_891	H-sp_PBL-H3_substr_PBL-H3_B4__NZ_CP044972.1_887												H_sp_PBL-H3_substr_PBL-H3_2__NZ_CP044975.1_887	H_sp_RAC07_NZ_CP016449.1_532
og_892	H-sp_PBL-H3_substr_PBL-H3_B4__NZ_CP044972.1_1015												H_sp_PBL-H3_substr_PBL-H3_2__NZ_CP044975.1_1015	H_sp_RAC07_NZ_CP016449.1_2909
og_893	H-sp_PBL-H3_substr_PBL-H3_B4__NZ_CP044972.1_1207									H_sp_BPS33_NZ_CP044549.1_2091			H_sp_PBL-H3_substr_PBL-H3_2__NZ_CP044975.1_1207	H_sp_RAC07_NZ_CP016449.1_908
og_894	H-sp_PBL-H3_substr_PBL-H3_B4__NZ_CP044972.1_1271												H_sp_PBL-H3_substr_PBL-H3_2__NZ_CP044975.1_1271	H_sp_RAC07_NZ_CP016449.1_2509
og_895	H-sp_PBL-H3_substr_PBL-H3_B4__NZ_CP044972.1_1431												H_sp_PBL-H3_substr_PBL-H3_2__NZ_CP044975.1_1431	H_sp_RAC07_NZ_CP016449.1_2356
og_896	H-sp_PBL-H3_substr_PBL-H3_B4__NZ_CP044972.1_1463				H_crassostreae_LPB0072_NZ_CP017476.1_251			H_pseudoflava_DMS_1084_NZ_CP037867.1_486					H_sp_PBL-H3_substr_PBL-H3_2__NZ_CP044975.1_1463	H_sp_RAC07_NZ_CP016449.1_2324	Hydrogenophaga_SL_48_study_contig_1_2781
og_897	H-sp_PBL-H3_substr_PBL-H3_B4__NZ_CP044972.1_1623												H_sp_PBL-H3_substr_PBL-H3_2__NZ_CP044975.1_1623	H_sp_RAC07_NZ_CP016449.1_2245
og_898	H-sp_PBL-H3_substr_PBL-H3_B4__NZ_CP044972.1_1655												H_sp_PBL-H3_substr_PBL-H3_2__NZ_CP044975.1_1655	H_sp_RAC07_NZ_CP016449.1_2213
og_899	H-sp_PBL-H3_substr_PBL-H3_B4__NZ_CP044972.1_1751												H_sp_PBL-H3_substr_PBL-H3_2__NZ_CP044975.1_1751	H_sp_RAC07_NZ_CP016449.1_2554
og_900	H-sp_PBL-H3_substr_PBL-H3_B4__NZ_CP044972.1_1783												H_sp_PBL-H3_substr_PBL-H3_2__NZ_CP044975.1_1783	H_sp_RAC07_NZ_CP016449.1_2110
og_901	H-sp_PBL-H3_substr_PBL-H3_B4__NZ_CP044972.1_1879												H_sp_PBL-H3_substr_PBL-H3_2__NZ_CP044975.1_1879	H_sp_RAC07_NZ_CP016449.1_1999
og_902	H-sp_PBL-H3_substr_PBL-H3_B4__NZ_CP044972.1_1911	H__laconesensis_BE_331_NZ_JAFBFZ010000001.1_479								H_sp_BPS33_NZ_CP044549.1_2543			H_sp_PBL-H3_substr_PBL-H3_2__NZ_CP044975.1_1911	H_sp_RAC07_NZ_CP016449.1_1965
og_903	H-sp_PBL-H3_substr_PBL-H3_B4__NZ_CP044972.1_1943												H_sp_PBL-H3_substr_PBL-H3_2__NZ_CP044975.1_1943	H_sp_RAC07_NZ_CP016449.1_1931
og_904	H-sp_PBL-H3_substr_PBL-H3_B4__NZ_CP044972.1_2199												H_sp_PBL-H3_substr_PBL-H3_2__NZ_CP044975.1_2199	H_sp_RAC07_NZ_CP016449.1_1734
og_905	H-sp_PBL-H3_substr_PBL-H3_B4__NZ_CP044972.1_2263												H_sp_PBL-H3_substr_PBL-H3_2__NZ_CP044975.1_2263	H_sp_RAC07_NZ_CP016449.1_1597
og_906	H-sp_PBL-H3_substr_PBL-H3_B4__NZ_CP044972.1_2487												H_sp_PBL-H3_substr_PBL-H3_2__NZ_CP044975.1_2487	H_sp_RAC07_NZ_CP016449.1_1389
og_907	H-sp_PBL-H3_substr_PBL-H3_B4__NZ_CP044972.1_2519												H_sp_PBL-H3_substr_PBL-H3_2__NZ_CP044975.1_2519	H_sp_RAC07_NZ_CP016449.1_1356
og_908	H-sp_PBL-H3_substr_PBL-H3_B4__NZ_CP044972.1_2647												H_sp_PBL-H3_substr_PBL-H3_2__NZ_CP044975.1_2647	H_sp_RAC07_NZ_CP016449.1_1264
og_909	H-sp_PBL-H3_substr_PBL-H3_B4__NZ_CP044972.1_2807		H__sp_YM1_NZ_CP070223.1_1605						H_sp_BA0156_NZ_CP049989.1_759			H_sp_PBC_NZ_CP017311.1_1282	H_sp_PBL-H3_substr_PBL-H3_2__NZ_CP044975.1_2807	H_sp_RAC07_NZ_CP016449.1_1106
og_910	H-sp_PBL-H3_substr_PBL-H3_B4__NZ_CP044972.1_2839												H_sp_PBL-H3_substr_PBL-H3_2__NZ_CP044975.1_2839	H_sp_RAC07_NZ_CP016449.1_1077
og_911	H-sp_PBL-H3_substr_PBL-H3_B4__NZ_CP044972.1_3159												H_sp_PBL-H3_substr_PBL-H3_2__NZ_CP044975.1_3159	H_sp_RAC07_NZ_CP016449.1_717
og_912	H-sp_PBL-H3_substr_PBL-H3_B4__NZ_CP044972.1_3191												H_sp_PBL-H3_substr_PBL-H3_2__NZ_CP044975.1_3191	H_sp_RAC07_NZ_CP016449.1_2815
og_913	H-sp_PBL-H3_substr_PBL-H3_B4__NZ_CP044972.1_3255												H_sp_PBL-H3_substr_PBL-H3_2__NZ_CP044975.1_3255	H_sp_RAC07_NZ_CP016449.1_596
og_914	H-sp_PBL-H3_substr_PBL-H3_B4__NZ_CP044972.1_3319												H_sp_PBL-H3_substr_PBL-H3_2__NZ_CP044975.1_3319	H_sp_RAC07_NZ_CP016449.1_3046
og_915	H-sp_PBL-H3_substr_PBL-H3_B4__NZ_CP044972.1_3383												H_sp_PBL-H3_substr_PBL-H3_2__NZ_CP044975.1_3383	H_sp_RAC07_NZ_CP016449.1_3113
og_916	H-sp_PBL-H3_substr_PBL-H3_B4__NZ_CP044972.1_3415												H_sp_PBL-H3_substr_PBL-H3_2__NZ_CP044975.1_3415	H_sp_RAC07_NZ_CP016449.1_3154
og_917	H-sp_PBL-H3_substr_PBL-H3_B4__NZ_CP044972.1_3607												H_sp_PBL-H3_substr_PBL-H3_2__NZ_CP044975.1_3607	H_sp_RAC07_NZ_CP016449.1_3499
og_918	H-sp_PBL-H3_substr_PBL-H3_B4__NZ_CP044972.1_3639												H_sp_PBL-H3_substr_PBL-H3_2__NZ_CP044975.1_3639	H_sp_RAC07_NZ_CP016449.1_3532
og_919	H-sp_PBL-H3_substr_PBL-H3_B4__NZ_CP044972.1_3799												H_sp_PBL-H3_substr_PBL-H3_2__NZ_CP044975.1_3799	H_sp_RAC07_NZ_CP016449.1_65
og_920	H-sp_PBL-H3_substr_PBL-H3_B4__NZ_CP044972.1_3991												H_sp_PBL-H3_substr_PBL-H3_2__NZ_CP044975.1_3991	H_sp_RAC07_NZ_CP016449.1_4152
og_921	H-sp_PBL-H3_substr_PBL-H3_B4__NZ_CP044972.1_4055							H_pseudoflava_DMS_1084_NZ_CP037867.1_4573					H_sp_PBL-H3_substr_PBL-H3_2__NZ_CP044975.1_4055	H_sp_RAC07_NZ_CP016449.1_4086	Hydrogenophaga_SL_48_study_contig_1_4092
og_922	H-sp_PBL-H3_substr_PBL-H3_B4__NZ_CP044972.1_56												H_sp_PBL-H3_substr_PBL-H3_2__NZ_CP044975.1_56	H_sp_RAC07_NZ_CP016449.1_3324
og_923	H-sp_PBL-H3_substr_PBL-H3_B4__NZ_CP044972.1_152				H_crassostreae_LPB0072_NZ_CP017476.1_184			H_pseudoflava_DMS_1084_NZ_CP037867.1_167		H_sp_BPS33_NZ_CP044549.1_250	H_sp_PAMC_20947_NZ_CP039252.1_3367		H_sp_PBL-H3_substr_PBL-H3_2__NZ_CP044975.1_152	H_sp_RAC07_NZ_CP016449.1_3919	Hydrogenophaga_SL_48_study_contig_1_4294
og_924	H-sp_PBL-H3_substr_PBL-H3_B4__NZ_CP044972.1_216												H_sp_PBL-H3_substr_PBL-H3_2__NZ_CP044975.1_216	H_sp_RAC07_NZ_CP016449.1_3932
og_925	H-sp_PBL-H3_substr_PBL-H3_B4__NZ_CP044972.1_344												H_sp_PBL-H3_substr_PBL-H3_2__NZ_CP044975.1_344	H_sp_RAC07_NZ_CP016449.1_2142
og_926	H-sp_PBL-H3_substr_PBL-H3_B4__NZ_CP044972.1_408												H_sp_PBL-H3_substr_PBL-H3_2__NZ_CP044975.1_408	H_sp_RAC07_NZ_CP016449.1_3710
og_927	H-sp_PBL-H3_substr_PBL-H3_B4__NZ_CP044972.1_536												H_sp_PBL-H3_substr_PBL-H3_2__NZ_CP044975.1_536	H_sp_RAC07_NZ_CP016449.1_2568
og_928	H-sp_PBL-H3_substr_PBL-H3_B4__NZ_CP044972.1_664												H_sp_PBL-H3_substr_PBL-H3_2__NZ_CP044975.1_664	H_sp_RAC07_NZ_CP016449.1_297
og_929	H-sp_PBL-H3_substr_PBL-H3_B4__NZ_CP044972.1_920												H_sp_PBL-H3_substr_PBL-H3_2__NZ_CP044975.1_920	H_sp_RAC07_NZ_CP016449.1_565
og_930	H-sp_PBL-H3_substr_PBL-H3_B4__NZ_CP044972.1_1016												H_sp_PBL-H3_substr_PBL-H3_2__NZ_CP044975.1_1016	H_sp_RAC07_NZ_CP016449.1_2908
og_931	H-sp_PBL-H3_substr_PBL-H3_B4__NZ_CP044972.1_1176												H_sp_PBL-H3_substr_PBL-H3_2__NZ_CP044975.1_1176	H_sp_RAC07_NZ_CP016449.1_876
og_932	H-sp_PBL-H3_substr_PBL-H3_B4__NZ_CP044972.1_1336												H_sp_PBL-H3_substr_PBL-H3_2__NZ_CP044975.1_1336	H_sp_RAC07_NZ_CP016449.1_2445
og_933	H-sp_PBL-H3_substr_PBL-H3_B4__NZ_CP044972.1_1432												H_sp_PBL-H3_substr_PBL-H3_2__NZ_CP044975.1_1432	H_sp_RAC07_NZ_CP016449.1_2355
og_934	H-sp_PBL-H3_substr_PBL-H3_B4__NZ_CP044972.1_1464							H_pseudoflava_DMS_1084_NZ_CP037867.1_3663					H_sp_PBL-H3_substr_PBL-H3_2__NZ_CP044975.1_1464	H_sp_RAC07_NZ_CP016449.1_2323
og_935	H-sp_PBL-H3_substr_PBL-H3_B4__NZ_CP044972.1_1624												H_sp_PBL-H3_substr_PBL-H3_2__NZ_CP044975.1_1624	H_sp_RAC07_NZ_CP016449.1_2244
og_936	H-sp_PBL-H3_substr_PBL-H3_B4__NZ_CP044972.1_1688												H_sp_PBL-H3_substr_PBL-H3_2__NZ_CP044975.1_1688	H_sp_RAC07_NZ_CP016449.1_2183
og_937	H-sp_PBL-H3_substr_PBL-H3_B4__NZ_CP044972.1_1752												H_sp_PBL-H3_substr_PBL-H3_2__NZ_CP044975.1_1752	H_sp_RAC07_NZ_CP016449.1_2553
og_938	H-sp_PBL-H3_substr_PBL-H3_B4__NZ_CP044972.1_1784												H_sp_PBL-H3_substr_PBL-H3_2__NZ_CP044975.1_1784	H_sp_RAC07_NZ_CP016449.1_2109
og_939	H-sp_PBL-H3_substr_PBL-H3_B4__NZ_CP044972.1_1976												H_sp_PBL-H3_substr_PBL-H3_2__NZ_CP044975.1_1976	H_sp_RAC07_NZ_CP016449.1_1898
og_940	H-sp_PBL-H3_substr_PBL-H3_B4__NZ_CP044972.1_2168												H_sp_PBL-H3_substr_PBL-H3_2__NZ_CP044975.1_2168	H_sp_RAC07_NZ_CP016449.1_1696
og_941	H-sp_PBL-H3_substr_PBL-H3_B4__NZ_CP044972.1_2392												H_sp_PBL-H3_substr_PBL-H3_2__NZ_CP044975.1_2392	H_sp_RAC07_NZ_CP016449.1_1478
og_942	H-sp_PBL-H3_substr_PBL-H3_B4__NZ_CP044972.1_2488												H_sp_PBL-H3_substr_PBL-H3_2__NZ_CP044975.1_2488	H_sp_RAC07_NZ_CP016449.1_1388
og_943	H-sp_PBL-H3_substr_PBL-H3_B4__NZ_CP044972.1_2520												H_sp_PBL-H3_substr_PBL-H3_2__NZ_CP044975.1_2520	H_sp_RAC07_NZ_CP016449.1_1355
og_944	H-sp_PBL-H3_substr_PBL-H3_B4__NZ_CP044972.1_2552									H_sp_BPS33_NZ_CP044549.1_4665			H_sp_PBL-H3_substr_PBL-H3_2__NZ_CP044975.1_2552	H_sp_RAC07_NZ_CP016449.1_1324	Hydrogenophaga_SL_48_study_contig_1_4161
og_945	H-sp_PBL-H3_substr_PBL-H3_B4__NZ_CP044972.1_2648	H__laconesensis_BE_331_NZ_JAFBFZ010000001.1_628			H_crassostreae_LPB0072_NZ_CP017476.1_2727			H_pseudoflava_DMS_1084_NZ_CP037867.1_2997		H_sp_BPS33_NZ_CP044549.1_3716	H_sp_PAMC_20947_NZ_CP039252.1_582		H_sp_PBL-H3_substr_PBL-H3_2__NZ_CP044975.1_2648	H_sp_RAC07_NZ_CP016449.1_1263	Hydrogenophaga_SL_48_study_contig_1_1188
og_946	H-sp_PBL-H3_substr_PBL-H3_B4__NZ_CP044972.1_2840												H_sp_PBL-H3_substr_PBL-H3_2__NZ_CP044975.1_2840	H_sp_RAC07_NZ_CP016449.1_1076
og_947	H-sp_PBL-H3_substr_PBL-H3_B4__NZ_CP044972.1_2872												H_sp_PBL-H3_substr_PBL-H3_2__NZ_CP044975.1_2872	H_sp_RAC07_NZ_CP016449.1_1061
og_948	H-sp_PBL-H3_substr_PBL-H3_B4__NZ_CP044972.1_2904												H_sp_PBL-H3_substr_PBL-H3_2__NZ_CP044975.1_2904	H_sp_RAC07_NZ_CP016449.1_1031
og_949	H-sp_PBL-H3_substr_PBL-H3_B4__NZ_CP044972.1_3064												H_sp_PBL-H3_substr_PBL-H3_2__NZ_CP044975.1_3064	H_sp_RAC07_NZ_CP016449.1_826
og_950	H-sp_PBL-H3_substr_PBL-H3_B4__NZ_CP044972.1_3416												H_sp_PBL-H3_substr_PBL-H3_2__NZ_CP044975.1_3416	H_sp_RAC07_NZ_CP016449.1_3155
og_951	H-sp_PBL-H3_substr_PBL-H3_B4__NZ_CP044972.1_3608												H_sp_PBL-H3_substr_PBL-H3_2__NZ_CP044975.1_3608	H_sp_RAC07_NZ_CP016449.1_3500
og_952	H-sp_PBL-H3_substr_PBL-H3_B4__NZ_CP044972.1_3672												H_sp_PBL-H3_substr_PBL-H3_2__NZ_CP044975.1_3672	H_sp_RAC07_NZ_CP016449.1_3576
og_953	H-sp_PBL-H3_substr_PBL-H3_B4__NZ_CP044972.1_3704												H_sp_PBL-H3_substr_PBL-H3_2__NZ_CP044975.1_3704	H_sp_RAC07_NZ_CP016449.1_3612
og_954	H-sp_PBL-H3_substr_PBL-H3_B4__NZ_CP044972.1_3768												H_sp_PBL-H3_substr_PBL-H3_2__NZ_CP044975.1_3768	H_sp_RAC07_NZ_CP016449.1_98
og_955	H-sp_PBL-H3_substr_PBL-H3_B4__NZ_CP044972.1_3832												H_sp_PBL-H3_substr_PBL-H3_2__NZ_CP044975.1_3832	H_sp_RAC07_NZ_CP016449.1_27
og_956	H-sp_PBL-H3_substr_PBL-H3_B4__NZ_CP044972.1_3992												H_sp_PBL-H3_substr_PBL-H3_2__NZ_CP044975.1_3992	H_sp_RAC07_NZ_CP016449.1_4151
og_957	H-sp_PBL-H3_substr_PBL-H3_B4__NZ_CP044972.1_4024												H_sp_PBL-H3_substr_PBL-H3_2__NZ_CP044975.1_4024	H_sp_RAC07_NZ_CP016449.1_4117	Hydrogenophaga_SL_48_study_contig_1_4058
og_958	H-sp_PBL-H3_substr_PBL-H3_B4__NZ_CP044972.1_57										H_sp_PAMC_20947_NZ_CP039252.1_3463		H_sp_PBL-H3_substr_PBL-H3_2__NZ_CP044975.1_57	H_sp_RAC07_NZ_CP016449.1_3323
og_959	H-sp_PBL-H3_substr_PBL-H3_B4__NZ_CP044972.1_89												H_sp_PBL-H3_substr_PBL-H3_2__NZ_CP044975.1_89	H_sp_RAC07_NZ_CP016449.1_4019
og_960	H-sp_PBL-H3_substr_PBL-H3_B4__NZ_CP044972.1_121							H_pseudoflava_DMS_1084_NZ_CP037867.1_138					H_sp_PBL-H3_substr_PBL-H3_2__NZ_CP044975.1_121	H_sp_RAC07_NZ_CP016449.1_3993	Hydrogenophaga_SL_48_study_contig_1_4265
og_961	H-sp_PBL-H3_substr_PBL-H3_B4__NZ_CP044972.1_153												H_sp_PBL-H3_substr_PBL-H3_2__NZ_CP044975.1_153	H_sp_RAC07_NZ_CP016449.1_3918	Hydrogenophaga_SL_48_study_contig_1_4300
og_962	H-sp_PBL-H3_substr_PBL-H3_B4__NZ_CP044972.1_281												H_sp_PBL-H3_substr_PBL-H3_2__NZ_CP044975.1_281	H_sp_RAC07_NZ_CP016449.1_3852
og_963	H-sp_PBL-H3_substr_PBL-H3_B4__NZ_CP044972.1_345												H_sp_PBL-H3_substr_PBL-H3_2__NZ_CP044975.1_345	H_sp_RAC07_NZ_CP016449.1_2143
og_964	H-sp_PBL-H3_substr_PBL-H3_B4__NZ_CP044972.1_409												H_sp_PBL-H3_substr_PBL-H3_2__NZ_CP044975.1_409	H_sp_RAC07_NZ_CP016449.1_3709
og_965	H-sp_PBL-H3_substr_PBL-H3_B4__NZ_CP044972.1_441												H_sp_PBL-H3_substr_PBL-H3_2__NZ_CP044975.1_441	H_sp_RAC07_NZ_CP016449.1_3684
og_966	H-sp_PBL-H3_substr_PBL-H3_B4__NZ_CP044972.1_537												H_sp_PBL-H3_substr_PBL-H3_2__NZ_CP044975.1_537	H_sp_RAC07_NZ_CP016449.1_2569
og_967	H-sp_PBL-H3_substr_PBL-H3_B4__NZ_CP044972.1_601												H_sp_PBL-H3_substr_PBL-H3_2__NZ_CP044975.1_601	H_sp_RAC07_NZ_CP016449.1_232
og_968	H-sp_PBL-H3_substr_PBL-H3_B4__NZ_CP044972.1_761												H_sp_PBL-H3_substr_PBL-H3_2__NZ_CP044975.1_761	H_sp_RAC07_NZ_CP016449.1_406
og_969	H-sp_PBL-H3_substr_PBL-H3_B4__NZ_CP044972.1_825												H_sp_PBL-H3_substr_PBL-H3_2__NZ_CP044975.1_825	H_sp_RAC07_NZ_CP016449.1_470
og_970	H-sp_PBL-H3_substr_PBL-H3_B4__NZ_CP044972.1_857												H_sp_PBL-H3_substr_PBL-H3_2__NZ_CP044975.1_857	H_sp_RAC07_NZ_CP016449.1_503
og_971	H-sp_PBL-H3_substr_PBL-H3_B4__NZ_CP044972.1_985							H_pseudoflava_DMS_1084_NZ_CP037867.1_1294					H_sp_PBL-H3_substr_PBL-H3_2__NZ_CP044975.1_985	H_sp_RAC07_NZ_CP016449.1_2939	Hydrogenophaga_SL_48_study_contig_1_2873
og_972	H-sp_PBL-H3_substr_PBL-H3_B4__NZ_CP044972.1_1017												H_sp_PBL-H3_substr_PBL-H3_2__NZ_CP044975.1_1017	H_sp_RAC07_NZ_CP016449.1_2907
og_973	H-sp_PBL-H3_substr_PBL-H3_B4__NZ_CP044972.1_1145												H_sp_PBL-H3_substr_PBL-H3_2__NZ_CP044975.1_1145	H_sp_RAC07_NZ_CP016449.1_2617
og_974	H-sp_PBL-H3_substr_PBL-H3_B4__NZ_CP044972.1_1177												H_sp_PBL-H3_substr_PBL-H3_2__NZ_CP044975.1_1177	H_sp_RAC07_NZ_CP016449.1_877
og_975	H-sp_PBL-H3_substr_PBL-H3_B4__NZ_CP044972.1_1273												H_sp_PBL-H3_substr_PBL-H3_2__NZ_CP044975.1_1273	H_sp_RAC07_NZ_CP016449.1_2507
og_976	H-sp_PBL-H3_substr_PBL-H3_B4__NZ_CP044972.1_1465												H_sp_PBL-H3_substr_PBL-H3_2__NZ_CP044975.1_1465	H_sp_RAC07_NZ_CP016449.1_2322
og_977	H-sp_PBL-H3_substr_PBL-H3_B4__NZ_CP044972.1_1753												H_sp_PBL-H3_substr_PBL-H3_2__NZ_CP044975.1_1753	H_sp_RAC07_NZ_CP016449.1_2552
og_978	H-sp_PBL-H3_substr_PBL-H3_B4__NZ_CP044972.1_1785												H_sp_PBL-H3_substr_PBL-H3_2__NZ_CP044975.1_1785	H_sp_RAC07_NZ_CP016449.1_2108
og_979	H-sp_PBL-H3_substr_PBL-H3_B4__NZ_CP044972.1_1913							H_pseudoflava_DMS_1084_NZ_CP037867.1_734			H_sp_PAMC_20947_NZ_CP039252.1_1155		H_sp_PBL-H3_substr_PBL-H3_2__NZ_CP044975.1_1913	H_sp_RAC07_NZ_CP016449.1_1963	Hydrogenophaga_SL_48_study_contig_1_2615
og_980	H-sp_PBL-H3_substr_PBL-H3_B4__NZ_CP044972.1_2329												H_sp_PBL-H3_substr_PBL-H3_2__NZ_CP044975.1_2329	H_sp_RAC07_NZ_CP016449.1_1534
og_981	H-sp_PBL-H3_substr_PBL-H3_B4__NZ_CP044972.1_2457												H_sp_PBL-H3_substr_PBL-H3_2__NZ_CP044975.1_2457	H_sp_RAC07_NZ_CP016449.1_1426
og_982	H-sp_PBL-H3_substr_PBL-H3_B4__NZ_CP044972.1_2489												H_sp_PBL-H3_substr_PBL-H3_2__NZ_CP044975.1_2489	H_sp_RAC07_NZ_CP016449.1_1387
og_983	H-sp_PBL-H3_substr_PBL-H3_B4__NZ_CP044972.1_2553												H_sp_PBL-H3_substr_PBL-H3_2__NZ_CP044975.1_2553	H_sp_RAC07_NZ_CP016449.1_1323
og_984	H-sp_PBL-H3_substr_PBL-H3_B4__NZ_CP044972.1_2649												H_sp_PBL-H3_substr_PBL-H3_2__NZ_CP044975.1_2649	H_sp_RAC07_NZ_CP016449.1_1310	Hydrogenophaga_SL_48_study_contig_1_1017
og_985	H-sp_PBL-H3_substr_PBL-H3_B4__NZ_CP044972.1_2713												H_sp_PBL-H3_substr_PBL-H3_2__NZ_CP044975.1_2713	H_sp_RAC07_NZ_CP016449.1_1189
og_986	H-sp_PBL-H3_substr_PBL-H3_B4__NZ_CP044972.1_2777												H_sp_PBL-H3_substr_PBL-H3_2__NZ_CP044975.1_2777	H_sp_RAC07_NZ_CP016449.1_1128
og_987	H-sp_PBL-H3_substr_PBL-H3_B4__NZ_CP044972.1_2873												H_sp_PBL-H3_substr_PBL-H3_2__NZ_CP044975.1_2873	H_sp_RAC07_NZ_CP016449.1_1060
og_988	H-sp_PBL-H3_substr_PBL-H3_B4__NZ_CP044972.1_2905												H_sp_PBL-H3_substr_PBL-H3_2__NZ_CP044975.1_2905	H_sp_RAC07_NZ_CP016449.1_1030
og_989	H-sp_PBL-H3_substr_PBL-H3_B4__NZ_CP044972.1_3001												H_sp_PBL-H3_substr_PBL-H3_2__NZ_CP044975.1_3001	H_sp_RAC07_NZ_CP016449.1_940
og_990	H-sp_PBL-H3_substr_PBL-H3_B4__NZ_CP044972.1_3161												H_sp_PBL-H3_substr_PBL-H3_2__NZ_CP044975.1_3161	H_sp_RAC07_NZ_CP016449.1_715
og_991	H-sp_PBL-H3_substr_PBL-H3_B4__NZ_CP044972.1_3353									H_sp_BPS33_NZ_CP044549.1_5077			H_sp_PBL-H3_substr_PBL-H3_2__NZ_CP044975.1_3353	H_sp_RAC07_NZ_CP016449.1_3080
og_992	H-sp_PBL-H3_substr_PBL-H3_B4__NZ_CP044972.1_3385												H_sp_PBL-H3_substr_PBL-H3_2__NZ_CP044975.1_3385	H_sp_RAC07_NZ_CP016449.1_3128
og_993	H-sp_PBL-H3_substr_PBL-H3_B4__NZ_CP044972.1_3417												H_sp_PBL-H3_substr_PBL-H3_2__NZ_CP044975.1_3417	H_sp_RAC07_NZ_CP016449.1_3156
og_994	H-sp_PBL-H3_substr_PBL-H3_B4__NZ_CP044972.1_3545												H_sp_PBL-H3_substr_PBL-H3_2__NZ_CP044975.1_3545	H_sp_RAC07_NZ_CP016449.1_3405
og_995	H-sp_PBL-H3_substr_PBL-H3_B4__NZ_CP044972.1_3609										H_sp_PAMC_20947_NZ_CP039252.1_4124		H_sp_PBL-H3_substr_PBL-H3_2__NZ_CP044975.1_3609	H_sp_RAC07_NZ_CP016449.1_3501
og_996	H-sp_PBL-H3_substr_PBL-H3_B4__NZ_CP044972.1_3641							H_pseudoflava_DMS_1084_NZ_CP037867.1_4123					H_sp_PBL-H3_substr_PBL-H3_2__NZ_CP044975.1_3641	H_sp_RAC07_NZ_CP016449.1_3534	Hydrogenophaga_SL_48_study_contig_1_4975
og_997	H-sp_PBL-H3_substr_PBL-H3_B4__NZ_CP044972.1_3705												H_sp_PBL-H3_substr_PBL-H3_2__NZ_CP044975.1_3705	H_sp_RAC07_NZ_CP016449.1_3613
og_998	H-sp_PBL-H3_substr_PBL-H3_B4__NZ_CP044972.1_3801									H_sp_BPS33_NZ_CP044549.1_5462			H_sp_PBL-H3_substr_PBL-H3_2__NZ_CP044975.1_3801	H_sp_RAC07_NZ_CP016449.1_63
og_999	H-sp_PBL-H3_substr_PBL-H3_B4__NZ_CP044972.1_3833				H_crassostreae_LPB0072_NZ_CP017476.1_2573								H_sp_PBL-H3_substr_PBL-H3_2__NZ_CP044975.1_3833	H_sp_RAC07_NZ_CP016449.1_26
og_1000	H-sp_PBL-H3_substr_PBL-H3_B4__NZ_CP044972.1_3865												H_sp_PBL-H3_substr_PBL-H3_2__NZ_CP044975.1_3865	H_sp_RAC07_NZ_CP016449.1_4301
og_1001	H-sp_PBL-H3_substr_PBL-H3_B4__NZ_CP044972.1_3929												H_sp_PBL-H3_substr_PBL-H3_2__NZ_CP044975.1_3929	H_sp_RAC07_NZ_CP016449.1_4239
og_1002	H-sp_PBL-H3_substr_PBL-H3_B4__NZ_CP044972.1_3993												H_sp_PBL-H3_substr_PBL-H3_2__NZ_CP044975.1_3993	H_sp_RAC07_NZ_CP016449.1_4150
og_1003	H-sp_PBL-H3_substr_PBL-H3_B4__NZ_CP044972.1_4057												H_sp_PBL-H3_substr_PBL-H3_2__NZ_CP044975.1_4057	H_sp_RAC07_NZ_CP016449.1_4084
og_1004	H-sp_PBL-H3_substr_PBL-H3_B4__NZ_CP044972.1_58												H_sp_PBL-H3_substr_PBL-H3_2__NZ_CP044975.1_58	H_sp_RAC07_NZ_CP016449.1_3322
og_1005	H-sp_PBL-H3_substr_PBL-H3_B4__NZ_CP044972.1_346												H_sp_PBL-H3_substr_PBL-H3_2__NZ_CP044975.1_346	H_sp_RAC07_NZ_CP016449.1_2144
og_1006	H-sp_PBL-H3_substr_PBL-H3_B4__NZ_CP044972.1_410												H_sp_PBL-H3_substr_PBL-H3_2__NZ_CP044975.1_410	H_sp_RAC07_NZ_CP016449.1_3708
og_1007	H-sp_PBL-H3_substr_PBL-H3_B4__NZ_CP044972.1_442												H_sp_PBL-H3_substr_PBL-H3_2__NZ_CP044975.1_442	H_sp_RAC07_NZ_CP016449.1_3683
og_1008	H-sp_PBL-H3_substr_PBL-H3_B4__NZ_CP044972.1_634												H_sp_PBL-H3_substr_PBL-H3_2__NZ_CP044975.1_634	H_sp_RAC07_NZ_CP016449.1_264
og_1009	H-sp_PBL-H3_substr_PBL-H3_B4__NZ_CP044972.1_666												H_sp_PBL-H3_substr_PBL-H3_2__NZ_CP044975.1_666	H_sp_RAC07_NZ_CP016449.1_299
og_1010	H-sp_PBL-H3_substr_PBL-H3_B4__NZ_CP044972.1_826												H_sp_PBL-H3_substr_PBL-H3_2__NZ_CP044975.1_826	H_sp_RAC07_NZ_CP016449.1_471
og_1011	H-sp_PBL-H3_substr_PBL-H3_B4__NZ_CP044972.1_858												H_sp_PBL-H3_substr_PBL-H3_2__NZ_CP044975.1_858	H_sp_RAC07_NZ_CP016449.1_504
og_1012	H-sp_PBL-H3_substr_PBL-H3_B4__NZ_CP044972.1_1018												H_sp_PBL-H3_substr_PBL-H3_2__NZ_CP044975.1_1018	H_sp_RAC07_NZ_CP016449.1_2906
og_1013	H-sp_PBL-H3_substr_PBL-H3_B4__NZ_CP044972.1_1082												H_sp_PBL-H3_substr_PBL-H3_2__NZ_CP044975.1_1082	H_sp_RAC07_NZ_CP016449.1_2675
og_1014	H-sp_PBL-H3_substr_PBL-H3_B4__NZ_CP044972.1_1146												H_sp_PBL-H3_substr_PBL-H3_2__NZ_CP044975.1_1146	H_sp_RAC07_NZ_CP016449.1_2616
og_1015	H-sp_PBL-H3_substr_PBL-H3_B4__NZ_CP044972.1_1210												H_sp_PBL-H3_substr_PBL-H3_2__NZ_CP044975.1_1210	H_sp_RAC07_NZ_CP016449.1_911
og_1016	H-sp_PBL-H3_substr_PBL-H3_B4__NZ_CP044972.1_1242												H_sp_PBL-H3_substr_PBL-H3_2__NZ_CP044975.1_1242	H_sp_RAC07_NZ_CP016449.1_925
og_1017	H-sp_PBL-H3_substr_PBL-H3_B4__NZ_CP044972.1_1338												H_sp_PBL-H3_substr_PBL-H3_2__NZ_CP044975.1_1338	H_sp_RAC07_NZ_CP016449.1_2443
og_1018	H-sp_PBL-H3_substr_PBL-H3_B4__NZ_CP044972.1_1434												H_sp_PBL-H3_substr_PBL-H3_2__NZ_CP044975.1_1434	H_sp_RAC07_NZ_CP016449.1_2353
og_1019	H-sp_PBL-H3_substr_PBL-H3_B4__NZ_CP044972.1_1626												H_sp_PBL-H3_substr_PBL-H3_2__NZ_CP044975.1_1626	H_sp_RAC07_NZ_CP016449.1_2242
og_1020	H-sp_PBL-H3_substr_PBL-H3_B4__NZ_CP044972.1_1754												H_sp_PBL-H3_substr_PBL-H3_2__NZ_CP044975.1_1754	H_sp_RAC07_NZ_CP016449.1_2132
og_1021	H-sp_PBL-H3_substr_PBL-H3_B4__NZ_CP044972.1_2010												H_sp_PBL-H3_substr_PBL-H3_2__NZ_CP044975.1_2010	H_sp_RAC07_NZ_CP016449.1_1863
og_1022	H-sp_PBL-H3_substr_PBL-H3_B4__NZ_CP044972.1_2170		H__sp_YM1_NZ_CP070223.1_2430	H_borbori_LA-38_NZ_QVLS01000001.1_422				H_pseudoflava_DMS_1084_NZ_CP037867.1_2356	H_sp_BA0156_NZ_CP049989.1_1472			H_sp_PBC_NZ_CP017311.1_1910	H_sp_PBL-H3_substr_PBL-H3_2__NZ_CP044975.1_2170	H_sp_RAC07_NZ_CP016449.1_1698	Hydrogenophaga_SL_48_study_contig_1_1646
og_1023	H-sp_PBL-H3_substr_PBL-H3_B4__NZ_CP044972.1_2234												H_sp_PBL-H3_substr_PBL-H3_2__NZ_CP044975.1_2234	H_sp_RAC07_NZ_CP016449.1_1628
og_1024	H-sp_PBL-H3_substr_PBL-H3_B4__NZ_CP044972.1_2330												H_sp_PBL-H3_substr_PBL-H3_2__NZ_CP044975.1_2330	H_sp_RAC07_NZ_CP016449.1_1533
og_1025	H-sp_PBL-H3_substr_PBL-H3_B4__NZ_CP044972.1_2394												H_sp_PBL-H3_substr_PBL-H3_2__NZ_CP044975.1_2394	H_sp_RAC07_NZ_CP016449.1_1476
og_1026	H-sp_PBL-H3_substr_PBL-H3_B4__NZ_CP044972.1_2714												H_sp_PBL-H3_substr_PBL-H3_2__NZ_CP044975.1_2714	H_sp_RAC07_NZ_CP016449.1_1188
og_1027	H-sp_PBL-H3_substr_PBL-H3_B4__NZ_CP044972.1_2906												H_sp_PBL-H3_substr_PBL-H3_2__NZ_CP044975.1_2906	H_sp_RAC07_NZ_CP016449.1_1029
og_1028	H-sp_PBL-H3_substr_PBL-H3_B4__NZ_CP044972.1_2938												H_sp_PBL-H3_substr_PBL-H3_2__NZ_CP044975.1_2938	H_sp_RAC07_NZ_CP016449.1_1004
og_1029	H-sp_PBL-H3_substr_PBL-H3_B4__NZ_CP044972.1_3226										H_sp_PAMC_20947_NZ_CP039252.1_2234		H_sp_PBL-H3_substr_PBL-H3_2__NZ_CP044975.1_3226	H_sp_RAC07_NZ_CP016449.1_624
og_1030	H-sp_PBL-H3_substr_PBL-H3_B4__NZ_CP044972.1_3546												H_sp_PBL-H3_substr_PBL-H3_2__NZ_CP044975.1_3546	H_sp_RAC07_NZ_CP016449.1_3411
og_1031	H-sp_PBL-H3_substr_PBL-H3_B4__NZ_CP044972.1_3770												H_sp_PBL-H3_substr_PBL-H3_2__NZ_CP044975.1_3770	H_sp_RAC07_NZ_CP016449.1_96
og_1032	H-sp_PBL-H3_substr_PBL-H3_B4__NZ_CP044972.1_3994												H_sp_PBL-H3_substr_PBL-H3_2__NZ_CP044975.1_3994	H_sp_RAC07_NZ_CP016449.1_4149
og_1033	H-sp_PBL-H3_substr_PBL-H3_B4__NZ_CP044972.1_59												H_sp_PBL-H3_substr_PBL-H3_2__NZ_CP044975.1_59	H_sp_RAC07_NZ_CP016449.1_3321
og_1034	H-sp_PBL-H3_substr_PBL-H3_B4__NZ_CP044972.1_91												H_sp_PBL-H3_substr_PBL-H3_2__NZ_CP044975.1_91	H_sp_RAC07_NZ_CP016449.1_4017
og_1035	H-sp_PBL-H3_substr_PBL-H3_B4__NZ_CP044972.1_315								H_sp_BA0156_NZ_CP049989.1_3230				H_sp_PBL-H3_substr_PBL-H3_2__NZ_CP044975.1_315	H_sp_RAC07_NZ_CP016449.1_3821
og_1036	H-sp_PBL-H3_substr_PBL-H3_B4__NZ_CP044972.1_411												H_sp_PBL-H3_substr_PBL-H3_2__NZ_CP044975.1_411	H_sp_RAC07_NZ_CP016449.1_3707
og_1037	H-sp_PBL-H3_substr_PBL-H3_B4__NZ_CP044972.1_443												H_sp_PBL-H3_substr_PBL-H3_2__NZ_CP044975.1_443	H_sp_RAC07_NZ_CP016449.1_3679
og_1038	H-sp_PBL-H3_substr_PBL-H3_B4__NZ_CP044972.1_635												H_sp_PBL-H3_substr_PBL-H3_2__NZ_CP044975.1_635	H_sp_RAC07_NZ_CP016449.1_265
og_1039	H-sp_PBL-H3_substr_PBL-H3_B4__NZ_CP044972.1_667												H_sp_PBL-H3_substr_PBL-H3_2__NZ_CP044975.1_667	H_sp_RAC07_NZ_CP016449.1_300
og_1040	H-sp_PBL-H3_substr_PBL-H3_B4__NZ_CP044972.1_699												H_sp_PBL-H3_substr_PBL-H3_2__NZ_CP044975.1_699	H_sp_RAC07_NZ_CP016449.1_340
og_1041	H-sp_PBL-H3_substr_PBL-H3_B4__NZ_CP044972.1_795												H_sp_PBL-H3_substr_PBL-H3_2__NZ_CP044975.1_795	H_sp_RAC07_NZ_CP016449.1_439
og_1042	H-sp_PBL-H3_substr_PBL-H3_B4__NZ_CP044972.1_1019												H_sp_PBL-H3_substr_PBL-H3_2__NZ_CP044975.1_1019	H_sp_RAC07_NZ_CP016449.1_2905
og_1043	H-sp_PBL-H3_substr_PBL-H3_B4__NZ_CP044972.1_1083												H_sp_PBL-H3_substr_PBL-H3_2__NZ_CP044975.1_1083	H_sp_RAC07_NZ_CP016449.1_2674
og_1044	H-sp_PBL-H3_substr_PBL-H3_B4__NZ_CP044972.1_1179												H_sp_PBL-H3_substr_PBL-H3_2__NZ_CP044975.1_1179	H_sp_RAC07_NZ_CP016449.1_879
og_1045	H-sp_PBL-H3_substr_PBL-H3_B4__NZ_CP044972.1_1243												H_sp_PBL-H3_substr_PBL-H3_2__NZ_CP044975.1_1243	H_sp_RAC07_NZ_CP016449.1_926
og_1046	H-sp_PBL-H3_substr_PBL-H3_B4__NZ_CP044972.1_1339												H_sp_PBL-H3_substr_PBL-H3_2__NZ_CP044975.1_1339	H_sp_RAC07_NZ_CP016449.1_2442
og_1047	H-sp_PBL-H3_substr_PBL-H3_B4__NZ_CP044972.1_1435												H_sp_PBL-H3_substr_PBL-H3_2__NZ_CP044975.1_1435	H_sp_RAC07_NZ_CP016449.1_2352
og_1048	H-sp_PBL-H3_substr_PBL-H3_B4__NZ_CP044972.1_1627												H_sp_PBL-H3_substr_PBL-H3_2__NZ_CP044975.1_1627	H_sp_RAC07_NZ_CP016449.1_2241
og_1049	H-sp_PBL-H3_substr_PBL-H3_B4__NZ_CP044972.1_1755												H_sp_PBL-H3_substr_PBL-H3_2__NZ_CP044975.1_1755	H_sp_RAC07_NZ_CP016449.1_2578
og_1050	H-sp_PBL-H3_substr_PBL-H3_B4__NZ_CP044972.1_1851												H_sp_PBL-H3_substr_PBL-H3_2__NZ_CP044975.1_1851	H_sp_RAC07_NZ_CP016449.1_2032
og_1051	H-sp_PBL-H3_substr_PBL-H3_B4__NZ_CP044972.1_1947												H_sp_PBL-H3_substr_PBL-H3_2__NZ_CP044975.1_1947	H_sp_RAC07_NZ_CP016449.1_1927
og_1052	H-sp_PBL-H3_substr_PBL-H3_B4__NZ_CP044972.1_2011												H_sp_PBL-H3_substr_PBL-H3_2__NZ_CP044975.1_2011	H_sp_RAC07_NZ_CP016449.1_1862
og_1053	H-sp_PBL-H3_substr_PBL-H3_B4__NZ_CP044972.1_2043												H_sp_PBL-H3_substr_PBL-H3_2__NZ_CP044975.1_2043	H_sp_RAC07_NZ_CP016449.1_1809
og_1054	H-sp_PBL-H3_substr_PBL-H3_B4__NZ_CP044972.1_2075	H__laconesensis_BE_331_NZ_JAFBFZ010000001.1_245					H_palleronii_NBRC_102513_NZ_BCTJ01000001.1_163			H_sp_BPS33_NZ_CP044549.1_2869			H_sp_PBL-H3_substr_PBL-H3_2__NZ_CP044975.1_2075	H_sp_RAC07_NZ_CP016449.1_1779
og_1055	H-sp_PBL-H3_substr_PBL-H3_B4__NZ_CP044972.1_2171												H_sp_PBL-H3_substr_PBL-H3_2__NZ_CP044975.1_2171	H_sp_RAC07_NZ_CP016449.1_1699
og_1056	H-sp_PBL-H3_substr_PBL-H3_B4__NZ_CP044972.1_2331												H_sp_PBL-H3_substr_PBL-H3_2__NZ_CP044975.1_2331	H_sp_RAC07_NZ_CP016449.1_1532
og_1057	H-sp_PBL-H3_substr_PBL-H3_B4__NZ_CP044972.1_2459												H_sp_PBL-H3_substr_PBL-H3_2__NZ_CP044975.1_2459	H_sp_RAC07_NZ_CP016449.1_1424
og_1058	H-sp_PBL-H3_substr_PBL-H3_B4__NZ_CP044972.1_2491												H_sp_PBL-H3_substr_PBL-H3_2__NZ_CP044975.1_2491	H_sp_RAC07_NZ_CP016449.1_1385
og_1059	H-sp_PBL-H3_substr_PBL-H3_B4__NZ_CP044972.1_2619												H_sp_PBL-H3_substr_PBL-H3_2__NZ_CP044975.1_2619	H_sp_RAC07_NZ_CP016449.1_1292
og_1060	H-sp_PBL-H3_substr_PBL-H3_B4__NZ_CP044972.1_2747												H_sp_PBL-H3_substr_PBL-H3_2__NZ_CP044975.1_2747	H_sp_RAC07_NZ_CP016449.1_1160
og_1061	H-sp_PBL-H3_substr_PBL-H3_B4__NZ_CP044972.1_2779												H_sp_PBL-H3_substr_PBL-H3_2__NZ_CP044975.1_2779	H_sp_RAC07_NZ_CP016449.1_1126
og_1062	H-sp_PBL-H3_substr_PBL-H3_B4__NZ_CP044972.1_2875												H_sp_PBL-H3_substr_PBL-H3_2__NZ_CP044975.1_2875	H_sp_RAC07_NZ_CP016449.1_1058
og_1063	H-sp_PBL-H3_substr_PBL-H3_B4__NZ_CP044972.1_2907												H_sp_PBL-H3_substr_PBL-H3_2__NZ_CP044975.1_2907	H_sp_RAC07_NZ_CP016449.1_1028
og_1064	H-sp_PBL-H3_substr_PBL-H3_B4__NZ_CP044972.1_3067												H_sp_PBL-H3_substr_PBL-H3_2__NZ_CP044975.1_3067	H_sp_RAC07_NZ_CP016449.1_822
og_1065	H-sp_PBL-H3_substr_PBL-H3_B4__NZ_CP044972.1_3163												H_sp_PBL-H3_substr_PBL-H3_2__NZ_CP044975.1_3163	H_sp_RAC07_NZ_CP016449.1_713
og_1066	H-sp_PBL-H3_substr_PBL-H3_B4__NZ_CP044972.1_3259												H_sp_PBL-H3_substr_PBL-H3_2__NZ_CP044975.1_3259	H_sp_RAC07_NZ_CP016449.1_592
og_1067	H-sp_PBL-H3_substr_PBL-H3_B4__NZ_CP044972.1_3483		H__sp_YM1_NZ_CP070223.1_3977						H_sp_BA0156_NZ_CP049989.1_1882			H_sp_PBC_NZ_CP017311.1_3938	H_sp_PBL-H3_substr_PBL-H3_2__NZ_CP044975.1_3483	H_sp_RAC07_NZ_CP016449.1_2094
og_1068	H-sp_PBL-H3_substr_PBL-H3_B4__NZ_CP044972.1_3675							H_pseudoflava_DMS_1084_NZ_CP037867.1_4159					H_sp_PBL-H3_substr_PBL-H3_2__NZ_CP044975.1_3675	H_sp_RAC07_NZ_CP016449.1_3580
og_1069	H-sp_PBL-H3_substr_PBL-H3_B4__NZ_CP044972.1_3803												H_sp_PBL-H3_substr_PBL-H3_2__NZ_CP044975.1_3803	H_sp_RAC07_NZ_CP016449.1_61
og_1070	H-sp_PBL-H3_substr_PBL-H3_B4__NZ_CP044972.1_3931												H_sp_PBL-H3_substr_PBL-H3_2__NZ_CP044975.1_3931	H_sp_RAC07_NZ_CP016449.1_4237
og_1071	H-sp_PBL-H3_substr_PBL-H3_B4__NZ_CP044972.1_4027												H_sp_PBL-H3_substr_PBL-H3_2__NZ_CP044975.1_4027	H_sp_RAC07_NZ_CP016449.1_4114
og_1072	H-sp_PBL-H3_substr_PBL-H3_B4__NZ_CP044972.1_4059												H_sp_PBL-H3_substr_PBL-H3_2__NZ_CP044975.1_4059	H_sp_RAC07_NZ_CP016449.1_4082
og_1073	H-sp_PBL-H3_substr_PBL-H3_B4__NZ_CP044972.1_156												H_sp_PBL-H3_substr_PBL-H3_2__NZ_CP044975.1_156	H_sp_RAC07_NZ_CP016449.1_3915
og_1074	H-sp_PBL-H3_substr_PBL-H3_B4__NZ_CP044972.1_252												H_sp_PBL-H3_substr_PBL-H3_2__NZ_CP044975.1_252	H_sp_RAC07_NZ_CP016449.1_3877
og_1075	H-sp_PBL-H3_substr_PBL-H3_B4__NZ_CP044972.1_348												H_sp_PBL-H3_substr_PBL-H3_2__NZ_CP044975.1_348	H_sp_RAC07_NZ_CP016449.1_2146
og_1076	H-sp_PBL-H3_substr_PBL-H3_B4__NZ_CP044972.1_636												H_sp_PBL-H3_substr_PBL-H3_2__NZ_CP044975.1_636	H_sp_RAC07_NZ_CP016449.1_266
og_1077	H-sp_PBL-H3_substr_PBL-H3_B4__NZ_CP044972.1_796												H_sp_PBL-H3_substr_PBL-H3_2__NZ_CP044975.1_796	H_sp_RAC07_NZ_CP016449.1_440
og_1078	H-sp_PBL-H3_substr_PBL-H3_B4__NZ_CP044972.1_828												H_sp_PBL-H3_substr_PBL-H3_2__NZ_CP044975.1_828	H_sp_RAC07_NZ_CP016449.1_473
og_1079	H-sp_PBL-H3_substr_PBL-H3_B4__NZ_CP044972.1_988												H_sp_PBL-H3_substr_PBL-H3_2__NZ_CP044975.1_988	H_sp_RAC07_NZ_CP016449.1_2936
og_1080	H-sp_PBL-H3_substr_PBL-H3_B4__NZ_CP044972.1_1020												H_sp_PBL-H3_substr_PBL-H3_2__NZ_CP044975.1_1020	H_sp_RAC07_NZ_CP016449.1_2904
og_1081	H-sp_PBL-H3_substr_PBL-H3_B4__NZ_CP044972.1_1084												H_sp_PBL-H3_substr_PBL-H3_2__NZ_CP044975.1_1084	H_sp_RAC07_NZ_CP016449.1_2673
og_1082	H-sp_PBL-H3_substr_PBL-H3_B4__NZ_CP044972.1_1372												H_sp_PBL-H3_substr_PBL-H3_2__NZ_CP044975.1_1372	H_sp_RAC07_NZ_CP016449.1_2410
og_1083	H-sp_PBL-H3_substr_PBL-H3_B4__NZ_CP044972.1_1436												H_sp_PBL-H3_substr_PBL-H3_2__NZ_CP044975.1_1436	H_sp_RAC07_NZ_CP016449.1_2351
og_1084	H-sp_PBL-H3_substr_PBL-H3_B4__NZ_CP044972.1_1596												H_sp_PBL-H3_substr_PBL-H3_2__NZ_CP044975.1_1596	H_sp_RAC07_NZ_CP016449.1_2272
og_1085	H-sp_PBL-H3_substr_PBL-H3_B4__NZ_CP044972.1_1628									H_sp_BPS33_NZ_CP044549.1_2296			H_sp_PBL-H3_substr_PBL-H3_2__NZ_CP044975.1_1628	H_sp_RAC07_NZ_CP016449.1_2240
og_1086	H-sp_PBL-H3_substr_PBL-H3_B4__NZ_CP044972.1_1788												H_sp_PBL-H3_substr_PBL-H3_2__NZ_CP044975.1_1788	H_sp_RAC07_NZ_CP016449.1_2099
og_1087	H-sp_PBL-H3_substr_PBL-H3_B4__NZ_CP044972.1_1820												H_sp_PBL-H3_substr_PBL-H3_2__NZ_CP044975.1_1820	H_sp_RAC07_NZ_CP016449.1_2073
og_1088	H-sp_PBL-H3_substr_PBL-H3_B4__NZ_CP044972.1_1916												H_sp_PBL-H3_substr_PBL-H3_2__NZ_CP044975.1_1916	H_sp_RAC07_NZ_CP016449.1_1960
og_1089	H-sp_PBL-H3_substr_PBL-H3_B4__NZ_CP044972.1_2460							H_pseudoflava_DMS_1084_NZ_CP037867.1_2967					H_sp_PBL-H3_substr_PBL-H3_2__NZ_CP044975.1_2460	H_sp_RAC07_NZ_CP016449.1_1423	Hydrogenophaga_SL_48_study_contig_1_1225
og_1090	H-sp_PBL-H3_substr_PBL-H3_B4__NZ_CP044972.1_2492												H_sp_PBL-H3_substr_PBL-H3_2__NZ_CP044975.1_2492	H_sp_RAC07_NZ_CP016449.1_1384
og_1091	H-sp_PBL-H3_substr_PBL-H3_B4__NZ_CP044972.1_2588												H_sp_PBL-H3_substr_PBL-H3_2__NZ_CP044975.1_2588	H_sp_RAC07_NZ_CP016449.1_2102
og_1092	H-sp_PBL-H3_substr_PBL-H3_B4__NZ_CP044972.1_2620												H_sp_PBL-H3_substr_PBL-H3_2__NZ_CP044975.1_2620	H_sp_RAC07_NZ_CP016449.1_1291	Hydrogenophaga_SL_48_study_contig_1_1867
og_1093	H-sp_PBL-H3_substr_PBL-H3_B4__NZ_CP044972.1_2716												H_sp_PBL-H3_substr_PBL-H3_2__NZ_CP044975.1_2716	H_sp_RAC07_NZ_CP016449.1_1186
og_1094	H-sp_PBL-H3_substr_PBL-H3_B4__NZ_CP044972.1_2972												H_sp_PBL-H3_substr_PBL-H3_2__NZ_CP044975.1_2972	H_sp_RAC07_NZ_CP016449.1_976
og_1095	H-sp_PBL-H3_substr_PBL-H3_B4__NZ_CP044972.1_3036												H_sp_PBL-H3_substr_PBL-H3_2__NZ_CP044975.1_3036	H_sp_RAC07_NZ_CP016449.1_865
og_1096	H-sp_PBL-H3_substr_PBL-H3_B4__NZ_CP044972.1_3068												H_sp_PBL-H3_substr_PBL-H3_2__NZ_CP044975.1_3068	H_sp_RAC07_NZ_CP016449.1_821
og_1097	H-sp_PBL-H3_substr_PBL-H3_B4__NZ_CP044972.1_3132												H_sp_PBL-H3_substr_PBL-H3_2__NZ_CP044975.1_3132	H_sp_RAC07_NZ_CP016449.1_753
og_1098	H-sp_PBL-H3_substr_PBL-H3_B4__NZ_CP044972.1_3260												H_sp_PBL-H3_substr_PBL-H3_2__NZ_CP044975.1_3260	H_sp_RAC07_NZ_CP016449.1_591
og_1099	H-sp_PBL-H3_substr_PBL-H3_B4__NZ_CP044972.1_3420												H_sp_PBL-H3_substr_PBL-H3_2__NZ_CP044975.1_3420	H_sp_RAC07_NZ_CP016449.1_3159
og_1100	H-sp_PBL-H3_substr_PBL-H3_B4__NZ_CP044972.1_3484												H_sp_PBL-H3_substr_PBL-H3_2__NZ_CP044975.1_3484	H_sp_RAC07_NZ_CP016449.1_3229
og_1101	H-sp_PBL-H3_substr_PBL-H3_B4__NZ_CP044972.1_3548												H_sp_PBL-H3_substr_PBL-H3_2__NZ_CP044975.1_3548	H_sp_RAC07_NZ_CP016449.1_3413
og_1102	H-sp_PBL-H3_substr_PBL-H3_B4__NZ_CP044972.1_3644												H_sp_PBL-H3_substr_PBL-H3_2__NZ_CP044975.1_3644	H_sp_RAC07_NZ_CP016449.1_3537
og_1103	H-sp_PBL-H3_substr_PBL-H3_B4__NZ_CP044972.1_3740				H_crassostreae_LPB0072_NZ_CP017476.1_4373			H_pseudoflava_DMS_1084_NZ_CP037867.1_4397		H_sp_BPS33_NZ_CP044549.1_5399	H_sp_PAMC_20947_NZ_CP039252.1_3805		H_sp_PBL-H3_substr_PBL-H3_2__NZ_CP044975.1_3740	H_sp_RAC07_NZ_CP016449.1_127	Hydrogenophaga_SL_48_study_contig_1_3783
og_1104	H-sp_PBL-H3_substr_PBL-H3_B4__NZ_CP044972.1_3836												H_sp_PBL-H3_substr_PBL-H3_2__NZ_CP044975.1_3836	H_sp_RAC07_NZ_CP016449.1_47
og_1105	H-sp_PBL-H3_substr_PBL-H3_B4__NZ_CP044972.1_93												H_sp_PBL-H3_substr_PBL-H3_2__NZ_CP044975.1_93	H_sp_RAC07_NZ_CP016449.1_4015
og_1106	H-sp_PBL-H3_substr_PBL-H3_B4__NZ_CP044972.1_221												H_sp_PBL-H3_substr_PBL-H3_2__NZ_CP044975.1_221	H_sp_RAC07_NZ_CP016449.1_3937
og_1107	H-sp_PBL-H3_substr_PBL-H3_B4__NZ_CP044972.1_253												H_sp_PBL-H3_substr_PBL-H3_2__NZ_CP044975.1_253	H_sp_RAC07_NZ_CP016449.1_3876
og_1108	H-sp_PBL-H3_substr_PBL-H3_B4__NZ_CP044972.1_477												H_sp_PBL-H3_substr_PBL-H3_2__NZ_CP044975.1_477	H_sp_RAC07_NZ_CP016449.1_3645
og_1109	H-sp_PBL-H3_substr_PBL-H3_B4__NZ_CP044972.1_669												H_sp_PBL-H3_substr_PBL-H3_2__NZ_CP044975.1_669	H_sp_RAC07_NZ_CP016449.1_302
og_1110	H-sp_PBL-H3_substr_PBL-H3_B4__NZ_CP044972.1_733									H_sp_BPS33_NZ_CP044549.1_4936			H_sp_PBL-H3_substr_PBL-H3_2__NZ_CP044975.1_733	H_sp_RAC07_NZ_CP016449.1_375
og_1111	H-sp_PBL-H3_substr_PBL-H3_B4__NZ_CP044972.1_829												H_sp_PBL-H3_substr_PBL-H3_2__NZ_CP044975.1_829	H_sp_RAC07_NZ_CP016449.1_474
og_1112	H-sp_PBL-H3_substr_PBL-H3_B4__NZ_CP044972.1_1021												H_sp_PBL-H3_substr_PBL-H3_2__NZ_CP044975.1_1021	H_sp_RAC07_NZ_CP016449.1_2899
og_1113	H-sp_PBL-H3_substr_PBL-H3_B4__NZ_CP044972.1_1053												H_sp_PBL-H3_substr_PBL-H3_2__NZ_CP044975.1_1053	H_sp_RAC07_NZ_CP016449.1_2861
og_1114	H-sp_PBL-H3_substr_PBL-H3_B4__NZ_CP044972.1_1149												H_sp_PBL-H3_substr_PBL-H3_2__NZ_CP044975.1_1149	H_sp_RAC07_NZ_CP016449.1_2614
og_1115	H-sp_PBL-H3_substr_PBL-H3_B4__NZ_CP044972.1_1181												H_sp_PBL-H3_substr_PBL-H3_2__NZ_CP044975.1_1181	H_sp_RAC07_NZ_CP016449.1_881
og_1116	H-sp_PBL-H3_substr_PBL-H3_B4__NZ_CP044972.1_1373												H_sp_PBL-H3_substr_PBL-H3_2__NZ_CP044975.1_1373	H_sp_RAC07_NZ_CP016449.1_2409
og_1117	H-sp_PBL-H3_substr_PBL-H3_B4__NZ_CP044972.1_1405												H_sp_PBL-H3_substr_PBL-H3_2__NZ_CP044975.1_1405	H_sp_RAC07_NZ_CP016449.1_2378
og_1118	H-sp_PBL-H3_substr_PBL-H3_B4__NZ_CP044972.1_1597							H_pseudoflava_DMS_1084_NZ_CP037867.1_1455					H_sp_PBL-H3_substr_PBL-H3_2__NZ_CP044975.1_1597	H_sp_RAC07_NZ_CP016449.1_2271	Hydrogenophaga_SL_48_study_contig_1_2684
og_1119	H-sp_PBL-H3_substr_PBL-H3_B4__NZ_CP044972.1_1885												H_sp_PBL-H3_substr_PBL-H3_2__NZ_CP044975.1_1885	H_sp_RAC07_NZ_CP016449.1_1990
og_1120	H-sp_PBL-H3_substr_PBL-H3_B4__NZ_CP044972.1_1917												H_sp_PBL-H3_substr_PBL-H3_2__NZ_CP044975.1_1917	H_sp_RAC07_NZ_CP016449.1_1959
og_1121	H-sp_PBL-H3_substr_PBL-H3_B4__NZ_CP044972.1_1981												H_sp_PBL-H3_substr_PBL-H3_2__NZ_CP044975.1_1981	H_sp_RAC07_NZ_CP016449.1_1893
og_1122	H-sp_PBL-H3_substr_PBL-H3_B4__NZ_CP044972.1_2045												H_sp_PBL-H3_substr_PBL-H3_2__NZ_CP044975.1_2045	H_sp_RAC07_NZ_CP016449.1_1807
og_1123	H-sp_PBL-H3_substr_PBL-H3_B4__NZ_CP044972.1_2301												H_sp_PBL-H3_substr_PBL-H3_2__NZ_CP044975.1_2301	H_sp_RAC07_NZ_CP016449.1_1559
og_1124	H-sp_PBL-H3_substr_PBL-H3_B4__NZ_CP044972.1_2333												H_sp_PBL-H3_substr_PBL-H3_2__NZ_CP044975.1_2333	H_sp_RAC07_NZ_CP016449.1_1530
og_1125	H-sp_PBL-H3_substr_PBL-H3_B4__NZ_CP044972.1_2461												H_sp_PBL-H3_substr_PBL-H3_2__NZ_CP044975.1_2461	H_sp_RAC07_NZ_CP016449.1_1422
og_1126	H-sp_PBL-H3_substr_PBL-H3_B4__NZ_CP044972.1_2493												H_sp_PBL-H3_substr_PBL-H3_2__NZ_CP044975.1_2493	H_sp_RAC07_NZ_CP016449.1_1383
og_1127	H-sp_PBL-H3_substr_PBL-H3_B4__NZ_CP044972.1_2717												H_sp_PBL-H3_substr_PBL-H3_2__NZ_CP044975.1_2717	H_sp_RAC07_NZ_CP016449.1_1185
og_1128	H-sp_PBL-H3_substr_PBL-H3_B4__NZ_CP044972.1_3069				H_crassostreae_LPB0072_NZ_CP017476.1_3696			H_pseudoflava_DMS_1084_NZ_CP037867.1_1234			H_sp_PAMC_20947_NZ_CP039252.1_2147		H_sp_PBL-H3_substr_PBL-H3_2__NZ_CP044975.1_3069	H_sp_RAC07_NZ_CP016449.1_820	Hydrogenophaga_SL_48_study_contig_1_2993
og_1129	H-sp_PBL-H3_substr_PBL-H3_B4__NZ_CP044972.1_3165												H_sp_PBL-H3_substr_PBL-H3_2__NZ_CP044975.1_3165	H_sp_RAC07_NZ_CP016449.1_711
og_1130	H-sp_PBL-H3_substr_PBL-H3_B4__NZ_CP044972.1_3389												H_sp_PBL-H3_substr_PBL-H3_2__NZ_CP044975.1_3389	H_sp_RAC07_NZ_CP016449.1_3130
og_1131	H-sp_PBL-H3_substr_PBL-H3_B4__NZ_CP044972.1_3421												H_sp_PBL-H3_substr_PBL-H3_2__NZ_CP044975.1_3421	H_sp_RAC07_NZ_CP016449.1_3160
og_1132	H-sp_PBL-H3_substr_PBL-H3_B4__NZ_CP044972.1_3453												H_sp_PBL-H3_substr_PBL-H3_2__NZ_CP044975.1_3453	H_sp_RAC07_NZ_CP016449.1_3200
og_1133	H-sp_PBL-H3_substr_PBL-H3_B4__NZ_CP044972.1_3485												H_sp_PBL-H3_substr_PBL-H3_2__NZ_CP044975.1_3485	H_sp_RAC07_NZ_CP016449.1_3230
og_1134	H-sp_PBL-H3_substr_PBL-H3_B4__NZ_CP044972.1_3677												H_sp_PBL-H3_substr_PBL-H3_2__NZ_CP044975.1_3677	H_sp_RAC07_NZ_CP016449.1_3582
og_1135	H-sp_PBL-H3_substr_PBL-H3_B4__NZ_CP044972.1_3901										H_sp_PAMC_20947_NZ_CP039252.1_3200		H_sp_PBL-H3_substr_PBL-H3_2__NZ_CP044975.1_3901	H_sp_RAC07_NZ_CP016449.1_4266	Hydrogenophaga_SL_48_study_contig_1_4519
og_1136	H-sp_PBL-H3_substr_PBL-H3_B4__NZ_CP044972.1_4029												H_sp_PBL-H3_substr_PBL-H3_2__NZ_CP044975.1_4029	H_sp_RAC07_NZ_CP016449.1_4112
og_1137	H-sp_PBL-H3_substr_PBL-H3_B4__NZ_CP044972.1_222												H_sp_PBL-H3_substr_PBL-H3_2__NZ_CP044975.1_222	H_sp_RAC07_NZ_CP016449.1_3938
og_1138	H-sp_PBL-H3_substr_PBL-H3_B4__NZ_CP044972.1_382												H_sp_PBL-H3_substr_PBL-H3_2__NZ_CP044975.1_382	H_sp_RAC07_NZ_CP016449.1_3768
og_1139	H-sp_PBL-H3_substr_PBL-H3_B4__NZ_CP044972.1_446												H_sp_PBL-H3_substr_PBL-H3_2__NZ_CP044975.1_446	H_sp_RAC07_NZ_CP016449.1_3676
og_1140	H-sp_PBL-H3_substr_PBL-H3_B4__NZ_CP044972.1_574												H_sp_PBL-H3_substr_PBL-H3_2__NZ_CP044975.1_574	H_sp_RAC07_NZ_CP016449.1_728
og_1141	H-sp_PBL-H3_substr_PBL-H3_B4__NZ_CP044972.1_606				H_crassostreae_LPB0072_NZ_CP017476.1_538	H_flava_NBRC_102514_NZ_BCTF01000001.1_204		H_pseudoflava_DMS_1084_NZ_CP037867.1_625			H_sp_PAMC_20947_NZ_CP039252.1_3925		H_sp_PBL-H3_substr_PBL-H3_2__NZ_CP044975.1_606	H_sp_RAC07_NZ_CP016449.1_237	Hydrogenophaga_SL_48_study_contig_1_3724
og_1142	H-sp_PBL-H3_substr_PBL-H3_B4__NZ_CP044972.1_702				H_crassostreae_LPB0072_NZ_CP017476.1_4268	H_flava_NBRC_102514_NZ_BCTF01000001.1_102		H_pseudoflava_DMS_1084_NZ_CP037867.1_725			H_sp_PAMC_20947_NZ_CP039252.1_4056		H_sp_PBL-H3_substr_PBL-H3_2__NZ_CP044975.1_702	H_sp_RAC07_NZ_CP016449.1_343	Hydrogenophaga_SL_48_study_contig_1_3585
og_1143	H-sp_PBL-H3_substr_PBL-H3_B4__NZ_CP044972.1_862												H_sp_PBL-H3_substr_PBL-H3_2__NZ_CP044975.1_862	H_sp_RAC07_NZ_CP016449.1_508
og_1144	H-sp_PBL-H3_substr_PBL-H3_B4__NZ_CP044972.1_990												H_sp_PBL-H3_substr_PBL-H3_2__NZ_CP044975.1_990	H_sp_RAC07_NZ_CP016449.1_2934
og_1145	H-sp_PBL-H3_substr_PBL-H3_B4__NZ_CP044972.1_1086												H_sp_PBL-H3_substr_PBL-H3_2__NZ_CP044975.1_1086	H_sp_RAC07_NZ_CP016449.1_2671
og_1146	H-sp_PBL-H3_substr_PBL-H3_B4__NZ_CP044972.1_1118												H_sp_PBL-H3_substr_PBL-H3_2__NZ_CP044975.1_1118	H_sp_RAC07_NZ_CP016449.1_2639
og_1147	H-sp_PBL-H3_substr_PBL-H3_B4__NZ_CP044972.1_1150												H_sp_PBL-H3_substr_PBL-H3_2__NZ_CP044975.1_1150	H_sp_RAC07_NZ_CP016449.1_2613
og_1148	H-sp_PBL-H3_substr_PBL-H3_B4__NZ_CP044972.1_1342												H_sp_PBL-H3_substr_PBL-H3_2__NZ_CP044975.1_1342	H_sp_RAC07_NZ_CP016449.1_2439
og_1149	H-sp_PBL-H3_substr_PBL-H3_B4__NZ_CP044972.1_1374									H_sp_BPS33_NZ_CP044549.1_2023			H_sp_PBL-H3_substr_PBL-H3_2__NZ_CP044975.1_1374	H_sp_RAC07_NZ_CP016449.1_2408
og_1150	H-sp_PBL-H3_substr_PBL-H3_B4__NZ_CP044972.1_1470												H_sp_PBL-H3_substr_PBL-H3_2__NZ_CP044975.1_1470	H_sp_RAC07_NZ_CP016449.1_2316
og_1151	H-sp_PBL-H3_substr_PBL-H3_B4__NZ_CP044972.1_1598												H_sp_PBL-H3_substr_PBL-H3_2__NZ_CP044975.1_1598	H_sp_RAC07_NZ_CP016449.1_2270
og_1152	H-sp_PBL-H3_substr_PBL-H3_B4__NZ_CP044972.1_1630									H_sp_BPS33_NZ_CP044549.1_2298			H_sp_PBL-H3_substr_PBL-H3_2__NZ_CP044975.1_1630	H_sp_RAC07_NZ_CP016449.1_2238	Hydrogenophaga_SL_48_study_contig_1_2598
og_1153	H-sp_PBL-H3_substr_PBL-H3_B4__NZ_CP044972.1_1886												H_sp_PBL-H3_substr_PBL-H3_2__NZ_CP044975.1_1886	H_sp_RAC07_NZ_CP016449.1_1989
og_1154	H-sp_PBL-H3_substr_PBL-H3_B4__NZ_CP044972.1_1918												H_sp_PBL-H3_substr_PBL-H3_2__NZ_CP044975.1_1918	H_sp_RAC07_NZ_CP016449.1_1958
og_1155	H-sp_PBL-H3_substr_PBL-H3_B4__NZ_CP044972.1_2014												H_sp_PBL-H3_substr_PBL-H3_2__NZ_CP044975.1_2014	H_sp_RAC07_NZ_CP016449.1_1857
og_1156	H-sp_PBL-H3_substr_PBL-H3_B4__NZ_CP044972.1_2398												H_sp_PBL-H3_substr_PBL-H3_2__NZ_CP044975.1_2398	H_sp_RAC07_NZ_CP016449.1_1472
og_1157	H-sp_PBL-H3_substr_PBL-H3_B4__NZ_CP044972.1_2494												H_sp_PBL-H3_substr_PBL-H3_2__NZ_CP044975.1_2494	H_sp_RAC07_NZ_CP016449.1_1382
og_1158	H-sp_PBL-H3_substr_PBL-H3_B4__NZ_CP044972.1_2526												H_sp_PBL-H3_substr_PBL-H3_2__NZ_CP044975.1_2526	H_sp_RAC07_NZ_CP016449.1_1350
og_1159	H-sp_PBL-H3_substr_PBL-H3_B4__NZ_CP044972.1_2558				H_crassostreae_LPB0072_NZ_CP017476.1_2317			H_pseudoflava_DMS_1084_NZ_CP037867.1_3037			H_sp_PAMC_20947_NZ_CP039252.1_1838		H_sp_PBL-H3_substr_PBL-H3_2__NZ_CP044975.1_2558	H_sp_RAC07_NZ_CP016449.1_1321	Hydrogenophaga_SL_48_study_contig_1_4168
og_1160	H-sp_PBL-H3_substr_PBL-H3_B4__NZ_CP044972.1_2622												H_sp_PBL-H3_substr_PBL-H3_2__NZ_CP044975.1_2622	H_sp_RAC07_NZ_CP016449.1_1289
og_1161	H-sp_PBL-H3_substr_PBL-H3_B4__NZ_CP044972.1_2814							H_pseudoflava_DMS_1084_NZ_CP037867.1_3440					H_sp_PBL-H3_substr_PBL-H3_2__NZ_CP044975.1_2814	H_sp_RAC07_NZ_CP016449.1_1096	Hydrogenophaga_SL_48_study_contig_1_798
og_1162	H-sp_PBL-H3_substr_PBL-H3_B4__NZ_CP044972.1_2942							H_pseudoflava_DMS_1084_NZ_CP037867.1_1735					H_sp_PBL-H3_substr_PBL-H3_2__NZ_CP044975.1_2942	H_sp_RAC07_NZ_CP016449.1_1002
og_1163	H-sp_PBL-H3_substr_PBL-H3_B4__NZ_CP044972.1_2974												H_sp_PBL-H3_substr_PBL-H3_2__NZ_CP044975.1_2974	H_sp_RAC07_NZ_CP016449.1_974
og_1164	H-sp_PBL-H3_substr_PBL-H3_B4__NZ_CP044972.1_3070				H_crassostreae_LPB0072_NZ_CP017476.1_3697			H_pseudoflava_DMS_1084_NZ_CP037867.1_1233			H_sp_PAMC_20947_NZ_CP039252.1_2148		H_sp_PBL-H3_substr_PBL-H3_2__NZ_CP044975.1_3070	H_sp_RAC07_NZ_CP016449.1_819	Hydrogenophaga_SL_48_study_contig_1_2994
og_1165	H-sp_PBL-H3_substr_PBL-H3_B4__NZ_CP044972.1_3102												H_sp_PBL-H3_substr_PBL-H3_2__NZ_CP044975.1_3102	H_sp_RAC07_NZ_CP016449.1_2570
og_1166	H-sp_PBL-H3_substr_PBL-H3_B4__NZ_CP044972.1_3166												H_sp_PBL-H3_substr_PBL-H3_2__NZ_CP044975.1_3166	H_sp_RAC07_NZ_CP016449.1_710
og_1167	H-sp_PBL-H3_substr_PBL-H3_B4__NZ_CP044972.1_3198				H_crassostreae_LPB0072_NZ_CP017476.1_1196			H_pseudoflava_DMS_1084_NZ_CP037867.1_1356		H_sp_BPS33_NZ_CP044549.1_1182	H_sp_PAMC_20947_NZ_CP039252.1_150		H_sp_PBL-H3_substr_PBL-H3_2__NZ_CP044975.1_3198	H_sp_RAC07_NZ_CP016449.1_653	Hydrogenophaga_SL_48_study_contig_1_2813
og_1168	H-sp_PBL-H3_substr_PBL-H3_B4__NZ_CP044972.1_3358												H_sp_PBL-H3_substr_PBL-H3_2__NZ_CP044975.1_3358	H_sp_RAC07_NZ_CP016449.1_3085
og_1169	H-sp_PBL-H3_substr_PBL-H3_B4__NZ_CP044972.1_3390												H_sp_PBL-H3_substr_PBL-H3_2__NZ_CP044975.1_3390	H_sp_RAC07_NZ_CP016449.1_3131
og_1170	H-sp_PBL-H3_substr_PBL-H3_B4__NZ_CP044972.1_3486												H_sp_PBL-H3_substr_PBL-H3_2__NZ_CP044975.1_3486	H_sp_RAC07_NZ_CP016449.1_3231
og_1171	H-sp_PBL-H3_substr_PBL-H3_B4__NZ_CP044972.1_3582												H_sp_PBL-H3_substr_PBL-H3_2__NZ_CP044975.1_3582	H_sp_RAC07_NZ_CP016449.1_3474
og_1172	H-sp_PBL-H3_substr_PBL-H3_B4__NZ_CP044972.1_3742												H_sp_PBL-H3_substr_PBL-H3_2__NZ_CP044975.1_3742	H_sp_RAC07_NZ_CP016449.1_125
og_1173	H-sp_PBL-H3_substr_PBL-H3_B4__NZ_CP044972.1_3806												H_sp_PBL-H3_substr_PBL-H3_2__NZ_CP044975.1_3806	H_sp_RAC07_NZ_CP016449.1_58
og_1174	H-sp_PBL-H3_substr_PBL-H3_B4__NZ_CP044972.1_255												H_sp_PBL-H3_substr_PBL-H3_2__NZ_CP044975.1_255	H_sp_RAC07_NZ_CP016449.1_3874
og_1175	H-sp_PBL-H3_substr_PBL-H3_B4__NZ_CP044972.1_447												H_sp_PBL-H3_substr_PBL-H3_2__NZ_CP044975.1_447	H_sp_RAC07_NZ_CP016449.1_3675
og_1176	H-sp_PBL-H3_substr_PBL-H3_B4__NZ_CP044972.1_575												H_sp_PBL-H3_substr_PBL-H3_2__NZ_CP044975.1_575	H_sp_RAC07_NZ_CP016449.1_206
og_1177	H-sp_PBL-H3_substr_PBL-H3_B4__NZ_CP044972.1_703												H_sp_PBL-H3_substr_PBL-H3_2__NZ_CP044975.1_703	H_sp_RAC07_NZ_CP016449.1_344
og_1178	H-sp_PBL-H3_substr_PBL-H3_B4__NZ_CP044972.1_799												H_sp_PBL-H3_substr_PBL-H3_2__NZ_CP044975.1_799	H_sp_RAC07_NZ_CP016449.1_443
og_1179	H-sp_PBL-H3_substr_PBL-H3_B4__NZ_CP044972.1_863												H_sp_PBL-H3_substr_PBL-H3_2__NZ_CP044975.1_863	H_sp_RAC07_NZ_CP016449.1_509
og_1180	H-sp_PBL-H3_substr_PBL-H3_B4__NZ_CP044972.1_927												H_sp_PBL-H3_substr_PBL-H3_2__NZ_CP044975.1_927	H_sp_RAC07_NZ_CP016449.1_3007
og_1181	H-sp_PBL-H3_substr_PBL-H3_B4__NZ_CP044972.1_991												H_sp_PBL-H3_substr_PBL-H3_2__NZ_CP044975.1_991	H_sp_RAC07_NZ_CP016449.1_2933
og_1182	H-sp_PBL-H3_substr_PBL-H3_B4__NZ_CP044972.1_1151												H_sp_PBL-H3_substr_PBL-H3_2__NZ_CP044975.1_1151	H_sp_RAC07_NZ_CP016449.1_2612
og_1183	H-sp_PBL-H3_substr_PBL-H3_B4__NZ_CP044972.1_1183		H__sp_YM1_NZ_CP070223.1_1330					H_pseudoflava_DMS_1084_NZ_CP037867.1_1858	H_sp_BA0156_NZ_CP049989.1_2092	H_sp_BPS33_NZ_CP044549.1_2065		H_sp_PBC_NZ_CP017311.1_1032	H_sp_PBL-H3_substr_PBL-H3_2__NZ_CP044975.1_1183	H_sp_RAC07_NZ_CP016449.1_883	Hydrogenophaga_SL_48_study_contig_1_2227
og_1184	H-sp_PBL-H3_substr_PBL-H3_B4__NZ_CP044972.1_1343												H_sp_PBL-H3_substr_PBL-H3_2__NZ_CP044975.1_1343	H_sp_RAC07_NZ_CP016449.1_2438
og_1185	H-sp_PBL-H3_substr_PBL-H3_B4__NZ_CP044972.1_1407												H_sp_PBL-H3_substr_PBL-H3_2__NZ_CP044975.1_1407	H_sp_RAC07_NZ_CP016449.1_2376
og_1186	H-sp_PBL-H3_substr_PBL-H3_B4__NZ_CP044972.1_1471												H_sp_PBL-H3_substr_PBL-H3_2__NZ_CP044975.1_1471	H_sp_RAC07_NZ_CP016449.1_2314
og_1187	H-sp_PBL-H3_substr_PBL-H3_B4__NZ_CP044972.1_1759												H_sp_PBL-H3_substr_PBL-H3_2__NZ_CP044975.1_1759	H_sp_RAC07_NZ_CP016449.1_2131
og_1188	H-sp_PBL-H3_substr_PBL-H3_B4__NZ_CP044972.1_1855												H_sp_PBL-H3_substr_PBL-H3_2__NZ_CP044975.1_1855	H_sp_RAC07_NZ_CP016449.1_2028
og_1189	H-sp_PBL-H3_substr_PBL-H3_B4__NZ_CP044972.1_2111							H_pseudoflava_DMS_1084_NZ_CP037867.1_1200					H_sp_PBL-H3_substr_PBL-H3_2__NZ_CP044975.1_2111	H_sp_RAC07_NZ_CP016449.1_1658	Hydrogenophaga_SL_48_study_contig_1_3075
og_1190	H-sp_PBL-H3_substr_PBL-H3_B4__NZ_CP044972.1_2207				H_crassostreae_LPB0072_NZ_CP017476.1_2644						H_sp_PAMC_20947_NZ_CP039252.1_1065		H_sp_PBL-H3_substr_PBL-H3_2__NZ_CP044975.1_2207	H_sp_RAC07_NZ_CP016449.1_1742
og_1191	H-sp_PBL-H3_substr_PBL-H3_B4__NZ_CP044972.1_2271												H_sp_PBL-H3_substr_PBL-H3_2__NZ_CP044975.1_2271	H_sp_RAC07_NZ_CP016449.1_1589
og_1192	H-sp_PBL-H3_substr_PBL-H3_B4__NZ_CP044972.1_2335												H_sp_PBL-H3_substr_PBL-H3_2__NZ_CP044975.1_2335	H_sp_RAC07_NZ_CP016449.1_1528
og_1193	H-sp_PBL-H3_substr_PBL-H3_B4__NZ_CP044972.1_2463												H_sp_PBL-H3_substr_PBL-H3_2__NZ_CP044975.1_2463	H_sp_RAC07_NZ_CP016449.1_1420
og_1194	H-sp_PBL-H3_substr_PBL-H3_B4__NZ_CP044972.1_2495												H_sp_PBL-H3_substr_PBL-H3_2__NZ_CP044975.1_2495	H_sp_RAC07_NZ_CP016449.1_1381
og_1195	H-sp_PBL-H3_substr_PBL-H3_B4__NZ_CP044972.1_2527												H_sp_PBL-H3_substr_PBL-H3_2__NZ_CP044975.1_2527	H_sp_RAC07_NZ_CP016449.1_1349
og_1196	H-sp_PBL-H3_substr_PBL-H3_B4__NZ_CP044972.1_2623												H_sp_PBL-H3_substr_PBL-H3_2__NZ_CP044975.1_2623	H_sp_RAC07_NZ_CP016449.1_1288
og_1197	H-sp_PBL-H3_substr_PBL-H3_B4__NZ_CP044972.1_2847												H_sp_PBL-H3_substr_PBL-H3_2__NZ_CP044975.1_2847	H_sp_RAC07_NZ_CP016449.1_1063
og_1198	H-sp_PBL-H3_substr_PBL-H3_B4__NZ_CP044972.1_2943												H_sp_PBL-H3_substr_PBL-H3_2__NZ_CP044975.1_2943	H_sp_RAC07_NZ_CP016449.1_1001
og_1199	H-sp_PBL-H3_substr_PBL-H3_B4__NZ_CP044972.1_3071				H_crassostreae_LPB0072_NZ_CP017476.1_3698			H_pseudoflava_DMS_1084_NZ_CP037867.1_1232			H_sp_PAMC_20947_NZ_CP039252.1_2149		H_sp_PBL-H3_substr_PBL-H3_2__NZ_CP044975.1_3071	H_sp_RAC07_NZ_CP016449.1_818	Hydrogenophaga_SL_48_study_contig_1_2995
og_1200	H-sp_PBL-H3_substr_PBL-H3_B4__NZ_CP044972.1_3135												H_sp_PBL-H3_substr_PBL-H3_2__NZ_CP044975.1_3135	H_sp_RAC07_NZ_CP016449.1_744
og_1201	H-sp_PBL-H3_substr_PBL-H3_B4__NZ_CP044972.1_3199												H_sp_PBL-H3_substr_PBL-H3_2__NZ_CP044975.1_3199	H_sp_RAC07_NZ_CP016449.1_652
og_1202	H-sp_PBL-H3_substr_PBL-H3_B4__NZ_CP044972.1_3263									H_sp_BPS33_NZ_CP044549.1_4987			H_sp_PBL-H3_substr_PBL-H3_2__NZ_CP044975.1_3263	H_sp_RAC07_NZ_CP016449.1_588
og_1203	H-sp_PBL-H3_substr_PBL-H3_B4__NZ_CP044972.1_3359												H_sp_PBL-H3_substr_PBL-H3_2__NZ_CP044975.1_3359	H_sp_RAC07_NZ_CP016449.1_3086
og_1204	H-sp_PBL-H3_substr_PBL-H3_B4__NZ_CP044972.1_3391												H_sp_PBL-H3_substr_PBL-H3_2__NZ_CP044975.1_3391	H_sp_RAC07_NZ_CP016449.1_3132
og_1205	H-sp_PBL-H3_substr_PBL-H3_B4__NZ_CP044972.1_3423												H_sp_PBL-H3_substr_PBL-H3_2__NZ_CP044975.1_3423	H_sp_RAC07_NZ_CP016449.1_3162
og_1206	H-sp_PBL-H3_substr_PBL-H3_B4__NZ_CP044972.1_3487												H_sp_PBL-H3_substr_PBL-H3_2__NZ_CP044975.1_3487	H_sp_RAC07_NZ_CP016449.1_3232
og_1207	H-sp_PBL-H3_substr_PBL-H3_B4__NZ_CP044972.1_3551												H_sp_PBL-H3_substr_PBL-H3_2__NZ_CP044975.1_3551	H_sp_RAC07_NZ_CP016449.1_3415
og_1208	H-sp_PBL-H3_substr_PBL-H3_B4__NZ_CP044972.1_3583												H_sp_PBL-H3_substr_PBL-H3_2__NZ_CP044975.1_3583	H_sp_RAC07_NZ_CP016449.1_3475
og_1209	H-sp_PBL-H3_substr_PBL-H3_B4__NZ_CP044972.1_3647												H_sp_PBL-H3_substr_PBL-H3_2__NZ_CP044975.1_3647	H_sp_RAC07_NZ_CP016449.1_3540
og_1210	H-sp_PBL-H3_substr_PBL-H3_B4__NZ_CP044972.1_3743												H_sp_PBL-H3_substr_PBL-H3_2__NZ_CP044975.1_3743	H_sp_RAC07_NZ_CP016449.1_124
og_1211	H-sp_PBL-H3_substr_PBL-H3_B4__NZ_CP044972.1_3807												H_sp_PBL-H3_substr_PBL-H3_2__NZ_CP044975.1_3807	H_sp_RAC07_NZ_CP016449.1_55
og_1212	H-sp_PBL-H3_substr_PBL-H3_B4__NZ_CP044972.1_3871		H__sp_YM1_NZ_CP070223.1_4094		H_crassostreae_LPB0072_NZ_CP017476.1_644			H_pseudoflava_DMS_1084_NZ_CP037867.1_429			H_sp_PAMC_20947_NZ_CP039252.1_3061	H_sp_PBC_NZ_CP017311.1_4967	H_sp_PBL-H3_substr_PBL-H3_2__NZ_CP044975.1_3871	H_sp_RAC07_NZ_CP016449.1_4296	Hydrogenophaga_SL_48_study_contig_1_4548
og_1213	H-sp_PBL-H3_substr_PBL-H3_B4__NZ_CP044972.1_3903												H_sp_PBL-H3_substr_PBL-H3_2__NZ_CP044975.1_3903	H_sp_RAC07_NZ_CP016449.1_4264
og_1214	H-sp_PBL-H3_substr_PBL-H3_B4__NZ_CP044972.1_3935												H_sp_PBL-H3_substr_PBL-H3_2__NZ_CP044975.1_3935	H_sp_RAC07_NZ_CP016449.1_4233
og_1215	H-sp_PBL-H3_substr_PBL-H3_B4__NZ_CP044972.1_3999		H__sp_YM1_NZ_CP070223.1_4302		H_crassostreae_LPB0072_NZ_CP017476.1_4518			H_pseudoflava_DMS_1084_NZ_CP037867.1_4501	H_sp_BA0156_NZ_CP049989.1_3294	H_sp_BPS33_NZ_CP044549.1_5749	H_sp_PAMC_20947_NZ_CP039252.1_3609	H_sp_PBC_NZ_CP017311.1_3841	H_sp_PBL-H3_substr_PBL-H3_2__NZ_CP044975.1_3999	H_sp_RAC07_NZ_CP016449.1_4144	Hydrogenophaga_SL_48_study_contig_1_4017
og_1216	H-sp_PBL-H3_substr_PBL-H3_B4__NZ_CP044972.1_4063												H_sp_PBL-H3_substr_PBL-H3_2__NZ_CP044975.1_4063	H_sp_RAC07_NZ_CP016449.1_4078
og_1217	H-sp_PBL-H3_substr_PBL-H3_B4__NZ_CP044972.1_352												H_sp_PBL-H3_substr_PBL-H3_2__NZ_CP044975.1_352	H_sp_RAC07_NZ_CP016449.1_3957
og_1218	H-sp_PBL-H3_substr_PBL-H3_B4__NZ_CP044972.1_384												H_sp_PBL-H3_substr_PBL-H3_2__NZ_CP044975.1_384	H_sp_RAC07_NZ_CP016449.1_3766
og_1219	H-sp_PBL-H3_substr_PBL-H3_B4__NZ_CP044972.1_448												H_sp_PBL-H3_substr_PBL-H3_2__NZ_CP044975.1_448	H_sp_RAC07_NZ_CP016449.1_3674
og_1220	H-sp_PBL-H3_substr_PBL-H3_B4__NZ_CP044972.1_640												H_sp_PBL-H3_substr_PBL-H3_2__NZ_CP044975.1_640	H_sp_RAC07_NZ_CP016449.1_270
og_1221	H-sp_PBL-H3_substr_PBL-H3_B4__NZ_CP044972.1_800												H_sp_PBL-H3_substr_PBL-H3_2__NZ_CP044975.1_800	H_sp_RAC07_NZ_CP016449.1_444
og_1222	H-sp_PBL-H3_substr_PBL-H3_B4__NZ_CP044972.1_864				H_crassostreae_LPB0072_NZ_CP017476.1_3801			H_pseudoflava_DMS_1084_NZ_CP037867.1_977			H_sp_PAMC_20947_NZ_CP039252.1_4254		H_sp_PBL-H3_substr_PBL-H3_2__NZ_CP044975.1_864	H_sp_RAC07_NZ_CP016449.1_510	Hydrogenophaga_SL_48_study_contig_1_3344
og_1223	H-sp_PBL-H3_substr_PBL-H3_B4__NZ_CP044972.1_992												H_sp_PBL-H3_substr_PBL-H3_2__NZ_CP044975.1_992	H_sp_RAC07_NZ_CP016449.1_2932
og_1224	H-sp_PBL-H3_substr_PBL-H3_B4__NZ_CP044972.1_1152												H_sp_PBL-H3_substr_PBL-H3_2__NZ_CP044975.1_1152	H_sp_RAC07_NZ_CP016449.1_2611
og_1225	H-sp_PBL-H3_substr_PBL-H3_B4__NZ_CP044972.1_1184												H_sp_PBL-H3_substr_PBL-H3_2__NZ_CP044975.1_1184	H_sp_RAC07_NZ_CP016449.1_884
og_1226	H-sp_PBL-H3_substr_PBL-H3_B4__NZ_CP044972.1_1344												H_sp_PBL-H3_substr_PBL-H3_2__NZ_CP044975.1_1344	H_sp_RAC07_NZ_CP016449.1_2437
og_1227	H-sp_PBL-H3_substr_PBL-H3_B4__NZ_CP044972.1_1408												H_sp_PBL-H3_substr_PBL-H3_2__NZ_CP044975.1_1408	H_sp_RAC07_NZ_CP016449.1_2375
og_1228	H-sp_PBL-H3_substr_PBL-H3_B4__NZ_CP044972.1_1472												H_sp_PBL-H3_substr_PBL-H3_2__NZ_CP044975.1_1472	H_sp_RAC07_NZ_CP016449.1_2313
og_1229	H-sp_PBL-H3_substr_PBL-H3_B4__NZ_CP044972.1_1952	H__laconesensis_BE_331_NZ_JAFBFZ010000001.1_444								H_sp_BPS33_NZ_CP044549.1_2630			H_sp_PBL-H3_substr_PBL-H3_2__NZ_CP044975.1_1952	H_sp_RAC07_NZ_CP016449.1_1922	Hydrogenophaga_SL_48_study_contig_1_1895
og_1230	H-sp_PBL-H3_substr_PBL-H3_B4__NZ_CP044972.1_2016												H_sp_PBL-H3_substr_PBL-H3_2__NZ_CP044975.1_2016	H_sp_RAC07_NZ_CP016449.1_1856
og_1231	H-sp_PBL-H3_substr_PBL-H3_B4__NZ_CP044972.1_2272												H_sp_PBL-H3_substr_PBL-H3_2__NZ_CP044975.1_2272	H_sp_RAC07_NZ_CP016449.1_1588
og_1232	H-sp_PBL-H3_substr_PBL-H3_B4__NZ_CP044972.1_2496												H_sp_PBL-H3_substr_PBL-H3_2__NZ_CP044975.1_2496	H_sp_RAC07_NZ_CP016449.1_1380
og_1233	H-sp_PBL-H3_substr_PBL-H3_B4__NZ_CP044972.1_2624												H_sp_PBL-H3_substr_PBL-H3_2__NZ_CP044975.1_2624	H_sp_RAC07_NZ_CP016449.1_1287
og_1234	H-sp_PBL-H3_substr_PBL-H3_B4__NZ_CP044972.1_2784												H_sp_PBL-H3_substr_PBL-H3_2__NZ_CP044975.1_2784	H_sp_RAC07_NZ_CP016449.1_1835
og_1235	H-sp_PBL-H3_substr_PBL-H3_B4__NZ_CP044972.1_2912												H_sp_PBL-H3_substr_PBL-H3_2__NZ_CP044975.1_2912	H_sp_RAC07_NZ_CP016449.1_1024
og_1236	H-sp_PBL-H3_substr_PBL-H3_B4__NZ_CP044972.1_2944												H_sp_PBL-H3_substr_PBL-H3_2__NZ_CP044975.1_2944	H_sp_RAC07_NZ_CP016449.1_1000
og_1237	H-sp_PBL-H3_substr_PBL-H3_B4__NZ_CP044972.1_3008												H_sp_PBL-H3_substr_PBL-H3_2__NZ_CP044975.1_3008	H_sp_RAC07_NZ_CP016449.1_2532
og_1238	H-sp_PBL-H3_substr_PBL-H3_B4__NZ_CP044972.1_3072												H_sp_PBL-H3_substr_PBL-H3_2__NZ_CP044975.1_3072	H_sp_RAC07_NZ_CP016449.1_817
og_1239	H-sp_PBL-H3_substr_PBL-H3_B4__NZ_CP044972.1_3104												H_sp_PBL-H3_substr_PBL-H3_2__NZ_CP044975.1_3104	H_sp_RAC07_NZ_CP016449.1_783
og_1240	H-sp_PBL-H3_substr_PBL-H3_B4__NZ_CP044972.1_3296												H_sp_PBL-H3_substr_PBL-H3_2__NZ_CP044975.1_3296	H_sp_RAC07_NZ_CP016449.1_3023
og_1241	H-sp_PBL-H3_substr_PBL-H3_B4__NZ_CP044972.1_3360												H_sp_PBL-H3_substr_PBL-H3_2__NZ_CP044975.1_3360	H_sp_RAC07_NZ_CP016449.1_3087
og_1242	H-sp_PBL-H3_substr_PBL-H3_B4__NZ_CP044972.1_3488												H_sp_PBL-H3_substr_PBL-H3_2__NZ_CP044975.1_3488	H_sp_RAC07_NZ_CP016449.1_3233
og_1243	H-sp_PBL-H3_substr_PBL-H3_B4__NZ_CP044972.1_3552												H_sp_PBL-H3_substr_PBL-H3_2__NZ_CP044975.1_3552	H_sp_RAC07_NZ_CP016449.1_3416
og_1244	H-sp_PBL-H3_substr_PBL-H3_B4__NZ_CP044972.1_3584												H_sp_PBL-H3_substr_PBL-H3_2__NZ_CP044975.1_3584	H_sp_RAC07_NZ_CP016449.1_3476
og_1245	H-sp_PBL-H3_substr_PBL-H3_B4__NZ_CP044972.1_3744												H_sp_PBL-H3_substr_PBL-H3_2__NZ_CP044975.1_3744	H_sp_RAC07_NZ_CP016449.1_123
og_1246	H-sp_PBL-H3_substr_PBL-H3_B4__NZ_CP044972.1_4000												H_sp_PBL-H3_substr_PBL-H3_2__NZ_CP044975.1_4000	H_sp_RAC07_NZ_CP016449.1_4143
og_1247	H-sp_PBL-H3_substr_PBL-H3_B4__NZ_CP044972.1_4032		H__sp_YM1_NZ_CP070223.1_4337		H_crassostreae_LPB0072_NZ_CP017476.1_4563			H_pseudoflava_DMS_1084_NZ_CP037867.1_4547	H_sp_BA0156_NZ_CP049989.1_3328	H_sp_BPS33_NZ_CP044549.1_5802	H_sp_PAMC_20947_NZ_CP039252.1_3558		H_sp_PBL-H3_substr_PBL-H3_2__NZ_CP044975.1_4032	H_sp_RAC07_NZ_CP016449.1_4108	Hydrogenophaga_SL_48_study_contig_1_4029
og_1248	H-sp_PBL-H3_substr_PBL-H3_B4__NZ_CP044972.1_4064				H_crassostreae_LPB0072_NZ_CP017476.1_4612						H_sp_PAMC_20947_NZ_CP039252.1_3520		H_sp_PBL-H3_substr_PBL-H3_2__NZ_CP044975.1_4064	H_sp_RAC07_NZ_CP016449.1_4077
og_1249	H-sp_PBL-H3_substr_PBL-H3_B4__NZ_CP044972.1_1793							H_pseudoflava_DMS_1084_NZ_CP037867.1_1792					H_sp_PBL-H3_substr_PBL-H3_2__NZ_CP044975.1_1793		Hydrogenophaga_SL_48_study_contig_1_3826
og_1250	H-sp_PBL-H3_substr_PBL-H3_B4__NZ_CP044972.1_3522							H_pseudoflava_DMS_1084_NZ_CP037867.1_1835					H_sp_PBL-H3_substr_PBL-H3_2__NZ_CP044975.1_3522
og_1251	H-sp_PBL-H3_substr_PBL-H3_B4__NZ_CP044972.1_2726							H_pseudoflava_DMS_1084_NZ_CP037867.1_3729					H_sp_PBL-H3_substr_PBL-H3_2__NZ_CP044975.1_2726
og_1252	H-sp_PBL-H3_substr_PBL-H3_B4__NZ_CP044972.1_3271							H_pseudoflava_DMS_1084_NZ_CP037867.1_3842		H_sp_BPS33_NZ_CP044549.1_4994			H_sp_PBL-H3_substr_PBL-H3_2__NZ_CP044975.1_3271		Hydrogenophaga_SL_48_study_contig_1_345
og_1253	H-sp_PBL-H3_substr_PBL-H3_B4__NZ_CP044972.1_3272							H_pseudoflava_DMS_1084_NZ_CP037867.1_3843		H_sp_BPS33_NZ_CP044549.1_4995			H_sp_PBL-H3_substr_PBL-H3_2__NZ_CP044975.1_3272		Hydrogenophaga_SL_48_study_contig_1_344
og_1254	H-sp_PBL-H3_substr_PBL-H3_B4__NZ_CP044972.1_235							H_pseudoflava_DMS_1084_NZ_CP037867.1_275					H_sp_PBL-H3_substr_PBL-H3_2__NZ_CP044975.1_235		Hydrogenophaga_SL_48_study_contig_1_4402
og_1255	H-sp_PBL-H3_substr_PBL-H3_B4__NZ_CP044972.1_2605							H_pseudoflava_DMS_1084_NZ_CP037867.1_1533					H_sp_PBL-H3_substr_PBL-H3_2__NZ_CP044975.1_2605		Hydrogenophaga_SL_48_study_contig_1_2580
og_1256	H-sp_PBL-H3_substr_PBL-H3_B4__NZ_CP044972.1_142							H_pseudoflava_DMS_1084_NZ_CP037867.1_2319		H_sp_BPS33_NZ_CP044549.1_1435			H_sp_PBL-H3_substr_PBL-H3_2__NZ_CP044975.1_142		Hydrogenophaga_SL_48_study_contig_1_5069
og_1257	H-sp_PBL-H3_substr_PBL-H3_B4__NZ_CP044972.1_143							H_pseudoflava_DMS_1084_NZ_CP037867.1_2318		H_sp_BPS33_NZ_CP044549.1_1436			H_sp_PBL-H3_substr_PBL-H3_2__NZ_CP044975.1_143		Hydrogenophaga_SL_48_study_contig_1_5068
og_1258	H-sp_PBL-H3_substr_PBL-H3_B4__NZ_CP044972.1_3151							H_pseudoflava_DMS_1084_NZ_CP037867.1_1082		H_sp_BPS33_NZ_CP044549.1_1711			H_sp_PBL-H3_substr_PBL-H3_2__NZ_CP044975.1_3151
og_1259	H-sp_PBL-H3_substr_PBL-H3_B4__NZ_CP044972.1_3152							H_pseudoflava_DMS_1084_NZ_CP037867.1_1081					H_sp_PBL-H3_substr_PBL-H3_2__NZ_CP044975.1_3152
og_1260	H-sp_PBL-H3_substr_PBL-H3_B4__NZ_CP044972.1_401							H_pseudoflava_DMS_1084_NZ_CP037867.1_1815		H_sp_BPS33_NZ_CP044549.1_4586			H_sp_PBL-H3_substr_PBL-H3_2__NZ_CP044975.1_401		Hydrogenophaga_SL_48_study_contig_1_2303
og_1261	H-sp_PBL-H3_substr_PBL-H3_B4__NZ_CP044972.1_3153							H_pseudoflava_DMS_1084_NZ_CP037867.1_1080		H_sp_BPS33_NZ_CP044549.1_1709			H_sp_PBL-H3_substr_PBL-H3_2__NZ_CP044975.1_3153
og_1262	H-sp_PBL-H3_substr_PBL-H3_B4__NZ_CP044972.1_3154							H_pseudoflava_DMS_1084_NZ_CP037867.1_1079		H_sp_BPS33_NZ_CP044549.1_1708			H_sp_PBL-H3_substr_PBL-H3_2__NZ_CP044975.1_3154
og_1263	H-sp_PBL-H3_substr_PBL-H3_B4__NZ_CP044972.1_19							H_pseudoflava_DMS_1084_NZ_CP037867.1_2285					H_sp_PBL-H3_substr_PBL-H3_2__NZ_CP044975.1_19
og_1264	H-sp_PBL-H3_substr_PBL-H3_B4__NZ_CP044972.1_20							H_pseudoflava_DMS_1084_NZ_CP037867.1_2286					H_sp_PBL-H3_substr_PBL-H3_2__NZ_CP044975.1_20
og_1265	H-sp_PBL-H3_substr_PBL-H3_B4__NZ_CP044972.1_3508							H_pseudoflava_DMS_1084_NZ_CP037867.1_1593					H_sp_PBL-H3_substr_PBL-H3_2__NZ_CP044975.1_3508		Hydrogenophaga_SL_48_study_contig_1_2336
og_1266	H-sp_PBL-H3_substr_PBL-H3_B4__NZ_CP044972.1_21							H_pseudoflava_DMS_1084_NZ_CP037867.1_2287					H_sp_PBL-H3_substr_PBL-H3_2__NZ_CP044975.1_21
og_1267	H-sp_PBL-H3_substr_PBL-H3_B4__NZ_CP044972.1_3509							H_pseudoflava_DMS_1084_NZ_CP037867.1_1592					H_sp_PBL-H3_substr_PBL-H3_2__NZ_CP044975.1_3509		Hydrogenophaga_SL_48_study_contig_1_2337
og_1268	H-sp_PBL-H3_substr_PBL-H3_B4__NZ_CP044972.1_22							H_pseudoflava_DMS_1084_NZ_CP037867.1_2288					H_sp_PBL-H3_substr_PBL-H3_2__NZ_CP044975.1_22
og_1269	H-sp_PBL-H3_substr_PBL-H3_B4__NZ_CP044972.1_3510							H_pseudoflava_DMS_1084_NZ_CP037867.1_1591					H_sp_PBL-H3_substr_PBL-H3_2__NZ_CP044975.1_3510		Hydrogenophaga_SL_48_study_contig_1_2338
og_1270	H-sp_PBL-H3_substr_PBL-H3_B4__NZ_CP044972.1_23							H_pseudoflava_DMS_1084_NZ_CP037867.1_2289					H_sp_PBL-H3_substr_PBL-H3_2__NZ_CP044975.1_23
og_1271	H-sp_PBL-H3_substr_PBL-H3_B4__NZ_CP044972.1_3511							H_pseudoflava_DMS_1084_NZ_CP037867.1_1590					H_sp_PBL-H3_substr_PBL-H3_2__NZ_CP044975.1_3511		Hydrogenophaga_SL_48_study_contig_1_2339
og_1272	H-sp_PBL-H3_substr_PBL-H3_B4__NZ_CP044972.1_24							H_pseudoflava_DMS_1084_NZ_CP037867.1_2290					H_sp_PBL-H3_substr_PBL-H3_2__NZ_CP044975.1_24
og_1273	H-sp_PBL-H3_substr_PBL-H3_B4__NZ_CP044972.1_25							H_pseudoflava_DMS_1084_NZ_CP037867.1_2291					H_sp_PBL-H3_substr_PBL-H3_2__NZ_CP044975.1_25
og_1274	H-sp_PBL-H3_substr_PBL-H3_B4__NZ_CP044972.1_26							H_pseudoflava_DMS_1084_NZ_CP037867.1_2292					H_sp_PBL-H3_substr_PBL-H3_2__NZ_CP044975.1_26
og_1275	H-sp_PBL-H3_substr_PBL-H3_B4__NZ_CP044972.1_27							H_pseudoflava_DMS_1084_NZ_CP037867.1_2293					H_sp_PBL-H3_substr_PBL-H3_2__NZ_CP044975.1_27
og_1276	H-sp_PBL-H3_substr_PBL-H3_B4__NZ_CP044972.1_1211							H_pseudoflava_DMS_1084_NZ_CP037867.1_178					H_sp_PBL-H3_substr_PBL-H3_2__NZ_CP044975.1_1211		Hydrogenophaga_SL_48_study_contig_1_4363
og_1277	H-sp_PBL-H3_substr_PBL-H3_B4__NZ_CP044972.1_28							H_pseudoflava_DMS_1084_NZ_CP037867.1_2294					H_sp_PBL-H3_substr_PBL-H3_2__NZ_CP044975.1_28
og_1278	H-sp_PBL-H3_substr_PBL-H3_B4__NZ_CP044972.1_29							H_pseudoflava_DMS_1084_NZ_CP037867.1_2295					H_sp_PBL-H3_substr_PBL-H3_2__NZ_CP044975.1_29
og_1279	H-sp_PBL-H3_substr_PBL-H3_B4__NZ_CP044972.1_30							H_pseudoflava_DMS_1084_NZ_CP037867.1_2296					H_sp_PBL-H3_substr_PBL-H3_2__NZ_CP044975.1_30
og_1280	H-sp_PBL-H3_substr_PBL-H3_B4__NZ_CP044972.1_734					H_flava_NBRC_102514_NZ_BCTF01000001.1_63		H_pseudoflava_DMS_1084_NZ_CP037867.1_774		H_sp_BPS33_NZ_CP044549.1_4935			H_sp_PBL-H3_substr_PBL-H3_2__NZ_CP044975.1_734		Hydrogenophaga_SL_48_study_contig_1_3550
og_1281	H-sp_PBL-H3_substr_PBL-H3_B4__NZ_CP044972.1_895							H_pseudoflava_DMS_1084_NZ_CP037867.1_1828					H_sp_PBL-H3_substr_PBL-H3_2__NZ_CP044975.1_895		Hydrogenophaga_SL_48_study_contig_1_2280
og_1282	H-sp_PBL-H3_substr_PBL-H3_B4__NZ_CP044972.1_65												H_sp_PBL-H3_substr_PBL-H3_2__NZ_CP044975.1_65
og_1283	H-sp_PBL-H3_substr_PBL-H3_B4__NZ_CP044972.1_129												H_sp_PBL-H3_substr_PBL-H3_2__NZ_CP044975.1_129
og_1284	H-sp_PBL-H3_substr_PBL-H3_B4__NZ_CP044972.1_417												H_sp_PBL-H3_substr_PBL-H3_2__NZ_CP044975.1_417
og_1285	H-sp_PBL-H3_substr_PBL-H3_B4__NZ_CP044972.1_577												H_sp_PBL-H3_substr_PBL-H3_2__NZ_CP044975.1_577
og_1286	H-sp_PBL-H3_substr_PBL-H3_B4__NZ_CP044972.1_769												H_sp_PBL-H3_substr_PBL-H3_2__NZ_CP044975.1_769
og_1287	H-sp_PBL-H3_substr_PBL-H3_B4__NZ_CP044972.1_897												H_sp_PBL-H3_substr_PBL-H3_2__NZ_CP044975.1_897
og_1288	H-sp_PBL-H3_substr_PBL-H3_B4__NZ_CP044972.1_1025												H_sp_PBL-H3_substr_PBL-H3_2__NZ_CP044975.1_1025
og_1289	H-sp_PBL-H3_substr_PBL-H3_B4__NZ_CP044972.1_1121												H_sp_PBL-H3_substr_PBL-H3_2__NZ_CP044975.1_1121
og_1290	H-sp_PBL-H3_substr_PBL-H3_B4__NZ_CP044972.1_1153												H_sp_PBL-H3_substr_PBL-H3_2__NZ_CP044975.1_1153
og_1291	H-sp_PBL-H3_substr_PBL-H3_B4__NZ_CP044972.1_1281												H_sp_PBL-H3_substr_PBL-H3_2__NZ_CP044975.1_1281
og_1292	H-sp_PBL-H3_substr_PBL-H3_B4__NZ_CP044972.1_1377												H_sp_PBL-H3_substr_PBL-H3_2__NZ_CP044975.1_1377
og_1293	H-sp_PBL-H3_substr_PBL-H3_B4__NZ_CP044972.1_1505												H_sp_PBL-H3_substr_PBL-H3_2__NZ_CP044975.1_1505
og_1294	H-sp_PBL-H3_substr_PBL-H3_B4__NZ_CP044972.1_1537												H_sp_PBL-H3_substr_PBL-H3_2__NZ_CP044975.1_1537
og_1295	H-sp_PBL-H3_substr_PBL-H3_B4__NZ_CP044972.1_1569												H_sp_PBL-H3_substr_PBL-H3_2__NZ_CP044975.1_1569
og_1296	H-sp_PBL-H3_substr_PBL-H3_B4__NZ_CP044972.1_1665												H_sp_PBL-H3_substr_PBL-H3_2__NZ_CP044975.1_1665
og_1297	H-sp_PBL-H3_substr_PBL-H3_B4__NZ_CP044972.1_2177												H_sp_PBL-H3_substr_PBL-H3_2__NZ_CP044975.1_2177
og_1298	H-sp_PBL-H3_substr_PBL-H3_B4__NZ_CP044972.1_2337												H_sp_PBL-H3_substr_PBL-H3_2__NZ_CP044975.1_2337
og_1299	H-sp_PBL-H3_substr_PBL-H3_B4__NZ_CP044972.1_2369												H_sp_PBL-H3_substr_PBL-H3_2__NZ_CP044975.1_2369
og_1300	H-sp_PBL-H3_substr_PBL-H3_B4__NZ_CP044972.1_2433												H_sp_PBL-H3_substr_PBL-H3_2__NZ_CP044975.1_2433
og_1301	H-sp_PBL-H3_substr_PBL-H3_B4__NZ_CP044972.1_2561												H_sp_PBL-H3_substr_PBL-H3_2__NZ_CP044975.1_2561
og_1302	H-sp_PBL-H3_substr_PBL-H3_B4__NZ_CP044972.1_2593												H_sp_PBL-H3_substr_PBL-H3_2__NZ_CP044975.1_2593
og_1303	H-sp_PBL-H3_substr_PBL-H3_B4__NZ_CP044972.1_2689												H_sp_PBL-H3_substr_PBL-H3_2__NZ_CP044975.1_2689
og_1304	H-sp_PBL-H3_substr_PBL-H3_B4__NZ_CP044972.1_2721												H_sp_PBL-H3_substr_PBL-H3_2__NZ_CP044975.1_2721
og_1305	H-sp_PBL-H3_substr_PBL-H3_B4__NZ_CP044972.1_2913												H_sp_PBL-H3_substr_PBL-H3_2__NZ_CP044975.1_2913
og_1306	H-sp_PBL-H3_substr_PBL-H3_B4__NZ_CP044972.1_3105												H_sp_PBL-H3_substr_PBL-H3_2__NZ_CP044975.1_3105
og_1307	H-sp_PBL-H3_substr_PBL-H3_B4__NZ_CP044972.1_3393												H_sp_PBL-H3_substr_PBL-H3_2__NZ_CP044975.1_3393
og_1308	H-sp_PBL-H3_substr_PBL-H3_B4__NZ_CP044972.1_3713												H_sp_PBL-H3_substr_PBL-H3_2__NZ_CP044975.1_3713
og_1309	H-sp_PBL-H3_substr_PBL-H3_B4__NZ_CP044972.1_3937												H_sp_PBL-H3_substr_PBL-H3_2__NZ_CP044975.1_3937
og_1310	H-sp_PBL-H3_substr_PBL-H3_B4__NZ_CP044972.1_3969												H_sp_PBL-H3_substr_PBL-H3_2__NZ_CP044975.1_3969
og_1311	H-sp_PBL-H3_substr_PBL-H3_B4__NZ_CP044972.1_418												H_sp_PBL-H3_substr_PBL-H3_2__NZ_CP044975.1_418
og_1312	H-sp_PBL-H3_substr_PBL-H3_B4__NZ_CP044972.1_738												H_sp_PBL-H3_substr_PBL-H3_2__NZ_CP044975.1_738
og_1313	H-sp_PBL-H3_substr_PBL-H3_B4__NZ_CP044972.1_1122												H_sp_PBL-H3_substr_PBL-H3_2__NZ_CP044975.1_1122
og_1314	H-sp_PBL-H3_substr_PBL-H3_B4__NZ_CP044972.1_1378												H_sp_PBL-H3_substr_PBL-H3_2__NZ_CP044975.1_1378
og_1315	H-sp_PBL-H3_substr_PBL-H3_B4__NZ_CP044972.1_1410												H_sp_PBL-H3_substr_PBL-H3_2__NZ_CP044975.1_1410
og_1316	H-sp_PBL-H3_substr_PBL-H3_B4__NZ_CP044972.1_1506												H_sp_PBL-H3_substr_PBL-H3_2__NZ_CP044975.1_1506
og_1317	H-sp_PBL-H3_substr_PBL-H3_B4__NZ_CP044972.1_1538												H_sp_PBL-H3_substr_PBL-H3_2__NZ_CP044975.1_1538
og_1318	H-sp_PBL-H3_substr_PBL-H3_B4__NZ_CP044972.1_1570												H_sp_PBL-H3_substr_PBL-H3_2__NZ_CP044975.1_1570
og_1319	H-sp_PBL-H3_substr_PBL-H3_B4__NZ_CP044972.1_1666												H_sp_PBL-H3_substr_PBL-H3_2__NZ_CP044975.1_1666
og_1320	H-sp_PBL-H3_substr_PBL-H3_B4__NZ_CP044972.1_1794												H_sp_PBL-H3_substr_PBL-H3_2__NZ_CP044975.1_1794
og_1321	H-sp_PBL-H3_substr_PBL-H3_B4__NZ_CP044972.1_2050												H_sp_PBL-H3_substr_PBL-H3_2__NZ_CP044975.1_2050
og_1322	H-sp_PBL-H3_substr_PBL-H3_B4__NZ_CP044972.1_2338												H_sp_PBL-H3_substr_PBL-H3_2__NZ_CP044975.1_2338
og_1323	H-sp_PBL-H3_substr_PBL-H3_B4__NZ_CP044972.1_2370												H_sp_PBL-H3_substr_PBL-H3_2__NZ_CP044975.1_2370
og_1324	H-sp_PBL-H3_substr_PBL-H3_B4__NZ_CP044972.1_2434												H_sp_PBL-H3_substr_PBL-H3_2__NZ_CP044975.1_2434
og_1325	H-sp_PBL-H3_substr_PBL-H3_B4__NZ_CP044972.1_2594												H_sp_PBL-H3_substr_PBL-H3_2__NZ_CP044975.1_2594
og_1326	H-sp_PBL-H3_substr_PBL-H3_B4__NZ_CP044972.1_2722												H_sp_PBL-H3_substr_PBL-H3_2__NZ_CP044975.1_2722
og_1327	H-sp_PBL-H3_substr_PBL-H3_B4__NZ_CP044972.1_2818												H_sp_PBL-H3_substr_PBL-H3_2__NZ_CP044975.1_2818
og_1328	H-sp_PBL-H3_substr_PBL-H3_B4__NZ_CP044972.1_2850												H_sp_PBL-H3_substr_PBL-H3_2__NZ_CP044975.1_2850
og_1329	H-sp_PBL-H3_substr_PBL-H3_B4__NZ_CP044972.1_2914												H_sp_PBL-H3_substr_PBL-H3_2__NZ_CP044975.1_2914
og_1330	H-sp_PBL-H3_substr_PBL-H3_B4__NZ_CP044972.1_2946												H_sp_PBL-H3_substr_PBL-H3_2__NZ_CP044975.1_2946
og_1331	H-sp_PBL-H3_substr_PBL-H3_B4__NZ_CP044972.1_3138												H_sp_PBL-H3_substr_PBL-H3_2__NZ_CP044975.1_3138
og_1332	H-sp_PBL-H3_substr_PBL-H3_B4__NZ_CP044972.1_3266												H_sp_PBL-H3_substr_PBL-H3_2__NZ_CP044975.1_3266
og_1333	H-sp_PBL-H3_substr_PBL-H3_B4__NZ_CP044972.1_3938												H_sp_PBL-H3_substr_PBL-H3_2__NZ_CP044975.1_3938
og_1334	H-sp_PBL-H3_substr_PBL-H3_B4__NZ_CP044972.1_3970												H_sp_PBL-H3_substr_PBL-H3_2__NZ_CP044975.1_3970
og_1335	H-sp_PBL-H3_substr_PBL-H3_B4__NZ_CP044972.1_4002												H_sp_PBL-H3_substr_PBL-H3_2__NZ_CP044975.1_4002
og_1336	H-sp_PBL-H3_substr_PBL-H3_B4__NZ_CP044972.1_99												H_sp_PBL-H3_substr_PBL-H3_2__NZ_CP044975.1_99
og_1337	H-sp_PBL-H3_substr_PBL-H3_B4__NZ_CP044972.1_131												H_sp_PBL-H3_substr_PBL-H3_2__NZ_CP044975.1_131
og_1338	H-sp_PBL-H3_substr_PBL-H3_B4__NZ_CP044972.1_323												H_sp_PBL-H3_substr_PBL-H3_2__NZ_CP044975.1_323
og_1339	H-sp_PBL-H3_substr_PBL-H3_B4__NZ_CP044972.1_419												H_sp_PBL-H3_substr_PBL-H3_2__NZ_CP044975.1_419
og_1340	H-sp_PBL-H3_substr_PBL-H3_B4__NZ_CP044972.1_579												H_sp_PBL-H3_substr_PBL-H3_2__NZ_CP044975.1_579
og_1341	H-sp_PBL-H3_substr_PBL-H3_B4__NZ_CP044972.1_867												H_sp_PBL-H3_substr_PBL-H3_2__NZ_CP044975.1_867
og_1342	H-sp_PBL-H3_substr_PBL-H3_B4__NZ_CP044972.1_1059												H_sp_PBL-H3_substr_PBL-H3_2__NZ_CP044975.1_1059
og_1343	H-sp_PBL-H3_substr_PBL-H3_B4__NZ_CP044972.1_1123												H_sp_PBL-H3_substr_PBL-H3_2__NZ_CP044975.1_1123
og_1344	H-sp_PBL-H3_substr_PBL-H3_B4__NZ_CP044972.1_1283												H_sp_PBL-H3_substr_PBL-H3_2__NZ_CP044975.1_1283
og_1345	H-sp_PBL-H3_substr_PBL-H3_B4__NZ_CP044972.1_1379												H_sp_PBL-H3_substr_PBL-H3_2__NZ_CP044975.1_1379
og_1346	H-sp_PBL-H3_substr_PBL-H3_B4__NZ_CP044972.1_1411												H_sp_PBL-H3_substr_PBL-H3_2__NZ_CP044975.1_1411
og_1347	H-sp_PBL-H3_substr_PBL-H3_B4__NZ_CP044972.1_1507												H_sp_PBL-H3_substr_PBL-H3_2__NZ_CP044975.1_1507
og_1348	H-sp_PBL-H3_substr_PBL-H3_B4__NZ_CP044972.1_1539												H_sp_PBL-H3_substr_PBL-H3_2__NZ_CP044975.1_1539
og_1349	H-sp_PBL-H3_substr_PBL-H3_B4__NZ_CP044972.1_1571												H_sp_PBL-H3_substr_PBL-H3_2__NZ_CP044975.1_1571
og_1350	H-sp_PBL-H3_substr_PBL-H3_B4__NZ_CP044972.1_1635												H_sp_PBL-H3_substr_PBL-H3_2__NZ_CP044975.1_1635
og_1351	H-sp_PBL-H3_substr_PBL-H3_B4__NZ_CP044972.1_1859												H_sp_PBL-H3_substr_PBL-H3_2__NZ_CP044975.1_1859
og_1352	H-sp_PBL-H3_substr_PBL-H3_B4__NZ_CP044972.1_2339												H_sp_PBL-H3_substr_PBL-H3_2__NZ_CP044975.1_2339
og_1353	H-sp_PBL-H3_substr_PBL-H3_B4__NZ_CP044972.1_2435												H_sp_PBL-H3_substr_PBL-H3_2__NZ_CP044975.1_2435
og_1354	H-sp_PBL-H3_substr_PBL-H3_B4__NZ_CP044972.1_2595												H_sp_PBL-H3_substr_PBL-H3_2__NZ_CP044975.1_2595
og_1355	H-sp_PBL-H3_substr_PBL-H3_B4__NZ_CP044972.1_2723												H_sp_PBL-H3_substr_PBL-H3_2__NZ_CP044975.1_2723
og_1356	H-sp_PBL-H3_substr_PBL-H3_B4__NZ_CP044972.1_2819												H_sp_PBL-H3_substr_PBL-H3_2__NZ_CP044975.1_2819
og_1357	H-sp_PBL-H3_substr_PBL-H3_B4__NZ_CP044972.1_2915												H_sp_PBL-H3_substr_PBL-H3_2__NZ_CP044975.1_2915
og_1358	H-sp_PBL-H3_substr_PBL-H3_B4__NZ_CP044972.1_3107												H_sp_PBL-H3_substr_PBL-H3_2__NZ_CP044975.1_3107
og_1359	H-sp_PBL-H3_substr_PBL-H3_B4__NZ_CP044972.1_3523												H_sp_PBL-H3_substr_PBL-H3_2__NZ_CP044975.1_3523
og_1360	H-sp_PBL-H3_substr_PBL-H3_B4__NZ_CP044972.1_3971												H_sp_PBL-H3_substr_PBL-H3_2__NZ_CP044975.1_3971
og_1361	H-sp_PBL-H3_substr_PBL-H3_B4__NZ_CP044972.1_4003												H_sp_PBL-H3_substr_PBL-H3_2__NZ_CP044975.1_4003
og_1362	H-sp_PBL-H3_substr_PBL-H3_B4__NZ_CP044972.1_4												H_sp_PBL-H3_substr_PBL-H3_2__NZ_CP044975.1_4
og_1363	H-sp_PBL-H3_substr_PBL-H3_B4__NZ_CP044972.1_100												H_sp_PBL-H3_substr_PBL-H3_2__NZ_CP044975.1_100
og_1364	H-sp_PBL-H3_substr_PBL-H3_B4__NZ_CP044972.1_132												H_sp_PBL-H3_substr_PBL-H3_2__NZ_CP044975.1_132
og_1365	H-sp_PBL-H3_substr_PBL-H3_B4__NZ_CP044972.1_164												H_sp_PBL-H3_substr_PBL-H3_2__NZ_CP044975.1_164
og_1366	H-sp_PBL-H3_substr_PBL-H3_B4__NZ_CP044972.1_228												H_sp_PBL-H3_substr_PBL-H3_2__NZ_CP044975.1_228
og_1367	H-sp_PBL-H3_substr_PBL-H3_B4__NZ_CP044972.1_260												H_sp_PBL-H3_substr_PBL-H3_2__NZ_CP044975.1_260
og_1368	H-sp_PBL-H3_substr_PBL-H3_B4__NZ_CP044972.1_292												H_sp_PBL-H3_substr_PBL-H3_2__NZ_CP044975.1_292
og_1369	H-sp_PBL-H3_substr_PBL-H3_B4__NZ_CP044972.1_388												H_sp_PBL-H3_substr_PBL-H3_2__NZ_CP044975.1_388
og_1370	H-sp_PBL-H3_substr_PBL-H3_B4__NZ_CP044972.1_420												H_sp_PBL-H3_substr_PBL-H3_2__NZ_CP044975.1_420
og_1371	H-sp_PBL-H3_substr_PBL-H3_B4__NZ_CP044972.1_868												H_sp_PBL-H3_substr_PBL-H3_2__NZ_CP044975.1_868
og_1372	H-sp_PBL-H3_substr_PBL-H3_B4__NZ_CP044972.1_1060												H_sp_PBL-H3_substr_PBL-H3_2__NZ_CP044975.1_1060
og_1373	H-sp_PBL-H3_substr_PBL-H3_B4__NZ_CP044972.1_1124												H_sp_PBL-H3_substr_PBL-H3_2__NZ_CP044975.1_1124
og_1374	H-sp_PBL-H3_substr_PBL-H3_B4__NZ_CP044972.1_1380												H_sp_PBL-H3_substr_PBL-H3_2__NZ_CP044975.1_1380
og_1375	H-sp_PBL-H3_substr_PBL-H3_B4__NZ_CP044972.1_1412												H_sp_PBL-H3_substr_PBL-H3_2__NZ_CP044975.1_1412
og_1376	H-sp_PBL-H3_substr_PBL-H3_B4__NZ_CP044972.1_1476												H_sp_PBL-H3_substr_PBL-H3_2__NZ_CP044975.1_1476
og_1377	H-sp_PBL-H3_substr_PBL-H3_B4__NZ_CP044972.1_1508												H_sp_PBL-H3_substr_PBL-H3_2__NZ_CP044975.1_1508
og_1378	H-sp_PBL-H3_substr_PBL-H3_B4__NZ_CP044972.1_1540												H_sp_PBL-H3_substr_PBL-H3_2__NZ_CP044975.1_1540
og_1379	H-sp_PBL-H3_substr_PBL-H3_B4__NZ_CP044972.1_1572												H_sp_PBL-H3_substr_PBL-H3_2__NZ_CP044975.1_1572
og_1380	H-sp_PBL-H3_substr_PBL-H3_B4__NZ_CP044972.1_1732												H_sp_PBL-H3_substr_PBL-H3_2__NZ_CP044975.1_1732
og_1381	H-sp_PBL-H3_substr_PBL-H3_B4__NZ_CP044972.1_1764												H_sp_PBL-H3_substr_PBL-H3_2__NZ_CP044975.1_1764
og_1382	H-sp_PBL-H3_substr_PBL-H3_B4__NZ_CP044972.1_2340												H_sp_PBL-H3_substr_PBL-H3_2__NZ_CP044975.1_2340
og_1383	H-sp_PBL-H3_substr_PBL-H3_B4__NZ_CP044972.1_2436												H_sp_PBL-H3_substr_PBL-H3_2__NZ_CP044975.1_2436
og_1384	H-sp_PBL-H3_substr_PBL-H3_B4__NZ_CP044972.1_2564												H_sp_PBL-H3_substr_PBL-H3_2__NZ_CP044975.1_2564
og_1385	H-sp_PBL-H3_substr_PBL-H3_B4__NZ_CP044972.1_2724												H_sp_PBL-H3_substr_PBL-H3_2__NZ_CP044975.1_2724
og_1386	H-sp_PBL-H3_substr_PBL-H3_B4__NZ_CP044972.1_2916												H_sp_PBL-H3_substr_PBL-H3_2__NZ_CP044975.1_2916
og_1387	H-sp_PBL-H3_substr_PBL-H3_B4__NZ_CP044972.1_3460												H_sp_PBL-H3_substr_PBL-H3_2__NZ_CP044975.1_3460
og_1388	H-sp_PBL-H3_substr_PBL-H3_B4__NZ_CP044972.1_3876												H_sp_PBL-H3_substr_PBL-H3_2__NZ_CP044975.1_3876
og_1389	H-sp_PBL-H3_substr_PBL-H3_B4__NZ_CP044972.1_3908												H_sp_PBL-H3_substr_PBL-H3_2__NZ_CP044975.1_3908
og_1390	H-sp_PBL-H3_substr_PBL-H3_B4__NZ_CP044972.1_3940												H_sp_PBL-H3_substr_PBL-H3_2__NZ_CP044975.1_3940
og_1391	H-sp_PBL-H3_substr_PBL-H3_B4__NZ_CP044972.1_4004												H_sp_PBL-H3_substr_PBL-H3_2__NZ_CP044975.1_4004
og_1392	H-sp_PBL-H3_substr_PBL-H3_B4__NZ_CP044972.1_5												H_sp_PBL-H3_substr_PBL-H3_2__NZ_CP044975.1_5
og_1393	H-sp_PBL-H3_substr_PBL-H3_B4__NZ_CP044972.1_133												H_sp_PBL-H3_substr_PBL-H3_2__NZ_CP044975.1_133
og_1394	H-sp_PBL-H3_substr_PBL-H3_B4__NZ_CP044972.1_197												H_sp_PBL-H3_substr_PBL-H3_2__NZ_CP044975.1_197
og_1395	H-sp_PBL-H3_substr_PBL-H3_B4__NZ_CP044972.1_229												H_sp_PBL-H3_substr_PBL-H3_2__NZ_CP044975.1_229
og_1396	H-sp_PBL-H3_substr_PBL-H3_B4__NZ_CP044972.1_1029												H_sp_PBL-H3_substr_PBL-H3_2__NZ_CP044975.1_1029
og_1397	H-sp_PBL-H3_substr_PBL-H3_B4__NZ_CP044972.1_1061												H_sp_PBL-H3_substr_PBL-H3_2__NZ_CP044975.1_1061
og_1398	H-sp_PBL-H3_substr_PBL-H3_B4__NZ_CP044972.1_1509												H_sp_PBL-H3_substr_PBL-H3_2__NZ_CP044975.1_1509
og_1399	H-sp_PBL-H3_substr_PBL-H3_B4__NZ_CP044972.1_1541												H_sp_PBL-H3_substr_PBL-H3_2__NZ_CP044975.1_1541
og_1400	H-sp_PBL-H3_substr_PBL-H3_B4__NZ_CP044972.1_1733												H_sp_PBL-H3_substr_PBL-H3_2__NZ_CP044975.1_1733
og_1401	H-sp_PBL-H3_substr_PBL-H3_B4__NZ_CP044972.1_1797												H_sp_PBL-H3_substr_PBL-H3_2__NZ_CP044975.1_1797
og_1402	H-sp_PBL-H3_substr_PBL-H3_B4__NZ_CP044972.1_2309												H_sp_PBL-H3_substr_PBL-H3_2__NZ_CP044975.1_2309
og_1403	H-sp_PBL-H3_substr_PBL-H3_B4__NZ_CP044972.1_2341												H_sp_PBL-H3_substr_PBL-H3_2__NZ_CP044975.1_2341
og_1404	H-sp_PBL-H3_substr_PBL-H3_B4__NZ_CP044972.1_2565												H_sp_PBL-H3_substr_PBL-H3_2__NZ_CP044975.1_2565
og_1405	H-sp_PBL-H3_substr_PBL-H3_B4__NZ_CP044972.1_2597												H_sp_PBL-H3_substr_PBL-H3_2__NZ_CP044975.1_2597
og_1406	H-sp_PBL-H3_substr_PBL-H3_B4__NZ_CP044972.1_2725												H_sp_PBL-H3_substr_PBL-H3_2__NZ_CP044975.1_2725
og_1407	H-sp_PBL-H3_substr_PBL-H3_B4__NZ_CP044972.1_2917												H_sp_PBL-H3_substr_PBL-H3_2__NZ_CP044975.1_2917
og_1408	H-sp_PBL-H3_substr_PBL-H3_B4__NZ_CP044972.1_3013												H_sp_PBL-H3_substr_PBL-H3_2__NZ_CP044975.1_3013
og_1409	H-sp_PBL-H3_substr_PBL-H3_B4__NZ_CP044972.1_3109												H_sp_PBL-H3_substr_PBL-H3_2__NZ_CP044975.1_3109
og_1410	H-sp_PBL-H3_substr_PBL-H3_B4__NZ_CP044972.1_3141												H_sp_PBL-H3_substr_PBL-H3_2__NZ_CP044975.1_3141
og_1411	H-sp_PBL-H3_substr_PBL-H3_B4__NZ_CP044972.1_3173												H_sp_PBL-H3_substr_PBL-H3_2__NZ_CP044975.1_3173
og_1412	H-sp_PBL-H3_substr_PBL-H3_B4__NZ_CP044972.1_3461												H_sp_PBL-H3_substr_PBL-H3_2__NZ_CP044975.1_3461
og_1413	H-sp_PBL-H3_substr_PBL-H3_B4__NZ_CP044972.1_3525												H_sp_PBL-H3_substr_PBL-H3_2__NZ_CP044975.1_3525
og_1414	H-sp_PBL-H3_substr_PBL-H3_B4__NZ_CP044972.1_3813												H_sp_PBL-H3_substr_PBL-H3_2__NZ_CP044975.1_3813
og_1415	H-sp_PBL-H3_substr_PBL-H3_B4__NZ_CP044972.1_3941												H_sp_PBL-H3_substr_PBL-H3_2__NZ_CP044975.1_3941
og_1416	H-sp_PBL-H3_substr_PBL-H3_B4__NZ_CP044972.1_6												H_sp_PBL-H3_substr_PBL-H3_2__NZ_CP044975.1_6
og_1417	H-sp_PBL-H3_substr_PBL-H3_B4__NZ_CP044972.1_198												H_sp_PBL-H3_substr_PBL-H3_2__NZ_CP044975.1_198
og_1418	H-sp_PBL-H3_substr_PBL-H3_B4__NZ_CP044972.1_614												H_sp_PBL-H3_substr_PBL-H3_2__NZ_CP044975.1_614
og_1419	H-sp_PBL-H3_substr_PBL-H3_B4__NZ_CP044972.1_806												H_sp_PBL-H3_substr_PBL-H3_2__NZ_CP044975.1_806
og_1420	H-sp_PBL-H3_substr_PBL-H3_B4__NZ_CP044972.1_1030												H_sp_PBL-H3_substr_PBL-H3_2__NZ_CP044975.1_1030
og_1421	H-sp_PBL-H3_substr_PBL-H3_B4__NZ_CP044972.1_1062												H_sp_PBL-H3_substr_PBL-H3_2__NZ_CP044975.1_1062
og_1422	H-sp_PBL-H3_substr_PBL-H3_B4__NZ_CP044972.1_1126												H_sp_PBL-H3_substr_PBL-H3_2__NZ_CP044975.1_1126
og_1423	H-sp_PBL-H3_substr_PBL-H3_B4__NZ_CP044972.1_1222												H_sp_PBL-H3_substr_PBL-H3_2__NZ_CP044975.1_1222
og_1424	H-sp_PBL-H3_substr_PBL-H3_B4__NZ_CP044972.1_1446												H_sp_PBL-H3_substr_PBL-H3_2__NZ_CP044975.1_1446
og_1425	H-sp_PBL-H3_substr_PBL-H3_B4__NZ_CP044972.1_1510												H_sp_PBL-H3_substr_PBL-H3_2__NZ_CP044975.1_1510
og_1426	H-sp_PBL-H3_substr_PBL-H3_B4__NZ_CP044972.1_1542												H_sp_PBL-H3_substr_PBL-H3_2__NZ_CP044975.1_1542
og_1427	H-sp_PBL-H3_substr_PBL-H3_B4__NZ_CP044972.1_1734												H_sp_PBL-H3_substr_PBL-H3_2__NZ_CP044975.1_1734
og_1428	H-sp_PBL-H3_substr_PBL-H3_B4__NZ_CP044972.1_1766												H_sp_PBL-H3_substr_PBL-H3_2__NZ_CP044975.1_1766
og_1429	H-sp_PBL-H3_substr_PBL-H3_B4__NZ_CP044972.1_1798												H_sp_PBL-H3_substr_PBL-H3_2__NZ_CP044975.1_1798
og_1430	H-sp_PBL-H3_substr_PBL-H3_B4__NZ_CP044972.1_2278												H_sp_PBL-H3_substr_PBL-H3_2__NZ_CP044975.1_2278
og_1431	H-sp_PBL-H3_substr_PBL-H3_B4__NZ_CP044972.1_2342												H_sp_PBL-H3_substr_PBL-H3_2__NZ_CP044975.1_2342
og_1432	H-sp_PBL-H3_substr_PBL-H3_B4__NZ_CP044972.1_2438												H_sp_PBL-H3_substr_PBL-H3_2__NZ_CP044975.1_2438
og_1433	H-sp_PBL-H3_substr_PBL-H3_B4__NZ_CP044972.1_2566												H_sp_PBL-H3_substr_PBL-H3_2__NZ_CP044975.1_2566
og_1434	H-sp_PBL-H3_substr_PBL-H3_B4__NZ_CP044972.1_2918												H_sp_PBL-H3_substr_PBL-H3_2__NZ_CP044975.1_2918
og_1435	H-sp_PBL-H3_substr_PBL-H3_B4__NZ_CP044972.1_3014												H_sp_PBL-H3_substr_PBL-H3_2__NZ_CP044975.1_3014
og_1436	H-sp_PBL-H3_substr_PBL-H3_B4__NZ_CP044972.1_3046												H_sp_PBL-H3_substr_PBL-H3_2__NZ_CP044975.1_3046
og_1437	H-sp_PBL-H3_substr_PBL-H3_B4__NZ_CP044972.1_3174												H_sp_PBL-H3_substr_PBL-H3_2__NZ_CP044975.1_3174
og_1438	H-sp_PBL-H3_substr_PBL-H3_B4__NZ_CP044972.1_3398												H_sp_PBL-H3_substr_PBL-H3_2__NZ_CP044975.1_3398
og_1439	H-sp_PBL-H3_substr_PBL-H3_B4__NZ_CP044972.1_3430												H_sp_PBL-H3_substr_PBL-H3_2__NZ_CP044975.1_3430
og_1440	H-sp_PBL-H3_substr_PBL-H3_B4__NZ_CP044972.1_3526												H_sp_PBL-H3_substr_PBL-H3_2__NZ_CP044975.1_3526
og_1441	H-sp_PBL-H3_substr_PBL-H3_B4__NZ_CP044972.1_3622												H_sp_PBL-H3_substr_PBL-H3_2__NZ_CP044975.1_3622
og_1442	H-sp_PBL-H3_substr_PBL-H3_B4__NZ_CP044972.1_3814												H_sp_PBL-H3_substr_PBL-H3_2__NZ_CP044975.1_3814
og_1443	H-sp_PBL-H3_substr_PBL-H3_B4__NZ_CP044972.1_3846												H_sp_PBL-H3_substr_PBL-H3_2__NZ_CP044975.1_3846
og_1444	H-sp_PBL-H3_substr_PBL-H3_B4__NZ_CP044972.1_3942												H_sp_PBL-H3_substr_PBL-H3_2__NZ_CP044975.1_3942
og_1445	H-sp_PBL-H3_substr_PBL-H3_B4__NZ_CP044972.1_4006												H_sp_PBL-H3_substr_PBL-H3_2__NZ_CP044975.1_4006
og_1446	H-sp_PBL-H3_substr_PBL-H3_B4__NZ_CP044972.1_7												H_sp_PBL-H3_substr_PBL-H3_2__NZ_CP044975.1_7
og_1447	H-sp_PBL-H3_substr_PBL-H3_B4__NZ_CP044972.1_39												H_sp_PBL-H3_substr_PBL-H3_2__NZ_CP044975.1_39
og_1448	H-sp_PBL-H3_substr_PBL-H3_B4__NZ_CP044972.1_71												H_sp_PBL-H3_substr_PBL-H3_2__NZ_CP044975.1_71
og_1449	H-sp_PBL-H3_substr_PBL-H3_B4__NZ_CP044972.1_231												H_sp_PBL-H3_substr_PBL-H3_2__NZ_CP044975.1_231
og_1450	H-sp_PBL-H3_substr_PBL-H3_B4__NZ_CP044972.1_487												H_sp_PBL-H3_substr_PBL-H3_2__NZ_CP044975.1_487
og_1451	H-sp_PBL-H3_substr_PBL-H3_B4__NZ_CP044972.1_551												H_sp_PBL-H3_substr_PBL-H3_2__NZ_CP044975.1_551
og_1452	H-sp_PBL-H3_substr_PBL-H3_B4__NZ_CP044972.1_583												H_sp_PBL-H3_substr_PBL-H3_2__NZ_CP044975.1_583
og_1453	H-sp_PBL-H3_substr_PBL-H3_B4__NZ_CP044972.1_615												H_sp_PBL-H3_substr_PBL-H3_2__NZ_CP044975.1_615
og_1454	H-sp_PBL-H3_substr_PBL-H3_B4__NZ_CP044972.1_647												H_sp_PBL-H3_substr_PBL-H3_2__NZ_CP044975.1_647
og_1455	H-sp_PBL-H3_substr_PBL-H3_B4__NZ_CP044972.1_871												H_sp_PBL-H3_substr_PBL-H3_2__NZ_CP044975.1_871
og_1456	H-sp_PBL-H3_substr_PBL-H3_B4__NZ_CP044972.1_1063												H_sp_PBL-H3_substr_PBL-H3_2__NZ_CP044975.1_1063
og_1457	H-sp_PBL-H3_substr_PBL-H3_B4__NZ_CP044972.1_1127												H_sp_PBL-H3_substr_PBL-H3_2__NZ_CP044975.1_1127
og_1458	H-sp_PBL-H3_substr_PBL-H3_B4__NZ_CP044972.1_1223												H_sp_PBL-H3_substr_PBL-H3_2__NZ_CP044975.1_1223
og_1459	H-sp_PBL-H3_substr_PBL-H3_B4__NZ_CP044972.1_1479												H_sp_PBL-H3_substr_PBL-H3_2__NZ_CP044975.1_1479
og_1460	H-sp_PBL-H3_substr_PBL-H3_B4__NZ_CP044972.1_1511												H_sp_PBL-H3_substr_PBL-H3_2__NZ_CP044975.1_1511
og_1461	H-sp_PBL-H3_substr_PBL-H3_B4__NZ_CP044972.1_1543												H_sp_PBL-H3_substr_PBL-H3_2__NZ_CP044975.1_1543
og_1462	H-sp_PBL-H3_substr_PBL-H3_B4__NZ_CP044972.1_1735												H_sp_PBL-H3_substr_PBL-H3_2__NZ_CP044975.1_1735
og_1463	H-sp_PBL-H3_substr_PBL-H3_B4__NZ_CP044972.1_1799												H_sp_PBL-H3_substr_PBL-H3_2__NZ_CP044975.1_1799
og_1464	H-sp_PBL-H3_substr_PBL-H3_B4__NZ_CP044972.1_1831												H_sp_PBL-H3_substr_PBL-H3_2__NZ_CP044975.1_1831
og_1465	H-sp_PBL-H3_substr_PBL-H3_B4__NZ_CP044972.1_2279												H_sp_PBL-H3_substr_PBL-H3_2__NZ_CP044975.1_2279
og_1466	H-sp_PBL-H3_substr_PBL-H3_B4__NZ_CP044972.1_2343												H_sp_PBL-H3_substr_PBL-H3_2__NZ_CP044975.1_2343
og_1467	H-sp_PBL-H3_substr_PBL-H3_B4__NZ_CP044972.1_2375												H_sp_PBL-H3_substr_PBL-H3_2__NZ_CP044975.1_2375
og_1468	H-sp_PBL-H3_substr_PBL-H3_B4__NZ_CP044972.1_2439												H_sp_PBL-H3_substr_PBL-H3_2__NZ_CP044975.1_2439
og_1469	H-sp_PBL-H3_substr_PBL-H3_B4__NZ_CP044972.1_2599												H_sp_PBL-H3_substr_PBL-H3_2__NZ_CP044975.1_2599
og_1470	H-sp_PBL-H3_substr_PBL-H3_B4__NZ_CP044972.1_2887												H_sp_PBL-H3_substr_PBL-H3_2__NZ_CP044975.1_2887
og_1471	H-sp_PBL-H3_substr_PBL-H3_B4__NZ_CP044972.1_2983												H_sp_PBL-H3_substr_PBL-H3_2__NZ_CP044975.1_2983
og_1472	H-sp_PBL-H3_substr_PBL-H3_B4__NZ_CP044972.1_3111												H_sp_PBL-H3_substr_PBL-H3_2__NZ_CP044975.1_3111
og_1473	H-sp_PBL-H3_substr_PBL-H3_B4__NZ_CP044972.1_3207												H_sp_PBL-H3_substr_PBL-H3_2__NZ_CP044975.1_3207
og_1474	H-sp_PBL-H3_substr_PBL-H3_B4__NZ_CP044972.1_3303												H_sp_PBL-H3_substr_PBL-H3_2__NZ_CP044975.1_3303
og_1475	H-sp_PBL-H3_substr_PBL-H3_B4__NZ_CP044972.1_3399												H_sp_PBL-H3_substr_PBL-H3_2__NZ_CP044975.1_3399
og_1476	H-sp_PBL-H3_substr_PBL-H3_B4__NZ_CP044972.1_3431												H_sp_PBL-H3_substr_PBL-H3_2__NZ_CP044975.1_3431
og_1477	H-sp_PBL-H3_substr_PBL-H3_B4__NZ_CP044972.1_3527												H_sp_PBL-H3_substr_PBL-H3_2__NZ_CP044975.1_3527
og_1478	H-sp_PBL-H3_substr_PBL-H3_B4__NZ_CP044972.1_3943												H_sp_PBL-H3_substr_PBL-H3_2__NZ_CP044975.1_3943
og_1479	H-sp_PBL-H3_substr_PBL-H3_B4__NZ_CP044972.1_8												H_sp_PBL-H3_substr_PBL-H3_2__NZ_CP044975.1_8
og_1480	H-sp_PBL-H3_substr_PBL-H3_B4__NZ_CP044972.1_40												H_sp_PBL-H3_substr_PBL-H3_2__NZ_CP044975.1_40
og_1481	H-sp_PBL-H3_substr_PBL-H3_B4__NZ_CP044972.1_232												H_sp_PBL-H3_substr_PBL-H3_2__NZ_CP044975.1_232
og_1482	H-sp_PBL-H3_substr_PBL-H3_B4__NZ_CP044972.1_264												H_sp_PBL-H3_substr_PBL-H3_2__NZ_CP044975.1_264
og_1483	H-sp_PBL-H3_substr_PBL-H3_B4__NZ_CP044972.1_360												H_sp_PBL-H3_substr_PBL-H3_2__NZ_CP044975.1_360
og_1484	H-sp_PBL-H3_substr_PBL-H3_B4__NZ_CP044972.1_584												H_sp_PBL-H3_substr_PBL-H3_2__NZ_CP044975.1_584
og_1485	H-sp_PBL-H3_substr_PBL-H3_B4__NZ_CP044972.1_968												H_sp_PBL-H3_substr_PBL-H3_2__NZ_CP044975.1_968
og_1486	H-sp_PBL-H3_substr_PBL-H3_B4__NZ_CP044972.1_1064												H_sp_PBL-H3_substr_PBL-H3_2__NZ_CP044975.1_1064
og_1487	H-sp_PBL-H3_substr_PBL-H3_B4__NZ_CP044972.1_1224												H_sp_PBL-H3_substr_PBL-H3_2__NZ_CP044975.1_1224
og_1488	H-sp_PBL-H3_substr_PBL-H3_B4__NZ_CP044972.1_1480												H_sp_PBL-H3_substr_PBL-H3_2__NZ_CP044975.1_1480
og_1489	H-sp_PBL-H3_substr_PBL-H3_B4__NZ_CP044972.1_1512												H_sp_PBL-H3_substr_PBL-H3_2__NZ_CP044975.1_1512
og_1490	H-sp_PBL-H3_substr_PBL-H3_B4__NZ_CP044972.1_1544												H_sp_PBL-H3_substr_PBL-H3_2__NZ_CP044975.1_1544
og_1491	H-sp_PBL-H3_substr_PBL-H3_B4__NZ_CP044972.1_1736												H_sp_PBL-H3_substr_PBL-H3_2__NZ_CP044975.1_1736
og_1492	H-sp_PBL-H3_substr_PBL-H3_B4__NZ_CP044972.1_1832												H_sp_PBL-H3_substr_PBL-H3_2__NZ_CP044975.1_1832
og_1493	H-sp_PBL-H3_substr_PBL-H3_B4__NZ_CP044972.1_2280												H_sp_PBL-H3_substr_PBL-H3_2__NZ_CP044975.1_2280
og_1494	H-sp_PBL-H3_substr_PBL-H3_B4__NZ_CP044972.1_2344												H_sp_PBL-H3_substr_PBL-H3_2__NZ_CP044975.1_2344
og_1495	H-sp_PBL-H3_substr_PBL-H3_B4__NZ_CP044972.1_2376												H_sp_PBL-H3_substr_PBL-H3_2__NZ_CP044975.1_2376
og_1496	H-sp_PBL-H3_substr_PBL-H3_B4__NZ_CP044972.1_2440												H_sp_PBL-H3_substr_PBL-H3_2__NZ_CP044975.1_2440
og_1497	H-sp_PBL-H3_substr_PBL-H3_B4__NZ_CP044972.1_2664												H_sp_PBL-H3_substr_PBL-H3_2__NZ_CP044975.1_2664
og_1498	H-sp_PBL-H3_substr_PBL-H3_B4__NZ_CP044972.1_2888												H_sp_PBL-H3_substr_PBL-H3_2__NZ_CP044975.1_2888
og_1499	H-sp_PBL-H3_substr_PBL-H3_B4__NZ_CP044972.1_3112												H_sp_PBL-H3_substr_PBL-H3_2__NZ_CP044975.1_3112
og_1500	H-sp_PBL-H3_substr_PBL-H3_B4__NZ_CP044972.1_3432												H_sp_PBL-H3_substr_PBL-H3_2__NZ_CP044975.1_3432
og_1501	H-sp_PBL-H3_substr_PBL-H3_B4__NZ_CP044972.1_3816												H_sp_PBL-H3_substr_PBL-H3_2__NZ_CP044975.1_3816
og_1502	H-sp_PBL-H3_substr_PBL-H3_B4__NZ_CP044972.1_568												H_sp_PBL-H3_substr_PBL-H3_2__NZ_CP044975.1_568
og_1503	H-sp_PBL-H3_substr_PBL-H3_B4__NZ_CP044972.1_3944												H_sp_PBL-H3_substr_PBL-H3_2__NZ_CP044975.1_3944
og_1504	H-sp_PBL-H3_substr_PBL-H3_B4__NZ_CP044972.1_9												H_sp_PBL-H3_substr_PBL-H3_2__NZ_CP044975.1_9
og_1505	H-sp_PBL-H3_substr_PBL-H3_B4__NZ_CP044972.1_41												H_sp_PBL-H3_substr_PBL-H3_2__NZ_CP044975.1_41
og_1506	H-sp_PBL-H3_substr_PBL-H3_B4__NZ_CP044972.1_73												H_sp_PBL-H3_substr_PBL-H3_2__NZ_CP044975.1_73
og_1507	H-sp_PBL-H3_substr_PBL-H3_B4__NZ_CP044972.1_361												H_sp_PBL-H3_substr_PBL-H3_2__NZ_CP044975.1_361
og_1508	H-sp_PBL-H3_substr_PBL-H3_B4__NZ_CP044972.1_553												H_sp_PBL-H3_substr_PBL-H3_2__NZ_CP044975.1_553
og_1509	H-sp_PBL-H3_substr_PBL-H3_B4__NZ_CP044972.1_937												H_sp_PBL-H3_substr_PBL-H3_2__NZ_CP044975.1_937
og_1510	H-sp_PBL-H3_substr_PBL-H3_B4__NZ_CP044972.1_1065												H_sp_PBL-H3_substr_PBL-H3_2__NZ_CP044975.1_1065
og_1511	H-sp_PBL-H3_substr_PBL-H3_B4__NZ_CP044972.1_1225												H_sp_PBL-H3_substr_PBL-H3_2__NZ_CP044975.1_1225
og_1512	H-sp_PBL-H3_substr_PBL-H3_B4__NZ_CP044972.1_1513												H_sp_PBL-H3_substr_PBL-H3_2__NZ_CP044975.1_1513
og_1513	H-sp_PBL-H3_substr_PBL-H3_B4__NZ_CP044972.1_1545												H_sp_PBL-H3_substr_PBL-H3_2__NZ_CP044975.1_1545
og_1514	H-sp_PBL-H3_substr_PBL-H3_B4__NZ_CP044972.1_1705												H_sp_PBL-H3_substr_PBL-H3_2__NZ_CP044975.1_1705
og_1515	H-sp_PBL-H3_substr_PBL-H3_B4__NZ_CP044972.1_1737												H_sp_PBL-H3_substr_PBL-H3_2__NZ_CP044975.1_1737
og_1516	H-sp_PBL-H3_substr_PBL-H3_B4__NZ_CP044972.1_1769												H_sp_PBL-H3_substr_PBL-H3_2__NZ_CP044975.1_1769
og_1517	H-sp_PBL-H3_substr_PBL-H3_B4__NZ_CP044972.1_1833												H_sp_PBL-H3_substr_PBL-H3_2__NZ_CP044975.1_1833
og_1518	H-sp_PBL-H3_substr_PBL-H3_B4__NZ_CP044972.1_2986												H_sp_PBL-H3_substr_PBL-H3_2__NZ_CP044975.1_2986
og_1519	H-sp_PBL-H3_substr_PBL-H3_B4__NZ_CP044972.1_2345												H_sp_PBL-H3_substr_PBL-H3_2__NZ_CP044975.1_2345
og_1520	H-sp_PBL-H3_substr_PBL-H3_B4__NZ_CP044972.1_2441												H_sp_PBL-H3_substr_PBL-H3_2__NZ_CP044975.1_2441
og_1521	H-sp_PBL-H3_substr_PBL-H3_B4__NZ_CP044972.1_2825												H_sp_PBL-H3_substr_PBL-H3_2__NZ_CP044975.1_2825
og_1522	H-sp_PBL-H3_substr_PBL-H3_B4__NZ_CP044972.1_3657												H_sp_PBL-H3_substr_PBL-H3_2__NZ_CP044975.1_3657
og_1523	H-sp_PBL-H3_substr_PBL-H3_B4__NZ_CP044972.1_3849												H_sp_PBL-H3_substr_PBL-H3_2__NZ_CP044975.1_3849
og_1524	H-sp_PBL-H3_substr_PBL-H3_B4__NZ_CP044972.1_3913												H_sp_PBL-H3_substr_PBL-H3_2__NZ_CP044975.1_3913
og_1525	H-sp_PBL-H3_substr_PBL-H3_B4__NZ_CP044972.1_3945												H_sp_PBL-H3_substr_PBL-H3_2__NZ_CP044975.1_3945
og_1526	H-sp_PBL-H3_substr_PBL-H3_B4__NZ_CP044972.1_10												H_sp_PBL-H3_substr_PBL-H3_2__NZ_CP044975.1_10
og_1527	H-sp_PBL-H3_substr_PBL-H3_B4__NZ_CP044972.1_42												H_sp_PBL-H3_substr_PBL-H3_2__NZ_CP044975.1_42
og_1528	H-sp_PBL-H3_substr_PBL-H3_B4__NZ_CP044972.1_138												H_sp_PBL-H3_substr_PBL-H3_2__NZ_CP044975.1_138
og_1529	H-sp_PBL-H3_substr_PBL-H3_B4__NZ_CP044972.1_202												H_sp_PBL-H3_substr_PBL-H3_2__NZ_CP044975.1_202
og_1530	H-sp_PBL-H3_substr_PBL-H3_B4__NZ_CP044972.1_362												H_sp_PBL-H3_substr_PBL-H3_2__NZ_CP044975.1_362
og_1531	H-sp_PBL-H3_substr_PBL-H3_B4__NZ_CP044972.1_554												H_sp_PBL-H3_substr_PBL-H3_2__NZ_CP044975.1_554
og_1532	H-sp_PBL-H3_substr_PBL-H3_B4__NZ_CP044972.1_938												H_sp_PBL-H3_substr_PBL-H3_2__NZ_CP044975.1_938
og_1533	H-sp_PBL-H3_substr_PBL-H3_B4__NZ_CP044972.1_1226												H_sp_PBL-H3_substr_PBL-H3_2__NZ_CP044975.1_1226
og_1534	H-sp_PBL-H3_substr_PBL-H3_B4__NZ_CP044972.1_1450												H_sp_PBL-H3_substr_PBL-H3_2__NZ_CP044975.1_1450
og_1535	H-sp_PBL-H3_substr_PBL-H3_B4__NZ_CP044972.1_1514												H_sp_PBL-H3_substr_PBL-H3_2__NZ_CP044975.1_1514
og_1536	H-sp_PBL-H3_substr_PBL-H3_B4__NZ_CP044972.1_1738												H_sp_PBL-H3_substr_PBL-H3_2__NZ_CP044975.1_1738
og_1537	H-sp_PBL-H3_substr_PBL-H3_B4__NZ_CP044972.1_2154												H_sp_PBL-H3_substr_PBL-H3_2__NZ_CP044975.1_2154
og_1538	H-sp_PBL-H3_substr_PBL-H3_B4__NZ_CP044972.1_2346												H_sp_PBL-H3_substr_PBL-H3_2__NZ_CP044975.1_2346
og_1539	H-sp_PBL-H3_substr_PBL-H3_B4__NZ_CP044972.1_2442												H_sp_PBL-H3_substr_PBL-H3_2__NZ_CP044975.1_2442
og_1540	H-sp_PBL-H3_substr_PBL-H3_B4__NZ_CP044972.1_2826												H_sp_PBL-H3_substr_PBL-H3_2__NZ_CP044975.1_2826
og_1541	H-sp_PBL-H3_substr_PBL-H3_B4__NZ_CP044972.1_3146												H_sp_PBL-H3_substr_PBL-H3_2__NZ_CP044975.1_3146
og_1542	H-sp_PBL-H3_substr_PBL-H3_B4__NZ_CP044972.1_3466												H_sp_PBL-H3_substr_PBL-H3_2__NZ_CP044975.1_3466
og_1543	H-sp_PBL-H3_substr_PBL-H3_B4__NZ_CP044972.1_3658												H_sp_PBL-H3_substr_PBL-H3_2__NZ_CP044975.1_3658
og_1544	H-sp_PBL-H3_substr_PBL-H3_B4__NZ_CP044972.1_3946												H_sp_PBL-H3_substr_PBL-H3_2__NZ_CP044975.1_3946
og_1545	H-sp_PBL-H3_substr_PBL-H3_B4__NZ_CP044972.1_11												H_sp_PBL-H3_substr_PBL-H3_2__NZ_CP044975.1_11
og_1546	H-sp_PBL-H3_substr_PBL-H3_B4__NZ_CP044972.1_43												H_sp_PBL-H3_substr_PBL-H3_2__NZ_CP044975.1_43
og_1547	H-sp_PBL-H3_substr_PBL-H3_B4__NZ_CP044972.1_139												H_sp_PBL-H3_substr_PBL-H3_2__NZ_CP044975.1_139
og_1548	H-sp_PBL-H3_substr_PBL-H3_B4__NZ_CP044972.1_203												H_sp_PBL-H3_substr_PBL-H3_2__NZ_CP044975.1_203
og_1549	H-sp_PBL-H3_substr_PBL-H3_B4__NZ_CP044972.1_363												H_sp_PBL-H3_substr_PBL-H3_2__NZ_CP044975.1_363
og_1550	H-sp_PBL-H3_substr_PBL-H3_B4__NZ_CP044972.1_555												H_sp_PBL-H3_substr_PBL-H3_2__NZ_CP044975.1_555
og_1551	H-sp_PBL-H3_substr_PBL-H3_B4__NZ_CP044972.1_715												H_sp_PBL-H3_substr_PBL-H3_2__NZ_CP044975.1_715
og_1552	H-sp_PBL-H3_substr_PBL-H3_B4__NZ_CP044972.1_939												H_sp_PBL-H3_substr_PBL-H3_2__NZ_CP044975.1_939
og_1553	H-sp_PBL-H3_substr_PBL-H3_B4__NZ_CP044972.1_1035												H_sp_PBL-H3_substr_PBL-H3_2__NZ_CP044975.1_1035
og_1554	H-sp_PBL-H3_substr_PBL-H3_B4__NZ_CP044972.1_1227												H_sp_PBL-H3_substr_PBL-H3_2__NZ_CP044975.1_1227
og_1555	H-sp_PBL-H3_substr_PBL-H3_B4__NZ_CP044972.1_1355												H_sp_PBL-H3_substr_PBL-H3_2__NZ_CP044975.1_1355
og_1556	H-sp_PBL-H3_substr_PBL-H3_B4__NZ_CP044972.1_1515												H_sp_PBL-H3_substr_PBL-H3_2__NZ_CP044975.1_1515
og_1557	H-sp_PBL-H3_substr_PBL-H3_B4__NZ_CP044972.1_1547												H_sp_PBL-H3_substr_PBL-H3_2__NZ_CP044975.1_1547
og_1558	H-sp_PBL-H3_substr_PBL-H3_B4__NZ_CP044972.1_1739												H_sp_PBL-H3_substr_PBL-H3_2__NZ_CP044975.1_1739
og_1559	H-sp_PBL-H3_substr_PBL-H3_B4__NZ_CP044972.1_1771												H_sp_PBL-H3_substr_PBL-H3_2__NZ_CP044975.1_1771
og_1560	H-sp_PBL-H3_substr_PBL-H3_B4__NZ_CP044972.1_2155												H_sp_PBL-H3_substr_PBL-H3_2__NZ_CP044975.1_2155
og_1561	H-sp_PBL-H3_substr_PBL-H3_B4__NZ_CP044972.1_2219												H_sp_PBL-H3_substr_PBL-H3_2__NZ_CP044975.1_2219
og_1562	H-sp_PBL-H3_substr_PBL-H3_B4__NZ_CP044972.1_2347												H_sp_PBL-H3_substr_PBL-H3_2__NZ_CP044975.1_2347
og_1563	H-sp_PBL-H3_substr_PBL-H3_B4__NZ_CP044972.1_2443												H_sp_PBL-H3_substr_PBL-H3_2__NZ_CP044975.1_2443
og_1564	H-sp_PBL-H3_substr_PBL-H3_B4__NZ_CP044972.1_2539												H_sp_PBL-H3_substr_PBL-H3_2__NZ_CP044975.1_2539
og_1565	H-sp_PBL-H3_substr_PBL-H3_B4__NZ_CP044972.1_2603												H_sp_PBL-H3_substr_PBL-H3_2__NZ_CP044975.1_2603
og_1566	H-sp_PBL-H3_substr_PBL-H3_B4__NZ_CP044972.1_2891												H_sp_PBL-H3_substr_PBL-H3_2__NZ_CP044975.1_2891
og_1567	H-sp_PBL-H3_substr_PBL-H3_B4__NZ_CP044972.1_3467												H_sp_PBL-H3_substr_PBL-H3_2__NZ_CP044975.1_3467
og_1568	H-sp_PBL-H3_substr_PBL-H3_B4__NZ_CP044972.1_3595												H_sp_PBL-H3_substr_PBL-H3_2__NZ_CP044975.1_3595
og_1569	H-sp_PBL-H3_substr_PBL-H3_B4__NZ_CP044972.1_3787												H_sp_PBL-H3_substr_PBL-H3_2__NZ_CP044975.1_3787
og_1570	H-sp_PBL-H3_substr_PBL-H3_B4__NZ_CP044972.1_3947												H_sp_PBL-H3_substr_PBL-H3_2__NZ_CP044975.1_3947
og_1571	H-sp_PBL-H3_substr_PBL-H3_B4__NZ_CP044972.1_3979												H_sp_PBL-H3_substr_PBL-H3_2__NZ_CP044975.1_3979
og_1572	H-sp_PBL-H3_substr_PBL-H3_B4__NZ_CP044972.1_12												H_sp_PBL-H3_substr_PBL-H3_2__NZ_CP044975.1_12
og_1573	H-sp_PBL-H3_substr_PBL-H3_B4__NZ_CP044972.1_44												H_sp_PBL-H3_substr_PBL-H3_2__NZ_CP044975.1_44
og_1574	H-sp_PBL-H3_substr_PBL-H3_B4__NZ_CP044972.1_204												H_sp_PBL-H3_substr_PBL-H3_2__NZ_CP044975.1_204
og_1575	H-sp_PBL-H3_substr_PBL-H3_B4__NZ_CP044972.1_268												H_sp_PBL-H3_substr_PBL-H3_2__NZ_CP044975.1_268
og_1576	H-sp_PBL-H3_substr_PBL-H3_B4__NZ_CP044972.1_364												H_sp_PBL-H3_substr_PBL-H3_2__NZ_CP044975.1_364
og_1577	H-sp_PBL-H3_substr_PBL-H3_B4__NZ_CP044972.1_524												H_sp_PBL-H3_substr_PBL-H3_2__NZ_CP044975.1_524
og_1578	H-sp_PBL-H3_substr_PBL-H3_B4__NZ_CP044972.1_716												H_sp_PBL-H3_substr_PBL-H3_2__NZ_CP044975.1_716
og_1579	H-sp_PBL-H3_substr_PBL-H3_B4__NZ_CP044972.1_1036												H_sp_PBL-H3_substr_PBL-H3_2__NZ_CP044975.1_1036
og_1580	H-sp_PBL-H3_substr_PBL-H3_B4__NZ_CP044972.1_1228												H_sp_PBL-H3_substr_PBL-H3_2__NZ_CP044975.1_1228
og_1581	H-sp_PBL-H3_substr_PBL-H3_B4__NZ_CP044972.1_1356												H_sp_PBL-H3_substr_PBL-H3_2__NZ_CP044975.1_1356
og_1582	H-sp_PBL-H3_substr_PBL-H3_B4__NZ_CP044972.1_1452												H_sp_PBL-H3_substr_PBL-H3_2__NZ_CP044975.1_1452
og_1583	H-sp_PBL-H3_substr_PBL-H3_B4__NZ_CP044972.1_1484												H_sp_PBL-H3_substr_PBL-H3_2__NZ_CP044975.1_1484
og_1584	H-sp_PBL-H3_substr_PBL-H3_B4__NZ_CP044972.1_1516												H_sp_PBL-H3_substr_PBL-H3_2__NZ_CP044975.1_1516
og_1585	H-sp_PBL-H3_substr_PBL-H3_B4__NZ_CP044972.1_1548												H_sp_PBL-H3_substr_PBL-H3_2__NZ_CP044975.1_1548
og_1586	H-sp_PBL-H3_substr_PBL-H3_B4__NZ_CP044972.1_1740												H_sp_PBL-H3_substr_PBL-H3_2__NZ_CP044975.1_1740
og_1587	H-sp_PBL-H3_substr_PBL-H3_B4__NZ_CP044972.1_1836												H_sp_PBL-H3_substr_PBL-H3_2__NZ_CP044975.1_1836
og_1588	H-sp_PBL-H3_substr_PBL-H3_B4__NZ_CP044972.1_2060												H_sp_PBL-H3_substr_PBL-H3_2__NZ_CP044975.1_2060
og_1589	H-sp_PBL-H3_substr_PBL-H3_B4__NZ_CP044972.1_2156												H_sp_PBL-H3_substr_PBL-H3_2__NZ_CP044975.1_2156
og_1590	H-sp_PBL-H3_substr_PBL-H3_B4__NZ_CP044972.1_2348												H_sp_PBL-H3_substr_PBL-H3_2__NZ_CP044975.1_2348
og_1591	H-sp_PBL-H3_substr_PBL-H3_B4__NZ_CP044972.1_2604												H_sp_PBL-H3_substr_PBL-H3_2__NZ_CP044975.1_2604
og_1592	H-sp_PBL-H3_substr_PBL-H3_B4__NZ_CP044972.1_2956												H_sp_PBL-H3_substr_PBL-H3_2__NZ_CP044975.1_2956
og_1593	H-sp_PBL-H3_substr_PBL-H3_B4__NZ_CP044972.1_2988												H_sp_PBL-H3_substr_PBL-H3_2__NZ_CP044975.1_2988
og_1594	H-sp_PBL-H3_substr_PBL-H3_B4__NZ_CP044972.1_3244												H_sp_PBL-H3_substr_PBL-H3_2__NZ_CP044975.1_3244
og_1595	H-sp_PBL-H3_substr_PBL-H3_B4__NZ_CP044972.1_3276												H_sp_PBL-H3_substr_PBL-H3_2__NZ_CP044975.1_3276
og_1596	H-sp_PBL-H3_substr_PBL-H3_B4__NZ_CP044972.1_3948												H_sp_PBL-H3_substr_PBL-H3_2__NZ_CP044975.1_3948
og_1597	H-sp_PBL-H3_substr_PBL-H3_B4__NZ_CP044972.1_3980												H_sp_PBL-H3_substr_PBL-H3_2__NZ_CP044975.1_3980
og_1598	H-sp_PBL-H3_substr_PBL-H3_B4__NZ_CP044972.1_13												H_sp_PBL-H3_substr_PBL-H3_2__NZ_CP044975.1_13
og_1599	H-sp_PBL-H3_substr_PBL-H3_B4__NZ_CP044972.1_45												H_sp_PBL-H3_substr_PBL-H3_2__NZ_CP044975.1_45
og_1600	H-sp_PBL-H3_substr_PBL-H3_B4__NZ_CP044972.1_365												H_sp_PBL-H3_substr_PBL-H3_2__NZ_CP044975.1_365
og_1601	H-sp_PBL-H3_substr_PBL-H3_B4__NZ_CP044972.1_397												H_sp_PBL-H3_substr_PBL-H3_2__NZ_CP044975.1_397
og_1602	H-sp_PBL-H3_substr_PBL-H3_B4__NZ_CP044972.1_525												H_sp_PBL-H3_substr_PBL-H3_2__NZ_CP044975.1_525
og_1603	H-sp_PBL-H3_substr_PBL-H3_B4__NZ_CP044972.1_621												H_sp_PBL-H3_substr_PBL-H3_2__NZ_CP044975.1_621
og_1604	H-sp_PBL-H3_substr_PBL-H3_B4__NZ_CP044972.1_717												H_sp_PBL-H3_substr_PBL-H3_2__NZ_CP044975.1_717
og_1605	H-sp_PBL-H3_substr_PBL-H3_B4__NZ_CP044972.1_973												H_sp_PBL-H3_substr_PBL-H3_2__NZ_CP044975.1_973
og_1606	H-sp_PBL-H3_substr_PBL-H3_B4__NZ_CP044972.1_1165												H_sp_PBL-H3_substr_PBL-H3_2__NZ_CP044975.1_1165
og_1607	H-sp_PBL-H3_substr_PBL-H3_B4__NZ_CP044972.1_1229												H_sp_PBL-H3_substr_PBL-H3_2__NZ_CP044975.1_1229
og_1608	H-sp_PBL-H3_substr_PBL-H3_B4__NZ_CP044972.1_1261												H_sp_PBL-H3_substr_PBL-H3_2__NZ_CP044975.1_1261
og_1609	H-sp_PBL-H3_substr_PBL-H3_B4__NZ_CP044972.1_1357												H_sp_PBL-H3_substr_PBL-H3_2__NZ_CP044975.1_1357
og_1610	H-sp_PBL-H3_substr_PBL-H3_B4__NZ_CP044972.1_1453												H_sp_PBL-H3_substr_PBL-H3_2__NZ_CP044975.1_1453
og_1611	H-sp_PBL-H3_substr_PBL-H3_B4__NZ_CP044972.1_1485												H_sp_PBL-H3_substr_PBL-H3_2__NZ_CP044975.1_1485
og_1612	H-sp_PBL-H3_substr_PBL-H3_B4__NZ_CP044972.1_1517												H_sp_PBL-H3_substr_PBL-H3_2__NZ_CP044975.1_1517
og_1613	H-sp_PBL-H3_substr_PBL-H3_B4__NZ_CP044972.1_1549												H_sp_PBL-H3_substr_PBL-H3_2__NZ_CP044975.1_1549
og_1614	H-sp_PBL-H3_substr_PBL-H3_B4__NZ_CP044972.1_2157												H_sp_PBL-H3_substr_PBL-H3_2__NZ_CP044975.1_2157
og_1615	H-sp_PBL-H3_substr_PBL-H3_B4__NZ_CP044972.1_2349												H_sp_PBL-H3_substr_PBL-H3_2__NZ_CP044975.1_2349
og_1616	H-sp_PBL-H3_substr_PBL-H3_B4__NZ_CP044972.1_2573	H__laconesensis_BE_331_NZ_JAFBFZ010000001.1_552											H_sp_PBL-H3_substr_PBL-H3_2__NZ_CP044975.1_2573
og_1617	H-sp_PBL-H3_substr_PBL-H3_B4__NZ_CP044972.1_2765												H_sp_PBL-H3_substr_PBL-H3_2__NZ_CP044975.1_2765
og_1618	H-sp_PBL-H3_substr_PBL-H3_B4__NZ_CP044972.1_2861												H_sp_PBL-H3_substr_PBL-H3_2__NZ_CP044975.1_2861
og_1619	H-sp_PBL-H3_substr_PBL-H3_B4__NZ_CP044972.1_2957												H_sp_PBL-H3_substr_PBL-H3_2__NZ_CP044975.1_2957
og_1620	H-sp_PBL-H3_substr_PBL-H3_B4__NZ_CP044972.1_3629												H_sp_PBL-H3_substr_PBL-H3_2__NZ_CP044975.1_3629
og_1621	H-sp_PBL-H3_substr_PBL-H3_B4__NZ_CP044972.1_3725												H_sp_PBL-H3_substr_PBL-H3_2__NZ_CP044975.1_3725
og_1622	H-sp_PBL-H3_substr_PBL-H3_B4__NZ_CP044972.1_3821												H_sp_PBL-H3_substr_PBL-H3_2__NZ_CP044975.1_3821
og_1623	H-sp_PBL-H3_substr_PBL-H3_B4__NZ_CP044972.1_3949												H_sp_PBL-H3_substr_PBL-H3_2__NZ_CP044975.1_3949
og_1624	H-sp_PBL-H3_substr_PBL-H3_B4__NZ_CP044972.1_14												H_sp_PBL-H3_substr_PBL-H3_2__NZ_CP044975.1_14
og_1625	H-sp_PBL-H3_substr_PBL-H3_B4__NZ_CP044972.1_46												H_sp_PBL-H3_substr_PBL-H3_2__NZ_CP044975.1_46
og_1626	H-sp_PBL-H3_substr_PBL-H3_B4__NZ_CP044972.1_238												H_sp_PBL-H3_substr_PBL-H3_2__NZ_CP044975.1_238
og_1627	H-sp_PBL-H3_substr_PBL-H3_B4__NZ_CP044972.1_270												H_sp_PBL-H3_substr_PBL-H3_2__NZ_CP044975.1_270
og_1628	H-sp_PBL-H3_substr_PBL-H3_B4__NZ_CP044972.1_366												H_sp_PBL-H3_substr_PBL-H3_2__NZ_CP044975.1_366
og_1629	H-sp_PBL-H3_substr_PBL-H3_B4__NZ_CP044972.1_398												H_sp_PBL-H3_substr_PBL-H3_2__NZ_CP044975.1_398
og_1630	H-sp_PBL-H3_substr_PBL-H3_B4__NZ_CP044972.1_718												H_sp_PBL-H3_substr_PBL-H3_2__NZ_CP044975.1_718
og_1631	H-sp_PBL-H3_substr_PBL-H3_B4__NZ_CP044972.1_1038												H_sp_PBL-H3_substr_PBL-H3_2__NZ_CP044975.1_1038
og_1632	H-sp_PBL-H3_substr_PBL-H3_B4__NZ_CP044972.1_1166												H_sp_PBL-H3_substr_PBL-H3_2__NZ_CP044975.1_1166
og_1633	H-sp_PBL-H3_substr_PBL-H3_B4__NZ_CP044972.1_1230												H_sp_PBL-H3_substr_PBL-H3_2__NZ_CP044975.1_1230
og_1634	H-sp_PBL-H3_substr_PBL-H3_B4__NZ_CP044972.1_1262												H_sp_PBL-H3_substr_PBL-H3_2__NZ_CP044975.1_1262
og_1635	H-sp_PBL-H3_substr_PBL-H3_B4__NZ_CP044972.1_1358												H_sp_PBL-H3_substr_PBL-H3_2__NZ_CP044975.1_1358
og_1636	H-sp_PBL-H3_substr_PBL-H3_B4__NZ_CP044972.1_1486												H_sp_PBL-H3_substr_PBL-H3_2__NZ_CP044975.1_1486
og_1637	H-sp_PBL-H3_substr_PBL-H3_B4__NZ_CP044972.1_1518												H_sp_PBL-H3_substr_PBL-H3_2__NZ_CP044975.1_1518
og_1638	H-sp_PBL-H3_substr_PBL-H3_B4__NZ_CP044972.1_1550												H_sp_PBL-H3_substr_PBL-H3_2__NZ_CP044975.1_1550
og_1639	H-sp_PBL-H3_substr_PBL-H3_B4__NZ_CP044972.1_2158												H_sp_PBL-H3_substr_PBL-H3_2__NZ_CP044975.1_2158
og_1640	H-sp_PBL-H3_substr_PBL-H3_B4__NZ_CP044972.1_2318												H_sp_PBL-H3_substr_PBL-H3_2__NZ_CP044975.1_2318
og_1641	H-sp_PBL-H3_substr_PBL-H3_B4__NZ_CP044972.1_2350												H_sp_PBL-H3_substr_PBL-H3_2__NZ_CP044975.1_2350
og_1642	H-sp_PBL-H3_substr_PBL-H3_B4__NZ_CP044972.1_2574	H__laconesensis_BE_331_NZ_JAFBFZ010000001.1_553											H_sp_PBL-H3_substr_PBL-H3_2__NZ_CP044975.1_2574
og_1643	H-sp_PBL-H3_substr_PBL-H3_B4__NZ_CP044972.1_2606												H_sp_PBL-H3_substr_PBL-H3_2__NZ_CP044975.1_2606
og_1644	H-sp_PBL-H3_substr_PBL-H3_B4__NZ_CP044972.1_2734												H_sp_PBL-H3_substr_PBL-H3_2__NZ_CP044975.1_2734
og_1645	H-sp_PBL-H3_substr_PBL-H3_B4__NZ_CP044972.1_2862												H_sp_PBL-H3_substr_PBL-H3_2__NZ_CP044975.1_2862
og_1646	H-sp_PBL-H3_substr_PBL-H3_B4__NZ_CP044972.1_2958												H_sp_PBL-H3_substr_PBL-H3_2__NZ_CP044975.1_2958
og_1647	H-sp_PBL-H3_substr_PBL-H3_B4__NZ_CP044972.1_3470												H_sp_PBL-H3_substr_PBL-H3_2__NZ_CP044975.1_3470
og_1648	H-sp_PBL-H3_substr_PBL-H3_B4__NZ_CP044972.1_3950												H_sp_PBL-H3_substr_PBL-H3_2__NZ_CP044975.1_3950
og_1649	H-sp_PBL-H3_substr_PBL-H3_B4__NZ_CP044972.1_4046												H_sp_PBL-H3_substr_PBL-H3_2__NZ_CP044975.1_4046
og_1650	H-sp_PBL-H3_substr_PBL-H3_B4__NZ_CP044972.1_15												H_sp_PBL-H3_substr_PBL-H3_2__NZ_CP044975.1_15
og_1651	H-sp_PBL-H3_substr_PBL-H3_B4__NZ_CP044972.1_47												H_sp_PBL-H3_substr_PBL-H3_2__NZ_CP044975.1_47
og_1652	H-sp_PBL-H3_substr_PBL-H3_B4__NZ_CP044972.1_271												H_sp_PBL-H3_substr_PBL-H3_2__NZ_CP044975.1_271
og_1653	H-sp_PBL-H3_substr_PBL-H3_B4__NZ_CP044972.1_367												H_sp_PBL-H3_substr_PBL-H3_2__NZ_CP044975.1_367
og_1654	H-sp_PBL-H3_substr_PBL-H3_B4__NZ_CP044972.1_399												H_sp_PBL-H3_substr_PBL-H3_2__NZ_CP044975.1_399
og_1655	H-sp_PBL-H3_substr_PBL-H3_B4__NZ_CP044972.1_527												H_sp_PBL-H3_substr_PBL-H3_2__NZ_CP044975.1_527
og_1656	H-sp_PBL-H3_substr_PBL-H3_B4__NZ_CP044972.1_559												H_sp_PBL-H3_substr_PBL-H3_2__NZ_CP044975.1_559
og_1657	H-sp_PBL-H3_substr_PBL-H3_B4__NZ_CP044972.1_1039												H_sp_PBL-H3_substr_PBL-H3_2__NZ_CP044975.1_1039
og_1658	H-sp_PBL-H3_substr_PBL-H3_B4__NZ_CP044972.1_1231												H_sp_PBL-H3_substr_PBL-H3_2__NZ_CP044975.1_1231
og_1659	H-sp_PBL-H3_substr_PBL-H3_B4__NZ_CP044972.1_1359												H_sp_PBL-H3_substr_PBL-H3_2__NZ_CP044975.1_1359
og_1660	H-sp_PBL-H3_substr_PBL-H3_B4__NZ_CP044972.1_1455												H_sp_PBL-H3_substr_PBL-H3_2__NZ_CP044975.1_1455
og_1661	H-sp_PBL-H3_substr_PBL-H3_B4__NZ_CP044972.1_1487												H_sp_PBL-H3_substr_PBL-H3_2__NZ_CP044975.1_1487
og_1662	H-sp_PBL-H3_substr_PBL-H3_B4__NZ_CP044972.1_1519												H_sp_PBL-H3_substr_PBL-H3_2__NZ_CP044975.1_1519
og_1663	H-sp_PBL-H3_substr_PBL-H3_B4__NZ_CP044972.1_1551												H_sp_PBL-H3_substr_PBL-H3_2__NZ_CP044975.1_1551
og_1664	H-sp_PBL-H3_substr_PBL-H3_B4__NZ_CP044972.1_1679												H_sp_PBL-H3_substr_PBL-H3_2__NZ_CP044975.1_1679
og_1665	H-sp_PBL-H3_substr_PBL-H3_B4__NZ_CP044972.1_1775												H_sp_PBL-H3_substr_PBL-H3_2__NZ_CP044975.1_1775
og_1666	H-sp_PBL-H3_substr_PBL-H3_B4__NZ_CP044972.1_1839												H_sp_PBL-H3_substr_PBL-H3_2__NZ_CP044975.1_1839
og_1667	H-sp_PBL-H3_substr_PBL-H3_B4__NZ_CP044972.1_1935												H_sp_PBL-H3_substr_PBL-H3_2__NZ_CP044975.1_1935
og_1668	H-sp_PBL-H3_substr_PBL-H3_B4__NZ_CP044972.1_2159												H_sp_PBL-H3_substr_PBL-H3_2__NZ_CP044975.1_2159
og_1669	H-sp_PBL-H3_substr_PBL-H3_B4__NZ_CP044972.1_2351												H_sp_PBL-H3_substr_PBL-H3_2__NZ_CP044975.1_2351
og_1670	H-sp_PBL-H3_substr_PBL-H3_B4__NZ_CP044972.1_2575												H_sp_PBL-H3_substr_PBL-H3_2__NZ_CP044975.1_2575
og_1671	H-sp_PBL-H3_substr_PBL-H3_B4__NZ_CP044972.1_2607												H_sp_PBL-H3_substr_PBL-H3_2__NZ_CP044975.1_2607
og_1672	H-sp_PBL-H3_substr_PBL-H3_B4__NZ_CP044972.1_2863												H_sp_PBL-H3_substr_PBL-H3_2__NZ_CP044975.1_2863
og_1673	H-sp_PBL-H3_substr_PBL-H3_B4__NZ_CP044972.1_3247												H_sp_PBL-H3_substr_PBL-H3_2__NZ_CP044975.1_3247
og_1674	H-sp_PBL-H3_substr_PBL-H3_B4__NZ_CP044972.1_3759												H_sp_PBL-H3_substr_PBL-H3_2__NZ_CP044975.1_3759
og_1675	H-sp_PBL-H3_substr_PBL-H3_B4__NZ_CP044972.1_16												H_sp_PBL-H3_substr_PBL-H3_2__NZ_CP044975.1_16
og_1676	H-sp_PBL-H3_substr_PBL-H3_B4__NZ_CP044972.1_144												H_sp_PBL-H3_substr_PBL-H3_2__NZ_CP044975.1_144
og_1677	H-sp_PBL-H3_substr_PBL-H3_B4__NZ_CP044972.1_272												H_sp_PBL-H3_substr_PBL-H3_2__NZ_CP044975.1_272
og_1678	H-sp_PBL-H3_substr_PBL-H3_B4__NZ_CP044972.1_368												H_sp_PBL-H3_substr_PBL-H3_2__NZ_CP044975.1_368
og_1679	H-sp_PBL-H3_substr_PBL-H3_B4__NZ_CP044972.1_400												H_sp_PBL-H3_substr_PBL-H3_2__NZ_CP044975.1_400
og_1680	H-sp_PBL-H3_substr_PBL-H3_B4__NZ_CP044972.1_1040												H_sp_PBL-H3_substr_PBL-H3_2__NZ_CP044975.1_1040
og_1681	H-sp_PBL-H3_substr_PBL-H3_B4__NZ_CP044972.1_1360												H_sp_PBL-H3_substr_PBL-H3_2__NZ_CP044975.1_1360
og_1682	H-sp_PBL-H3_substr_PBL-H3_B4__NZ_CP044972.1_1392												H_sp_PBL-H3_substr_PBL-H3_2__NZ_CP044975.1_1392
og_1683	H-sp_PBL-H3_substr_PBL-H3_B4__NZ_CP044972.1_1424												H_sp_PBL-H3_substr_PBL-H3_2__NZ_CP044975.1_1424
og_1684	H-sp_PBL-H3_substr_PBL-H3_B4__NZ_CP044972.1_1488												H_sp_PBL-H3_substr_PBL-H3_2__NZ_CP044975.1_1488
og_1685	H-sp_PBL-H3_substr_PBL-H3_B4__NZ_CP044972.1_1520												H_sp_PBL-H3_substr_PBL-H3_2__NZ_CP044975.1_1520
og_1686	H-sp_PBL-H3_substr_PBL-H3_B4__NZ_CP044972.1_1552												H_sp_PBL-H3_substr_PBL-H3_2__NZ_CP044975.1_1552
og_1687	H-sp_PBL-H3_substr_PBL-H3_B4__NZ_CP044972.1_1680												H_sp_PBL-H3_substr_PBL-H3_2__NZ_CP044975.1_1680
og_1688	H-sp_PBL-H3_substr_PBL-H3_B4__NZ_CP044972.1_1744												H_sp_PBL-H3_substr_PBL-H3_2__NZ_CP044975.1_1744
og_1689	H-sp_PBL-H3_substr_PBL-H3_B4__NZ_CP044972.1_1776												H_sp_PBL-H3_substr_PBL-H3_2__NZ_CP044975.1_1776
og_1690	H-sp_PBL-H3_substr_PBL-H3_B4__NZ_CP044972.1_1936												H_sp_PBL-H3_substr_PBL-H3_2__NZ_CP044975.1_1936
og_1691	H-sp_PBL-H3_substr_PBL-H3_B4__NZ_CP044972.1_2064												H_sp_PBL-H3_substr_PBL-H3_2__NZ_CP044975.1_2064
og_1692	H-sp_PBL-H3_substr_PBL-H3_B4__NZ_CP044972.1_2096												H_sp_PBL-H3_substr_PBL-H3_2__NZ_CP044975.1_2096
og_1693	H-sp_PBL-H3_substr_PBL-H3_B4__NZ_CP044972.1_2128												H_sp_PBL-H3_substr_PBL-H3_2__NZ_CP044975.1_2128
og_1694	H-sp_PBL-H3_substr_PBL-H3_B4__NZ_CP044972.1_2352												H_sp_PBL-H3_substr_PBL-H3_2__NZ_CP044975.1_2352
og_1695	H-sp_PBL-H3_substr_PBL-H3_B4__NZ_CP044972.1_2416												H_sp_PBL-H3_substr_PBL-H3_2__NZ_CP044975.1_2416
og_1696	H-sp_PBL-H3_substr_PBL-H3_B4__NZ_CP044972.1_2608												H_sp_PBL-H3_substr_PBL-H3_2__NZ_CP044975.1_2608
og_1697	H-sp_PBL-H3_substr_PBL-H3_B4__NZ_CP044972.1_2864												H_sp_PBL-H3_substr_PBL-H3_2__NZ_CP044975.1_2864
og_1698	H-sp_PBL-H3_substr_PBL-H3_B4__NZ_CP044972.1_3184												H_sp_PBL-H3_substr_PBL-H3_2__NZ_CP044975.1_3184
og_1699	H-sp_PBL-H3_substr_PBL-H3_B4__NZ_CP044972.1_3376												H_sp_PBL-H3_substr_PBL-H3_2__NZ_CP044975.1_3376
og_1700	H-sp_PBL-H3_substr_PBL-H3_B4__NZ_CP044972.1_3440												H_sp_PBL-H3_substr_PBL-H3_2__NZ_CP044975.1_3440
og_1701	H-sp_PBL-H3_substr_PBL-H3_B4__NZ_CP044972.1_3760												H_sp_PBL-H3_substr_PBL-H3_2__NZ_CP044975.1_3760
og_1702	H-sp_PBL-H3_substr_PBL-H3_B4__NZ_CP044972.1_3984												H_sp_PBL-H3_substr_PBL-H3_2__NZ_CP044975.1_3984
og_1703	H-sp_PBL-H3_substr_PBL-H3_B4__NZ_CP044972.1_17												H_sp_PBL-H3_substr_PBL-H3_2__NZ_CP044975.1_17
og_1704	H-sp_PBL-H3_substr_PBL-H3_B4__NZ_CP044972.1_113												H_sp_PBL-H3_substr_PBL-H3_2__NZ_CP044975.1_113
og_1705	H-sp_PBL-H3_substr_PBL-H3_B4__NZ_CP044972.1_209												H_sp_PBL-H3_substr_PBL-H3_2__NZ_CP044975.1_209
og_1706	H-sp_PBL-H3_substr_PBL-H3_B4__NZ_CP044972.1_273												H_sp_PBL-H3_substr_PBL-H3_2__NZ_CP044975.1_273
og_1707	H-sp_PBL-H3_substr_PBL-H3_B4__NZ_CP044972.1_369												H_sp_PBL-H3_substr_PBL-H3_2__NZ_CP044975.1_369
og_1708	H-sp_PBL-H3_substr_PBL-H3_B4__NZ_CP044972.1_1009												H_sp_PBL-H3_substr_PBL-H3_2__NZ_CP044975.1_1009
og_1709	H-sp_PBL-H3_substr_PBL-H3_B4__NZ_CP044972.1_1489												H_sp_PBL-H3_substr_PBL-H3_2__NZ_CP044975.1_1489
og_1710	H-sp_PBL-H3_substr_PBL-H3_B4__NZ_CP044972.1_1521												H_sp_PBL-H3_substr_PBL-H3_2__NZ_CP044975.1_1521
og_1711	H-sp_PBL-H3_substr_PBL-H3_B4__NZ_CP044972.1_1553												H_sp_PBL-H3_substr_PBL-H3_2__NZ_CP044975.1_1553
og_1712	H-sp_PBL-H3_substr_PBL-H3_B4__NZ_CP044972.1_1681												H_sp_PBL-H3_substr_PBL-H3_2__NZ_CP044975.1_1681
og_1713	H-sp_PBL-H3_substr_PBL-H3_B4__NZ_CP044972.1_1713												H_sp_PBL-H3_substr_PBL-H3_2__NZ_CP044975.1_1713
og_1714	H-sp_PBL-H3_substr_PBL-H3_B4__NZ_CP044972.1_1777												H_sp_PBL-H3_substr_PBL-H3_2__NZ_CP044975.1_1777
og_1715	H-sp_PBL-H3_substr_PBL-H3_B4__NZ_CP044972.1_2033												H_sp_PBL-H3_substr_PBL-H3_2__NZ_CP044975.1_2033
og_1716	H-sp_PBL-H3_substr_PBL-H3_B4__NZ_CP044972.1_2097												H_sp_PBL-H3_substr_PBL-H3_2__NZ_CP044975.1_2097
og_1717	H-sp_PBL-H3_substr_PBL-H3_B4__NZ_CP044972.1_2129												H_sp_PBL-H3_substr_PBL-H3_2__NZ_CP044975.1_2129
og_1718	H-sp_PBL-H3_substr_PBL-H3_B4__NZ_CP044972.1_2353												H_sp_PBL-H3_substr_PBL-H3_2__NZ_CP044975.1_2353
og_1719	H-sp_PBL-H3_substr_PBL-H3_B4__NZ_CP044972.1_2417												H_sp_PBL-H3_substr_PBL-H3_2__NZ_CP044975.1_2417
og_1720	H-sp_PBL-H3_substr_PBL-H3_B4__NZ_CP044972.1_2577												H_sp_PBL-H3_substr_PBL-H3_2__NZ_CP044975.1_2577
og_1721	H-sp_PBL-H3_substr_PBL-H3_B4__NZ_CP044972.1_2609												H_sp_PBL-H3_substr_PBL-H3_2__NZ_CP044975.1_2609
og_1722	H-sp_PBL-H3_substr_PBL-H3_B4__NZ_CP044972.1_2801												H_sp_PBL-H3_substr_PBL-H3_2__NZ_CP044975.1_2801
og_1723	H-sp_PBL-H3_substr_PBL-H3_B4__NZ_CP044972.1_3185												H_sp_PBL-H3_substr_PBL-H3_2__NZ_CP044975.1_3185
og_1724	H-sp_PBL-H3_substr_PBL-H3_B4__NZ_CP044972.1_3377												H_sp_PBL-H3_substr_PBL-H3_2__NZ_CP044975.1_3377
og_1725	H-sp_PBL-H3_substr_PBL-H3_B4__NZ_CP044972.1_3441												H_sp_PBL-H3_substr_PBL-H3_2__NZ_CP044975.1_3441
og_1726	H-sp_PBL-H3_substr_PBL-H3_B4__NZ_CP044972.1_3473												H_sp_PBL-H3_substr_PBL-H3_2__NZ_CP044975.1_3473
og_1727	H-sp_PBL-H3_substr_PBL-H3_B4__NZ_CP044972.1_3729												H_sp_PBL-H3_substr_PBL-H3_2__NZ_CP044975.1_3729
og_1728	H-sp_PBL-H3_substr_PBL-H3_B4__NZ_CP044972.1_3761												H_sp_PBL-H3_substr_PBL-H3_2__NZ_CP044975.1_3761
og_1729	H-sp_PBL-H3_substr_PBL-H3_B4__NZ_CP044972.1_18												H_sp_PBL-H3_substr_PBL-H3_2__NZ_CP044975.1_18
og_1730	H-sp_PBL-H3_substr_PBL-H3_B4__NZ_CP044972.1_50												H_sp_PBL-H3_substr_PBL-H3_2__NZ_CP044975.1_50
og_1731	H-sp_PBL-H3_substr_PBL-H3_B4__NZ_CP044972.1_370												H_sp_PBL-H3_substr_PBL-H3_2__NZ_CP044975.1_370
og_1732	H-sp_PBL-H3_substr_PBL-H3_B4__NZ_CP044972.1_402												H_sp_PBL-H3_substr_PBL-H3_2__NZ_CP044975.1_402
og_1733	H-sp_PBL-H3_substr_PBL-H3_B4__NZ_CP044972.1_1490												H_sp_PBL-H3_substr_PBL-H3_2__NZ_CP044975.1_1490
og_1734	H-sp_PBL-H3_substr_PBL-H3_B4__NZ_CP044972.1_1522												H_sp_PBL-H3_substr_PBL-H3_2__NZ_CP044975.1_1522
og_1735	H-sp_PBL-H3_substr_PBL-H3_B4__NZ_CP044972.1_1554												H_sp_PBL-H3_substr_PBL-H3_2__NZ_CP044975.1_1554
og_1736	H-sp_PBL-H3_substr_PBL-H3_B4__NZ_CP044972.1_1714												H_sp_PBL-H3_substr_PBL-H3_2__NZ_CP044975.1_1714
og_1737	H-sp_PBL-H3_substr_PBL-H3_B4__NZ_CP044972.1_1746												H_sp_PBL-H3_substr_PBL-H3_2__NZ_CP044975.1_1746
og_1738	H-sp_PBL-H3_substr_PBL-H3_B4__NZ_CP044972.1_1778												H_sp_PBL-H3_substr_PBL-H3_2__NZ_CP044975.1_1778
og_1739	H-sp_PBL-H3_substr_PBL-H3_B4__NZ_CP044972.1_1906												H_sp_PBL-H3_substr_PBL-H3_2__NZ_CP044975.1_1906
og_1740	H-sp_PBL-H3_substr_PBL-H3_B4__NZ_CP044972.1_2130												H_sp_PBL-H3_substr_PBL-H3_2__NZ_CP044975.1_2130
og_1741	H-sp_PBL-H3_substr_PBL-H3_B4__NZ_CP044972.1_2322												H_sp_PBL-H3_substr_PBL-H3_2__NZ_CP044975.1_2322
og_1742	H-sp_PBL-H3_substr_PBL-H3_B4__NZ_CP044972.1_2354												H_sp_PBL-H3_substr_PBL-H3_2__NZ_CP044975.1_2354
og_1743	H-sp_PBL-H3_substr_PBL-H3_B4__NZ_CP044972.1_2610												H_sp_PBL-H3_substr_PBL-H3_2__NZ_CP044975.1_2610
og_1744	H-sp_PBL-H3_substr_PBL-H3_B4__NZ_CP044972.1_2802												H_sp_PBL-H3_substr_PBL-H3_2__NZ_CP044975.1_2802
og_1745	H-sp_PBL-H3_substr_PBL-H3_B4__NZ_CP044972.1_2866												H_sp_PBL-H3_substr_PBL-H3_2__NZ_CP044975.1_2866
og_1746	H-sp_PBL-H3_substr_PBL-H3_B4__NZ_CP044972.1_3186												H_sp_PBL-H3_substr_PBL-H3_2__NZ_CP044975.1_3186
og_1747	H-sp_PBL-H3_substr_PBL-H3_B4__NZ_CP044972.1_3378												H_sp_PBL-H3_substr_PBL-H3_2__NZ_CP044975.1_3378
og_1748	H-sp_PBL-H3_substr_PBL-H3_B4__NZ_CP044972.1_3474												H_sp_PBL-H3_substr_PBL-H3_2__NZ_CP044975.1_3474
og_1749	H-sp_PBL-H3_substr_PBL-H3_B4__NZ_CP044972.1_3506												H_sp_PBL-H3_substr_PBL-H3_2__NZ_CP044975.1_3506
og_1750	H-sp_PBL-H3_substr_PBL-H3_B4__NZ_CP044972.1_3762												H_sp_PBL-H3_substr_PBL-H3_2__NZ_CP044975.1_3762
og_1751	H-sp_PBL-H3_substr_PBL-H3_B4__NZ_CP044972.1_3794												H_sp_PBL-H3_substr_PBL-H3_2__NZ_CP044975.1_3794
og_1752	H-sp_PBL-H3_substr_PBL-H3_B4__NZ_CP044972.1_3826												H_sp_PBL-H3_substr_PBL-H3_2__NZ_CP044975.1_3826
og_1753	H-sp_PBL-H3_substr_PBL-H3_B4__NZ_CP044972.1_3954												H_sp_PBL-H3_substr_PBL-H3_2__NZ_CP044975.1_3954
og_1754	H-sp_PBL-H3_substr_PBL-H3_B4__NZ_CP044972.1_3986												H_sp_PBL-H3_substr_PBL-H3_2__NZ_CP044975.1_3986
og_1755	H-sp_PBL-H3_substr_PBL-H3_B4__NZ_CP044972.1_115												H_sp_PBL-H3_substr_PBL-H3_2__NZ_CP044975.1_115
og_1756	H-sp_PBL-H3_substr_PBL-H3_B4__NZ_CP044972.1_371												H_sp_PBL-H3_substr_PBL-H3_2__NZ_CP044975.1_371
og_1757	H-sp_PBL-H3_substr_PBL-H3_B4__NZ_CP044972.1_403												H_sp_PBL-H3_substr_PBL-H3_2__NZ_CP044975.1_403
og_1758	H-sp_PBL-H3_substr_PBL-H3_B4__NZ_CP044972.1_563												H_sp_PBL-H3_substr_PBL-H3_2__NZ_CP044975.1_563
og_1759	H-sp_PBL-H3_substr_PBL-H3_B4__NZ_CP044972.1_691												H_sp_PBL-H3_substr_PBL-H3_2__NZ_CP044975.1_691
og_1760	H-sp_PBL-H3_substr_PBL-H3_B4__NZ_CP044972.1_1043												H_sp_PBL-H3_substr_PBL-H3_2__NZ_CP044975.1_1043
og_1761	H-sp_PBL-H3_substr_PBL-H3_B4__NZ_CP044972.1_1491												H_sp_PBL-H3_substr_PBL-H3_2__NZ_CP044975.1_1491
og_1762	H-sp_PBL-H3_substr_PBL-H3_B4__NZ_CP044972.1_1523												H_sp_PBL-H3_substr_PBL-H3_2__NZ_CP044975.1_1523
og_1763	H-sp_PBL-H3_substr_PBL-H3_B4__NZ_CP044972.1_1555												H_sp_PBL-H3_substr_PBL-H3_2__NZ_CP044975.1_1555
og_1764	H-sp_PBL-H3_substr_PBL-H3_B4__NZ_CP044972.1_1715												H_sp_PBL-H3_substr_PBL-H3_2__NZ_CP044975.1_1715
og_1765	H-sp_PBL-H3_substr_PBL-H3_B4__NZ_CP044972.1_1747												H_sp_PBL-H3_substr_PBL-H3_2__NZ_CP044975.1_1747
og_1766	H-sp_PBL-H3_substr_PBL-H3_B4__NZ_CP044972.1_1907												H_sp_PBL-H3_substr_PBL-H3_2__NZ_CP044975.1_1907
og_1767	H-sp_PBL-H3_substr_PBL-H3_B4__NZ_CP044972.1_2099												H_sp_PBL-H3_substr_PBL-H3_2__NZ_CP044975.1_2099
og_1768	H-sp_PBL-H3_substr_PBL-H3_B4__NZ_CP044972.1_2131												H_sp_PBL-H3_substr_PBL-H3_2__NZ_CP044975.1_2131
og_1769	H-sp_PBL-H3_substr_PBL-H3_B4__NZ_CP044972.1_2323												H_sp_PBL-H3_substr_PBL-H3_2__NZ_CP044975.1_2323
og_1770	H-sp_PBL-H3_substr_PBL-H3_B4__NZ_CP044972.1_2355												H_sp_PBL-H3_substr_PBL-H3_2__NZ_CP044975.1_2355
og_1771	H-sp_PBL-H3_substr_PBL-H3_B4__NZ_CP044972.1_2611												H_sp_PBL-H3_substr_PBL-H3_2__NZ_CP044975.1_2611
og_1772	H-sp_PBL-H3_substr_PBL-H3_B4__NZ_CP044972.1_2707												H_sp_PBL-H3_substr_PBL-H3_2__NZ_CP044975.1_2707
og_1773	H-sp_PBL-H3_substr_PBL-H3_B4__NZ_CP044972.1_2803												H_sp_PBL-H3_substr_PBL-H3_2__NZ_CP044975.1_2803
og_1774	H-sp_PBL-H3_substr_PBL-H3_B4__NZ_CP044972.1_2867												H_sp_PBL-H3_substr_PBL-H3_2__NZ_CP044975.1_2867
og_1775	H-sp_PBL-H3_substr_PBL-H3_B4__NZ_CP044972.1_3091												H_sp_PBL-H3_substr_PBL-H3_2__NZ_CP044975.1_3091
og_1776	H-sp_PBL-H3_substr_PBL-H3_B4__NZ_CP044972.1_3187												H_sp_PBL-H3_substr_PBL-H3_2__NZ_CP044975.1_3187
og_1777	H-sp_PBL-H3_substr_PBL-H3_B4__NZ_CP044972.1_3379												H_sp_PBL-H3_substr_PBL-H3_2__NZ_CP044975.1_3379
og_1778	H-sp_PBL-H3_substr_PBL-H3_B4__NZ_CP044972.1_3507												H_sp_PBL-H3_substr_PBL-H3_2__NZ_CP044975.1_3507
og_1779	H-sp_PBL-H3_substr_PBL-H3_B4__NZ_CP044972.1_372												H_sp_PBL-H3_substr_PBL-H3_2__NZ_CP044975.1_372
og_1780	H-sp_PBL-H3_substr_PBL-H3_B4__NZ_CP044972.1_532												H_sp_PBL-H3_substr_PBL-H3_2__NZ_CP044975.1_532
og_1781	H-sp_PBL-H3_substr_PBL-H3_B4__NZ_CP044972.1_948												H_sp_PBL-H3_substr_PBL-H3_2__NZ_CP044975.1_948
og_1782	H-sp_PBL-H3_substr_PBL-H3_B4__NZ_CP044972.1_1044												H_sp_PBL-H3_substr_PBL-H3_2__NZ_CP044975.1_1044
og_1783	H-sp_PBL-H3_substr_PBL-H3_B4__NZ_CP044972.1_1396												H_sp_PBL-H3_substr_PBL-H3_2__NZ_CP044975.1_1396
og_1784	H-sp_PBL-H3_substr_PBL-H3_B4__NZ_CP044972.1_1460												H_sp_PBL-H3_substr_PBL-H3_2__NZ_CP044975.1_1460
og_1785	H-sp_PBL-H3_substr_PBL-H3_B4__NZ_CP044972.1_1492												H_sp_PBL-H3_substr_PBL-H3_2__NZ_CP044975.1_1492
og_1786	H-sp_PBL-H3_substr_PBL-H3_B4__NZ_CP044972.1_1524												H_sp_PBL-H3_substr_PBL-H3_2__NZ_CP044975.1_1524
og_1787	H-sp_PBL-H3_substr_PBL-H3_B4__NZ_CP044972.1_1556												H_sp_PBL-H3_substr_PBL-H3_2__NZ_CP044975.1_1556
og_1788	H-sp_PBL-H3_substr_PBL-H3_B4__NZ_CP044972.1_1716												H_sp_PBL-H3_substr_PBL-H3_2__NZ_CP044975.1_1716
og_1789	H-sp_PBL-H3_substr_PBL-H3_B4__NZ_CP044972.1_1908												H_sp_PBL-H3_substr_PBL-H3_2__NZ_CP044975.1_1908
og_1790	H-sp_PBL-H3_substr_PBL-H3_B4__NZ_CP044972.1_2132												H_sp_PBL-H3_substr_PBL-H3_2__NZ_CP044975.1_2132
og_1791	H-sp_PBL-H3_substr_PBL-H3_B4__NZ_CP044972.1_2324												H_sp_PBL-H3_substr_PBL-H3_2__NZ_CP044975.1_2324
og_1792	H-sp_PBL-H3_substr_PBL-H3_B4__NZ_CP044972.1_2356												H_sp_PBL-H3_substr_PBL-H3_2__NZ_CP044975.1_2356
og_1793	H-sp_PBL-H3_substr_PBL-H3_B4__NZ_CP044972.1_2612												H_sp_PBL-H3_substr_PBL-H3_2__NZ_CP044975.1_2612
og_1794	H-sp_PBL-H3_substr_PBL-H3_B4__NZ_CP044972.1_2644												H_sp_PBL-H3_substr_PBL-H3_2__NZ_CP044975.1_2644
og_1795	H-sp_PBL-H3_substr_PBL-H3_B4__NZ_CP044972.1_2708												H_sp_PBL-H3_substr_PBL-H3_2__NZ_CP044975.1_2708
og_1796	H-sp_PBL-H3_substr_PBL-H3_B4__NZ_CP044972.1_2804												H_sp_PBL-H3_substr_PBL-H3_2__NZ_CP044975.1_2804
og_1797	H-sp_PBL-H3_substr_PBL-H3_B4__NZ_CP044972.1_2868												H_sp_PBL-H3_substr_PBL-H3_2__NZ_CP044975.1_2868
og_1798	H-sp_PBL-H3_substr_PBL-H3_B4__NZ_CP044972.1_3092												H_sp_PBL-H3_substr_PBL-H3_2__NZ_CP044975.1_3092
og_1799	H-sp_PBL-H3_substr_PBL-H3_B4__NZ_CP044972.1_3124												H_sp_PBL-H3_substr_PBL-H3_2__NZ_CP044975.1_3124
og_1800	H-sp_PBL-H3_substr_PBL-H3_B4__NZ_CP044972.1_3188												H_sp_PBL-H3_substr_PBL-H3_2__NZ_CP044975.1_3188
og_1801	H-sp_PBL-H3_substr_PBL-H3_B4__NZ_CP044972.1_3732												H_sp_PBL-H3_substr_PBL-H3_2__NZ_CP044975.1_3732
og_1802	H-sp_PBL-H3_substr_PBL-H3_B4__NZ_CP044972.1_3764												H_sp_PBL-H3_substr_PBL-H3_2__NZ_CP044975.1_3764
og_1803	H-sp_PBL-H3_substr_PBL-H3_B4__NZ_CP044972.1_117												H_sp_PBL-H3_substr_PBL-H3_2__NZ_CP044975.1_117
og_1804	H-sp_PBL-H3_substr_PBL-H3_B4__NZ_CP044972.1_373												H_sp_PBL-H3_substr_PBL-H3_2__NZ_CP044975.1_373
og_1805	H-sp_PBL-H3_substr_PBL-H3_B4__NZ_CP044972.1_789												H_sp_PBL-H3_substr_PBL-H3_2__NZ_CP044975.1_789
og_1806	H-sp_PBL-H3_substr_PBL-H3_B4__NZ_CP044972.1_949												H_sp_PBL-H3_substr_PBL-H3_2__NZ_CP044975.1_949
og_1807	H-sp_PBL-H3_substr_PBL-H3_B4__NZ_CP044972.1_1141												H_sp_PBL-H3_substr_PBL-H3_2__NZ_CP044975.1_1141
og_1808	H-sp_PBL-H3_substr_PBL-H3_B4__NZ_CP044972.1_1205												H_sp_PBL-H3_substr_PBL-H3_2__NZ_CP044975.1_1205
og_1809	H-sp_PBL-H3_substr_PBL-H3_B4__NZ_CP044972.1_1301												H_sp_PBL-H3_substr_PBL-H3_2__NZ_CP044975.1_1301
og_1810	H-sp_PBL-H3_substr_PBL-H3_B4__NZ_CP044972.1_1397												H_sp_PBL-H3_substr_PBL-H3_2__NZ_CP044975.1_1397
og_1811	H-sp_PBL-H3_substr_PBL-H3_B4__NZ_CP044972.1_1493												H_sp_PBL-H3_substr_PBL-H3_2__NZ_CP044975.1_1493
og_1812	H-sp_PBL-H3_substr_PBL-H3_B4__NZ_CP044972.1_1525												H_sp_PBL-H3_substr_PBL-H3_2__NZ_CP044975.1_1525
og_1813	H-sp_PBL-H3_substr_PBL-H3_B4__NZ_CP044972.1_1717												H_sp_PBL-H3_substr_PBL-H3_2__NZ_CP044975.1_1717
og_1814	H-sp_PBL-H3_substr_PBL-H3_B4__NZ_CP044972.1_1845												H_sp_PBL-H3_substr_PBL-H3_2__NZ_CP044975.1_1845
og_1815	H-sp_PBL-H3_substr_PBL-H3_B4__NZ_CP044972.1_1877												H_sp_PBL-H3_substr_PBL-H3_2__NZ_CP044975.1_1877
og_1816	H-sp_PBL-H3_substr_PBL-H3_B4__NZ_CP044972.1_1909												H_sp_PBL-H3_substr_PBL-H3_2__NZ_CP044975.1_1909
og_1817	H-sp_PBL-H3_substr_PBL-H3_B4__NZ_CP044972.1_2005												H_sp_PBL-H3_substr_PBL-H3_2__NZ_CP044975.1_2005
og_1818	H-sp_PBL-H3_substr_PBL-H3_B4__NZ_CP044972.1_2133												H_sp_PBL-H3_substr_PBL-H3_2__NZ_CP044975.1_2133
og_1819	H-sp_PBL-H3_substr_PBL-H3_B4__NZ_CP044972.1_2325												H_sp_PBL-H3_substr_PBL-H3_2__NZ_CP044975.1_2325
og_1820	H-sp_PBL-H3_substr_PBL-H3_B4__NZ_CP044972.1_2357												H_sp_PBL-H3_substr_PBL-H3_2__NZ_CP044975.1_2357
og_1821	H-sp_PBL-H3_substr_PBL-H3_B4__NZ_CP044972.1_2805												H_sp_PBL-H3_substr_PBL-H3_2__NZ_CP044975.1_2805
og_1822	H-sp_PBL-H3_substr_PBL-H3_B4__NZ_CP044972.1_2869												H_sp_PBL-H3_substr_PBL-H3_2__NZ_CP044975.1_2869
og_1823	H-sp_PBL-H3_substr_PBL-H3_B4__NZ_CP044972.1_3093												H_sp_PBL-H3_substr_PBL-H3_2__NZ_CP044975.1_3093
og_1824	H-sp_PBL-H3_substr_PBL-H3_B4__NZ_CP044972.1_3189												H_sp_PBL-H3_substr_PBL-H3_2__NZ_CP044975.1_3189
og_1825	H-sp_PBL-H3_substr_PBL-H3_B4__NZ_CP044972.1_3285												H_sp_PBL-H3_substr_PBL-H3_2__NZ_CP044975.1_3285
og_1826	H-sp_PBL-H3_substr_PBL-H3_B4__NZ_CP044972.1_3477												H_sp_PBL-H3_substr_PBL-H3_2__NZ_CP044975.1_3477
og_1827	H-sp_PBL-H3_substr_PBL-H3_B4__NZ_CP044972.1_406												H_sp_PBL-H3_substr_PBL-H3_2__NZ_CP044975.1_406
og_1828	H-sp_PBL-H3_substr_PBL-H3_B4__NZ_CP044972.1_438												H_sp_PBL-H3_substr_PBL-H3_2__NZ_CP044975.1_438
og_1829	H-sp_PBL-H3_substr_PBL-H3_B4__NZ_CP044972.1_950												H_sp_PBL-H3_substr_PBL-H3_2__NZ_CP044975.1_950
og_1830	H-sp_PBL-H3_substr_PBL-H3_B4__NZ_CP044972.1_1142												H_sp_PBL-H3_substr_PBL-H3_2__NZ_CP044975.1_1142
og_1831	H-sp_PBL-H3_substr_PBL-H3_B4__NZ_CP044972.1_1174												H_sp_PBL-H3_substr_PBL-H3_2__NZ_CP044975.1_1174
og_1832	H-sp_PBL-H3_substr_PBL-H3_B4__NZ_CP044972.1_1302												H_sp_PBL-H3_substr_PBL-H3_2__NZ_CP044975.1_1302
og_1833	H-sp_PBL-H3_substr_PBL-H3_B4__NZ_CP044972.1_1430												H_sp_PBL-H3_substr_PBL-H3_2__NZ_CP044975.1_1430
og_1834	H-sp_PBL-H3_substr_PBL-H3_B4__NZ_CP044972.1_1494												H_sp_PBL-H3_substr_PBL-H3_2__NZ_CP044975.1_1494
og_1835	H-sp_PBL-H3_substr_PBL-H3_B4__NZ_CP044972.1_1526												H_sp_PBL-H3_substr_PBL-H3_2__NZ_CP044975.1_1526
og_1836	H-sp_PBL-H3_substr_PBL-H3_B4__NZ_CP044972.1_1558												H_sp_PBL-H3_substr_PBL-H3_2__NZ_CP044975.1_1558
og_1837	H-sp_PBL-H3_substr_PBL-H3_B4__NZ_CP044972.1_1846												H_sp_PBL-H3_substr_PBL-H3_2__NZ_CP044975.1_1846
og_1838	H-sp_PBL-H3_substr_PBL-H3_B4__NZ_CP044972.1_1910												H_sp_PBL-H3_substr_PBL-H3_2__NZ_CP044975.1_1910
og_1839	H-sp_PBL-H3_substr_PBL-H3_B4__NZ_CP044972.1_2134												H_sp_PBL-H3_substr_PBL-H3_2__NZ_CP044975.1_2134
og_1840	H-sp_PBL-H3_substr_PBL-H3_B4__NZ_CP044972.1_2326												H_sp_PBL-H3_substr_PBL-H3_2__NZ_CP044975.1_2326
og_1841	H-sp_PBL-H3_substr_PBL-H3_B4__NZ_CP044972.1_2358												H_sp_PBL-H3_substr_PBL-H3_2__NZ_CP044975.1_2358
og_1842	H-sp_PBL-H3_substr_PBL-H3_B4__NZ_CP044972.1_2518												H_sp_PBL-H3_substr_PBL-H3_2__NZ_CP044975.1_2518
og_1843	H-sp_PBL-H3_substr_PBL-H3_B4__NZ_CP044972.1_2582												H_sp_PBL-H3_substr_PBL-H3_2__NZ_CP044975.1_2582
og_1844	H-sp_PBL-H3_substr_PBL-H3_B4__NZ_CP044972.1_2806												H_sp_PBL-H3_substr_PBL-H3_2__NZ_CP044975.1_2806
og_1845	H-sp_PBL-H3_substr_PBL-H3_B4__NZ_CP044972.1_2870												H_sp_PBL-H3_substr_PBL-H3_2__NZ_CP044975.1_2870
og_1846	H-sp_PBL-H3_substr_PBL-H3_B4__NZ_CP044972.1_3094												H_sp_PBL-H3_substr_PBL-H3_2__NZ_CP044975.1_3094
og_1847	H-sp_PBL-H3_substr_PBL-H3_B4__NZ_CP044972.1_3158												H_sp_PBL-H3_substr_PBL-H3_2__NZ_CP044975.1_3158
og_1848	H-sp_PBL-H3_substr_PBL-H3_B4__NZ_CP044972.1_3190												H_sp_PBL-H3_substr_PBL-H3_2__NZ_CP044975.1_3190
og_1849	H-sp_PBL-H3_substr_PBL-H3_B4__NZ_CP044972.1_3606												H_sp_PBL-H3_substr_PBL-H3_2__NZ_CP044975.1_3606
og_1850	H-sp_PBL-H3_substr_PBL-H3_B4__NZ_CP044972.1_3830												H_sp_PBL-H3_substr_PBL-H3_2__NZ_CP044975.1_3830
og_1851	H-sp_PBL-H3_substr_PBL-H3_B4__NZ_CP044972.1_4022												H_sp_PBL-H3_substr_PBL-H3_2__NZ_CP044975.1_4022
og_1852	H-sp_PBL-H3_substr_PBL-H3_B4__NZ_CP044972.1_407												H_sp_PBL-H3_substr_PBL-H3_2__NZ_CP044975.1_407
og_1853	H-sp_PBL-H3_substr_PBL-H3_B4__NZ_CP044972.1_791												H_sp_PBL-H3_substr_PBL-H3_2__NZ_CP044975.1_791
og_1854	H-sp_PBL-H3_substr_PBL-H3_B4__NZ_CP044972.1_951												H_sp_PBL-H3_substr_PBL-H3_2__NZ_CP044975.1_951
og_1855	H-sp_PBL-H3_substr_PBL-H3_B4__NZ_CP044972.1_983												H_sp_PBL-H3_substr_PBL-H3_2__NZ_CP044975.1_983
og_1856	H-sp_PBL-H3_substr_PBL-H3_B4__NZ_CP044972.1_1079												H_sp_PBL-H3_substr_PBL-H3_2__NZ_CP044975.1_1079
og_1857	H-sp_PBL-H3_substr_PBL-H3_B4__NZ_CP044972.1_1143												H_sp_PBL-H3_substr_PBL-H3_2__NZ_CP044975.1_1143
og_1858	H-sp_PBL-H3_substr_PBL-H3_B4__NZ_CP044972.1_1175												H_sp_PBL-H3_substr_PBL-H3_2__NZ_CP044975.1_1175
og_1859	H-sp_PBL-H3_substr_PBL-H3_B4__NZ_CP044972.1_1303												H_sp_PBL-H3_substr_PBL-H3_2__NZ_CP044975.1_1303
og_1860	H-sp_PBL-H3_substr_PBL-H3_B4__NZ_CP044972.1_1399												H_sp_PBL-H3_substr_PBL-H3_2__NZ_CP044975.1_1399
og_1861	H-sp_PBL-H3_substr_PBL-H3_B4__NZ_CP044972.1_1495												H_sp_PBL-H3_substr_PBL-H3_2__NZ_CP044975.1_1495
og_1862	H-sp_PBL-H3_substr_PBL-H3_B4__NZ_CP044972.1_1527												H_sp_PBL-H3_substr_PBL-H3_2__NZ_CP044975.1_1527
og_1863	H-sp_PBL-H3_substr_PBL-H3_B4__NZ_CP044972.1_1559												H_sp_PBL-H3_substr_PBL-H3_2__NZ_CP044975.1_1559
og_1864	H-sp_PBL-H3_substr_PBL-H3_B4__NZ_CP044972.1_1719												H_sp_PBL-H3_substr_PBL-H3_2__NZ_CP044975.1_1719
og_1865	H-sp_PBL-H3_substr_PBL-H3_B4__NZ_CP044972.1_1847												H_sp_PBL-H3_substr_PBL-H3_2__NZ_CP044975.1_1847
og_1866	H-sp_PBL-H3_substr_PBL-H3_B4__NZ_CP044972.1_2039												H_sp_PBL-H3_substr_PBL-H3_2__NZ_CP044975.1_2039
og_1867	H-sp_PBL-H3_substr_PBL-H3_B4__NZ_CP044972.1_2135												H_sp_PBL-H3_substr_PBL-H3_2__NZ_CP044975.1_2135
og_1868	H-sp_PBL-H3_substr_PBL-H3_B4__NZ_CP044972.1_2327												H_sp_PBL-H3_substr_PBL-H3_2__NZ_CP044975.1_2327
og_1869	H-sp_PBL-H3_substr_PBL-H3_B4__NZ_CP044972.1_2359												H_sp_PBL-H3_substr_PBL-H3_2__NZ_CP044975.1_2359
og_1870	H-sp_PBL-H3_substr_PBL-H3_B4__NZ_CP044972.1_2711												H_sp_PBL-H3_substr_PBL-H3_2__NZ_CP044975.1_2711
og_1871	H-sp_PBL-H3_substr_PBL-H3_B4__NZ_CP044972.1_2871												H_sp_PBL-H3_substr_PBL-H3_2__NZ_CP044975.1_2871
og_1872	H-sp_PBL-H3_substr_PBL-H3_B4__NZ_CP044972.1_2967												H_sp_PBL-H3_substr_PBL-H3_2__NZ_CP044975.1_2967
og_1873	H-sp_PBL-H3_substr_PBL-H3_B4__NZ_CP044972.1_3095												H_sp_PBL-H3_substr_PBL-H3_2__NZ_CP044975.1_3095
og_1874	H-sp_PBL-H3_substr_PBL-H3_B4__NZ_CP044972.1_3223												H_sp_PBL-H3_substr_PBL-H3_2__NZ_CP044975.1_3223
og_1875	H-sp_PBL-H3_substr_PBL-H3_B4__NZ_CP044972.1_3479												H_sp_PBL-H3_substr_PBL-H3_2__NZ_CP044975.1_3479
og_1876	H-sp_PBL-H3_substr_PBL-H3_B4__NZ_CP044972.1_3831												H_sp_PBL-H3_substr_PBL-H3_2__NZ_CP044975.1_3831
og_1877	H-sp_PBL-H3_substr_PBL-H3_B4__NZ_CP044972.1_120												H_sp_PBL-H3_substr_PBL-H3_2__NZ_CP044975.1_120
og_1878	H-sp_PBL-H3_substr_PBL-H3_B4__NZ_CP044972.1_184												H_sp_PBL-H3_substr_PBL-H3_2__NZ_CP044975.1_184
og_1879	H-sp_PBL-H3_substr_PBL-H3_B4__NZ_CP044972.1_312												H_sp_PBL-H3_substr_PBL-H3_2__NZ_CP044975.1_312
og_1880	H-sp_PBL-H3_substr_PBL-H3_B4__NZ_CP044972.1_472												H_sp_PBL-H3_substr_PBL-H3_2__NZ_CP044975.1_472
og_1881	H-sp_PBL-H3_substr_PBL-H3_B4__NZ_CP044972.1_952												H_sp_PBL-H3_substr_PBL-H3_2__NZ_CP044975.1_952
og_1882	H-sp_PBL-H3_substr_PBL-H3_B4__NZ_CP044972.1_984												H_sp_PBL-H3_substr_PBL-H3_2__NZ_CP044975.1_984
og_1883	H-sp_PBL-H3_substr_PBL-H3_B4__NZ_CP044972.1_1080												H_sp_PBL-H3_substr_PBL-H3_2__NZ_CP044975.1_1080
og_1884	H-sp_PBL-H3_substr_PBL-H3_B4__NZ_CP044972.1_1144												H_sp_PBL-H3_substr_PBL-H3_2__NZ_CP044975.1_1144
og_1885	H-sp_PBL-H3_substr_PBL-H3_B4__NZ_CP044972.1_1496												H_sp_PBL-H3_substr_PBL-H3_2__NZ_CP044975.1_1496
og_1886	H-sp_PBL-H3_substr_PBL-H3_B4__NZ_CP044972.1_1528												H_sp_PBL-H3_substr_PBL-H3_2__NZ_CP044975.1_1528
og_1887	H-sp_PBL-H3_substr_PBL-H3_B4__NZ_CP044972.1_1560												H_sp_PBL-H3_substr_PBL-H3_2__NZ_CP044975.1_1560
og_1888	H-sp_PBL-H3_substr_PBL-H3_B4__NZ_CP044972.1_1592												H_sp_PBL-H3_substr_PBL-H3_2__NZ_CP044975.1_1592
og_1889	H-sp_PBL-H3_substr_PBL-H3_B4__NZ_CP044972.1_1720												H_sp_PBL-H3_substr_PBL-H3_2__NZ_CP044975.1_1720
og_1890	H-sp_PBL-H3_substr_PBL-H3_B4__NZ_CP044972.1_1848												H_sp_PBL-H3_substr_PBL-H3_2__NZ_CP044975.1_1848
og_1891	H-sp_PBL-H3_substr_PBL-H3_B4__NZ_CP044972.1_2136												H_sp_PBL-H3_substr_PBL-H3_2__NZ_CP044975.1_2136
og_1892	H-sp_PBL-H3_substr_PBL-H3_B4__NZ_CP044972.1_2296												H_sp_PBL-H3_substr_PBL-H3_2__NZ_CP044975.1_2296
og_1893	H-sp_PBL-H3_substr_PBL-H3_B4__NZ_CP044972.1_2328												H_sp_PBL-H3_substr_PBL-H3_2__NZ_CP044975.1_2328
og_1894	H-sp_PBL-H3_substr_PBL-H3_B4__NZ_CP044972.1_2360												H_sp_PBL-H3_substr_PBL-H3_2__NZ_CP044975.1_2360
og_1895	H-sp_PBL-H3_substr_PBL-H3_B4__NZ_CP044972.1_2712												H_sp_PBL-H3_substr_PBL-H3_2__NZ_CP044975.1_2712
og_1896	H-sp_PBL-H3_substr_PBL-H3_B4__NZ_CP044972.1_2808												H_sp_PBL-H3_substr_PBL-H3_2__NZ_CP044975.1_2808
og_1897	H-sp_PBL-H3_substr_PBL-H3_B4__NZ_CP044972.1_3096												H_sp_PBL-H3_substr_PBL-H3_2__NZ_CP044975.1_3096
og_1898	H-sp_PBL-H3_substr_PBL-H3_B4__NZ_CP044972.1_3192												H_sp_PBL-H3_substr_PBL-H3_2__NZ_CP044975.1_3192
og_1899	H-sp_PBL-H3_substr_PBL-H3_B4__NZ_CP044972.1_3480												H_sp_PBL-H3_substr_PBL-H3_2__NZ_CP044975.1_3480
og_1900	H-sp_PBL-H3_substr_PBL-H3_B4__NZ_CP044972.1_3512												H_sp_PBL-H3_substr_PBL-H3_2__NZ_CP044975.1_3512
og_1901	H-sp_PBL-H3_substr_PBL-H3_B4__NZ_CP044972.1_249												H_sp_PBL-H3_substr_PBL-H3_2__NZ_CP044975.1_249
og_1902	H-sp_PBL-H3_substr_PBL-H3_B4__NZ_CP044972.1_313												H_sp_PBL-H3_substr_PBL-H3_2__NZ_CP044975.1_313
og_1903	H-sp_PBL-H3_substr_PBL-H3_B4__NZ_CP044972.1_569												H_sp_PBL-H3_substr_PBL-H3_2__NZ_CP044975.1_569
og_1904	H-sp_PBL-H3_substr_PBL-H3_B4__NZ_CP044972.1_633												H_sp_PBL-H3_substr_PBL-H3_2__NZ_CP044975.1_633
og_1905	H-sp_PBL-H3_substr_PBL-H3_B4__NZ_CP044972.1_1049												H_sp_PBL-H3_substr_PBL-H3_2__NZ_CP044975.1_1049
og_1906	H-sp_PBL-H3_substr_PBL-H3_B4__NZ_CP044972.1_1081												H_sp_PBL-H3_substr_PBL-H3_2__NZ_CP044975.1_1081
og_1907	H-sp_PBL-H3_substr_PBL-H3_B4__NZ_CP044972.1_1497												H_sp_PBL-H3_substr_PBL-H3_2__NZ_CP044975.1_1497
og_1908	H-sp_PBL-H3_substr_PBL-H3_B4__NZ_CP044972.1_1529												H_sp_PBL-H3_substr_PBL-H3_2__NZ_CP044975.1_1529
og_1909	H-sp_PBL-H3_substr_PBL-H3_B4__NZ_CP044972.1_1721												H_sp_PBL-H3_substr_PBL-H3_2__NZ_CP044975.1_1721
og_1910	H-sp_PBL-H3_substr_PBL-H3_B4__NZ_CP044972.1_1817												H_sp_PBL-H3_substr_PBL-H3_2__NZ_CP044975.1_1817
og_1911	H-sp_PBL-H3_substr_PBL-H3_B4__NZ_CP044972.1_2041												H_sp_PBL-H3_substr_PBL-H3_2__NZ_CP044975.1_2041
og_1912	H-sp_PBL-H3_substr_PBL-H3_B4__NZ_CP044972.1_2137												H_sp_PBL-H3_substr_PBL-H3_2__NZ_CP044975.1_2137
og_1913	H-sp_PBL-H3_substr_PBL-H3_B4__NZ_CP044972.1_2233												H_sp_PBL-H3_substr_PBL-H3_2__NZ_CP044975.1_2233
og_1914	H-sp_PBL-H3_substr_PBL-H3_B4__NZ_CP044972.1_2361												H_sp_PBL-H3_substr_PBL-H3_2__NZ_CP044975.1_2361
og_1915	H-sp_PBL-H3_substr_PBL-H3_B4__NZ_CP044972.1_2585												H_sp_PBL-H3_substr_PBL-H3_2__NZ_CP044975.1_2585
og_1916	H-sp_PBL-H3_substr_PBL-H3_B4__NZ_CP044972.1_2681												H_sp_PBL-H3_substr_PBL-H3_2__NZ_CP044975.1_2681
og_1917	H-sp_PBL-H3_substr_PBL-H3_B4__NZ_CP044972.1_2809												H_sp_PBL-H3_substr_PBL-H3_2__NZ_CP044975.1_2809
og_1918	H-sp_PBL-H3_substr_PBL-H3_B4__NZ_CP044972.1_2841												H_sp_PBL-H3_substr_PBL-H3_2__NZ_CP044975.1_2841
og_1919	H-sp_PBL-H3_substr_PBL-H3_B4__NZ_CP044972.1_3097												H_sp_PBL-H3_substr_PBL-H3_2__NZ_CP044975.1_3097
og_1920	H-sp_PBL-H3_substr_PBL-H3_B4__NZ_CP044972.1_3193												H_sp_PBL-H3_substr_PBL-H3_2__NZ_CP044975.1_3193
og_1921	H-sp_PBL-H3_substr_PBL-H3_B4__NZ_CP044972.1_3481												H_sp_PBL-H3_substr_PBL-H3_2__NZ_CP044975.1_3481
og_1922	H-sp_PBL-H3_substr_PBL-H3_B4__NZ_CP044972.1_3513												H_sp_PBL-H3_substr_PBL-H3_2__NZ_CP044975.1_3513
og_1923	H-sp_PBL-H3_substr_PBL-H3_B4__NZ_CP044972.1_122												H_sp_PBL-H3_substr_PBL-H3_2__NZ_CP044975.1_122
og_1924	H-sp_PBL-H3_substr_PBL-H3_B4__NZ_CP044972.1_314												H_sp_PBL-H3_substr_PBL-H3_2__NZ_CP044975.1_314
og_1925	H-sp_PBL-H3_substr_PBL-H3_B4__NZ_CP044972.1_538												H_sp_PBL-H3_substr_PBL-H3_2__NZ_CP044975.1_538
og_1926	H-sp_PBL-H3_substr_PBL-H3_B4__NZ_CP044972.1_570												H_sp_PBL-H3_substr_PBL-H3_2__NZ_CP044975.1_570
og_1927	H-sp_PBL-H3_substr_PBL-H3_B4__NZ_CP044972.1_986												H_sp_PBL-H3_substr_PBL-H3_2__NZ_CP044975.1_986
og_1928	H-sp_PBL-H3_substr_PBL-H3_B4__NZ_CP044972.1_1050												H_sp_PBL-H3_substr_PBL-H3_2__NZ_CP044975.1_1050
og_1929	H-sp_PBL-H3_substr_PBL-H3_B4__NZ_CP044972.1_1498												H_sp_PBL-H3_substr_PBL-H3_2__NZ_CP044975.1_1498
og_1930	H-sp_PBL-H3_substr_PBL-H3_B4__NZ_CP044972.1_1722												H_sp_PBL-H3_substr_PBL-H3_2__NZ_CP044975.1_1722
og_1931	H-sp_PBL-H3_substr_PBL-H3_B4__NZ_CP044972.1_1786												H_sp_PBL-H3_substr_PBL-H3_2__NZ_CP044975.1_1786
og_1932	H-sp_PBL-H3_substr_PBL-H3_B4__NZ_CP044972.1_1914												H_sp_PBL-H3_substr_PBL-H3_2__NZ_CP044975.1_1914
og_1933	H-sp_PBL-H3_substr_PBL-H3_B4__NZ_CP044972.1_2362												H_sp_PBL-H3_substr_PBL-H3_2__NZ_CP044975.1_2362
og_1934	H-sp_PBL-H3_substr_PBL-H3_B4__NZ_CP044972.1_2490												H_sp_PBL-H3_substr_PBL-H3_2__NZ_CP044975.1_2490
og_1935	H-sp_PBL-H3_substr_PBL-H3_B4__NZ_CP044972.1_2522												H_sp_PBL-H3_substr_PBL-H3_2__NZ_CP044975.1_2522
og_1936	H-sp_PBL-H3_substr_PBL-H3_B4__NZ_CP044972.1_2554												H_sp_PBL-H3_substr_PBL-H3_2__NZ_CP044975.1_2554
og_1937	H-sp_PBL-H3_substr_PBL-H3_B4__NZ_CP044972.1_2586												H_sp_PBL-H3_substr_PBL-H3_2__NZ_CP044975.1_2586
og_1938	H-sp_PBL-H3_substr_PBL-H3_B4__NZ_CP044972.1_2618												H_sp_PBL-H3_substr_PBL-H3_2__NZ_CP044975.1_2618
og_1939	H-sp_PBL-H3_substr_PBL-H3_B4__NZ_CP044972.1_2682												H_sp_PBL-H3_substr_PBL-H3_2__NZ_CP044975.1_2682
og_1940	H-sp_PBL-H3_substr_PBL-H3_B4__NZ_CP044972.1_2746												H_sp_PBL-H3_substr_PBL-H3_2__NZ_CP044975.1_2746
og_1941	H-sp_PBL-H3_substr_PBL-H3_B4__NZ_CP044972.1_2842												H_sp_PBL-H3_substr_PBL-H3_2__NZ_CP044975.1_2842
og_1942	H-sp_PBL-H3_substr_PBL-H3_B4__NZ_CP044972.1_3002												H_sp_PBL-H3_substr_PBL-H3_2__NZ_CP044975.1_3002
og_1943	H-sp_PBL-H3_substr_PBL-H3_B4__NZ_CP044972.1_3098												H_sp_PBL-H3_substr_PBL-H3_2__NZ_CP044975.1_3098
og_1944	H-sp_PBL-H3_substr_PBL-H3_B4__NZ_CP044972.1_3194												H_sp_PBL-H3_substr_PBL-H3_2__NZ_CP044975.1_3194
og_1945	H-sp_PBL-H3_substr_PBL-H3_B4__NZ_CP044972.1_3258												H_sp_PBL-H3_substr_PBL-H3_2__NZ_CP044975.1_3258
og_1946	H-sp_PBL-H3_substr_PBL-H3_B4__NZ_CP044972.1_3386												H_sp_PBL-H3_substr_PBL-H3_2__NZ_CP044975.1_3386
og_1947	H-sp_PBL-H3_substr_PBL-H3_B4__NZ_CP044972.1_3418												H_sp_PBL-H3_substr_PBL-H3_2__NZ_CP044975.1_3418
og_1948	H-sp_PBL-H3_substr_PBL-H3_B4__NZ_CP044972.1_3482												H_sp_PBL-H3_substr_PBL-H3_2__NZ_CP044975.1_3482
og_1949	H-sp_PBL-H3_substr_PBL-H3_B4__NZ_CP044972.1_3514												H_sp_PBL-H3_substr_PBL-H3_2__NZ_CP044975.1_3514
og_1950	H-sp_PBL-H3_substr_PBL-H3_B4__NZ_CP044972.1_3674												H_sp_PBL-H3_substr_PBL-H3_2__NZ_CP044975.1_3674
og_1951	H-sp_PBL-H3_substr_PBL-H3_B4__NZ_CP044972.1_475												H_sp_PBL-H3_substr_PBL-H3_2__NZ_CP044975.1_475
og_1952	H-sp_PBL-H3_substr_PBL-H3_B4__NZ_CP044972.1_539												H_sp_PBL-H3_substr_PBL-H3_2__NZ_CP044975.1_539
og_1953	H-sp_PBL-H3_substr_PBL-H3_B4__NZ_CP044972.1_731												H_sp_PBL-H3_substr_PBL-H3_2__NZ_CP044975.1_731
og_1954	H-sp_PBL-H3_substr_PBL-H3_B4__NZ_CP044972.1_827												H_sp_PBL-H3_substr_PBL-H3_2__NZ_CP044975.1_827
og_1955	H-sp_PBL-H3_substr_PBL-H3_B4__NZ_CP044972.1_891												H_sp_PBL-H3_substr_PBL-H3_2__NZ_CP044975.1_891
og_1956	H-sp_PBL-H3_substr_PBL-H3_B4__NZ_CP044972.1_1147												H_sp_PBL-H3_substr_PBL-H3_2__NZ_CP044975.1_1147
og_1957	H-sp_PBL-H3_substr_PBL-H3_B4__NZ_CP044972.1_1307												H_sp_PBL-H3_substr_PBL-H3_2__NZ_CP044975.1_1307
og_1958	H-sp_PBL-H3_substr_PBL-H3_B4__NZ_CP044972.1_1499												H_sp_PBL-H3_substr_PBL-H3_2__NZ_CP044975.1_1499
og_1959	H-sp_PBL-H3_substr_PBL-H3_B4__NZ_CP044972.1_1531												H_sp_PBL-H3_substr_PBL-H3_2__NZ_CP044975.1_1531
og_1960	H-sp_PBL-H3_substr_PBL-H3_B4__NZ_CP044972.1_1563												H_sp_PBL-H3_substr_PBL-H3_2__NZ_CP044975.1_1563
og_1961	H-sp_PBL-H3_substr_PBL-H3_B4__NZ_CP044972.1_1723												H_sp_PBL-H3_substr_PBL-H3_2__NZ_CP044975.1_1723
og_1962	H-sp_PBL-H3_substr_PBL-H3_B4__NZ_CP044972.1_1787												H_sp_PBL-H3_substr_PBL-H3_2__NZ_CP044975.1_1787
og_1963	H-sp_PBL-H3_substr_PBL-H3_B4__NZ_CP044972.1_1915												H_sp_PBL-H3_substr_PBL-H3_2__NZ_CP044975.1_1915
og_1964	H-sp_PBL-H3_substr_PBL-H3_B4__NZ_CP044972.1_2139												H_sp_PBL-H3_substr_PBL-H3_2__NZ_CP044975.1_2139
og_1965	H-sp_PBL-H3_substr_PBL-H3_B4__NZ_CP044972.1_2299												H_sp_PBL-H3_substr_PBL-H3_2__NZ_CP044975.1_2299
og_1966	H-sp_PBL-H3_substr_PBL-H3_B4__NZ_CP044972.1_2363												H_sp_PBL-H3_substr_PBL-H3_2__NZ_CP044975.1_2363
og_1967	H-sp_PBL-H3_substr_PBL-H3_B4__NZ_CP044972.1_2555												H_sp_PBL-H3_substr_PBL-H3_2__NZ_CP044975.1_2555
og_1968	H-sp_PBL-H3_substr_PBL-H3_B4__NZ_CP044972.1_2683												H_sp_PBL-H3_substr_PBL-H3_2__NZ_CP044975.1_2683
og_1969	H-sp_PBL-H3_substr_PBL-H3_B4__NZ_CP044972.1_2843												H_sp_PBL-H3_substr_PBL-H3_2__NZ_CP044975.1_2843
og_1970	H-sp_PBL-H3_substr_PBL-H3_B4__NZ_CP044972.1_2939												H_sp_PBL-H3_substr_PBL-H3_2__NZ_CP044975.1_2939
og_1971	H-sp_PBL-H3_substr_PBL-H3_B4__NZ_CP044972.1_3099												H_sp_PBL-H3_substr_PBL-H3_2__NZ_CP044975.1_3099
og_1972	H-sp_PBL-H3_substr_PBL-H3_B4__NZ_CP044972.1_3451												H_sp_PBL-H3_substr_PBL-H3_2__NZ_CP044975.1_3451
og_1973	H-sp_PBL-H3_substr_PBL-H3_B4__NZ_CP044972.1_3515												H_sp_PBL-H3_substr_PBL-H3_2__NZ_CP044975.1_3515
og_1974	H-sp_PBL-H3_substr_PBL-H3_B4__NZ_CP044972.1_3835												H_sp_PBL-H3_substr_PBL-H3_2__NZ_CP044975.1_3835
og_1975	H-sp_PBL-H3_substr_PBL-H3_B4__NZ_CP044972.1_412												H_sp_PBL-H3_substr_PBL-H3_2__NZ_CP044975.1_412
og_1976	H-sp_PBL-H3_substr_PBL-H3_B4__NZ_CP044972.1_476												H_sp_PBL-H3_substr_PBL-H3_2__NZ_CP044975.1_476
og_1977	H-sp_PBL-H3_substr_PBL-H3_B4__NZ_CP044972.1_540												H_sp_PBL-H3_substr_PBL-H3_2__NZ_CP044975.1_540
og_1978	H-sp_PBL-H3_substr_PBL-H3_B4__NZ_CP044972.1_572												H_sp_PBL-H3_substr_PBL-H3_2__NZ_CP044975.1_572
og_1979	H-sp_PBL-H3_substr_PBL-H3_B4__NZ_CP044972.1_700												H_sp_PBL-H3_substr_PBL-H3_2__NZ_CP044975.1_700
og_1980	H-sp_PBL-H3_substr_PBL-H3_B4__NZ_CP044972.1_1148												H_sp_PBL-H3_substr_PBL-H3_2__NZ_CP044975.1_1148
og_1981	H-sp_PBL-H3_substr_PBL-H3_B4__NZ_CP044972.1_1212												H_sp_PBL-H3_substr_PBL-H3_2__NZ_CP044975.1_1212
og_1982	H-sp_PBL-H3_substr_PBL-H3_B4__NZ_CP044972.1_1468												H_sp_PBL-H3_substr_PBL-H3_2__NZ_CP044975.1_1468
og_1983	H-sp_PBL-H3_substr_PBL-H3_B4__NZ_CP044972.1_1500												H_sp_PBL-H3_substr_PBL-H3_2__NZ_CP044975.1_1500
og_1984	H-sp_PBL-H3_substr_PBL-H3_B4__NZ_CP044972.1_1532												H_sp_PBL-H3_substr_PBL-H3_2__NZ_CP044975.1_1532
og_1985	H-sp_PBL-H3_substr_PBL-H3_B4__NZ_CP044972.1_1564												H_sp_PBL-H3_substr_PBL-H3_2__NZ_CP044975.1_1564
og_1986	H-sp_PBL-H3_substr_PBL-H3_B4__NZ_CP044972.1_1660												H_sp_PBL-H3_substr_PBL-H3_2__NZ_CP044975.1_1660
og_1987	H-sp_PBL-H3_substr_PBL-H3_B4__NZ_CP044972.1_1724												H_sp_PBL-H3_substr_PBL-H3_2__NZ_CP044975.1_1724
og_1988	H-sp_PBL-H3_substr_PBL-H3_B4__NZ_CP044972.1_1756												H_sp_PBL-H3_substr_PBL-H3_2__NZ_CP044975.1_1756
og_1989	H-sp_PBL-H3_substr_PBL-H3_B4__NZ_CP044972.1_2012												H_sp_PBL-H3_substr_PBL-H3_2__NZ_CP044975.1_2012
og_1990	H-sp_PBL-H3_substr_PBL-H3_B4__NZ_CP044972.1_2140												H_sp_PBL-H3_substr_PBL-H3_2__NZ_CP044975.1_2140
og_1991	H-sp_PBL-H3_substr_PBL-H3_B4__NZ_CP044972.1_2172												H_sp_PBL-H3_substr_PBL-H3_2__NZ_CP044975.1_2172
og_1992	H-sp_PBL-H3_substr_PBL-H3_B4__NZ_CP044972.1_2268												H_sp_PBL-H3_substr_PBL-H3_2__NZ_CP044975.1_2268
og_1993	H-sp_PBL-H3_substr_PBL-H3_B4__NZ_CP044972.1_2332												H_sp_PBL-H3_substr_PBL-H3_2__NZ_CP044975.1_2332
og_1994	H-sp_PBL-H3_substr_PBL-H3_B4__NZ_CP044972.1_2364												H_sp_PBL-H3_substr_PBL-H3_2__NZ_CP044975.1_2364
og_1995	H-sp_PBL-H3_substr_PBL-H3_B4__NZ_CP044972.1_2428												H_sp_PBL-H3_substr_PBL-H3_2__NZ_CP044975.1_2428
og_1996	H-sp_PBL-H3_substr_PBL-H3_B4__NZ_CP044972.1_2524												H_sp_PBL-H3_substr_PBL-H3_2__NZ_CP044975.1_2524
og_1997	H-sp_PBL-H3_substr_PBL-H3_B4__NZ_CP044972.1_2556												H_sp_PBL-H3_substr_PBL-H3_2__NZ_CP044975.1_2556
og_1998	H-sp_PBL-H3_substr_PBL-H3_B4__NZ_CP044972.1_2684												H_sp_PBL-H3_substr_PBL-H3_2__NZ_CP044975.1_2684
[truncated: 6,067 more rows]
